# Supplementary material for: (Di­methyl­phosphor­yl)methanaminium iodide–(di­methyl­phosphor­yl)methan­amine (1/1)
Source: Acta Crystallogr Sect E Struct Rep Online. 2013 Jul 13;69(Pt 8):o1253–4. doi: 10.1107/S1600536813019004 (PMC3793753; doi:10.1107/S1600536813019004)
Supplement: Supplementary file 1 [file e-69-o1253-sup1.cif]

##############################################################################
#                                                                            #
# This CIF contains the data in a paper accepted for publication in          #
# Acta Crystallographica Section E. It conforms to the requirements of       #
# Notes for Authors for Acta Crystallographica Section E, and has been       #
# peer reviewed under the auspices of the IUCr Commission on Journals.       #
#                                                                            #
# Full details of the Crystallographic Information File format               #
# are given in the paper "The Crystallographic Information File (CIF):       #
# a New Standard Archive File for Crystallography" by S. R. Hall, F. H.      #
# Allen and I. D. Brown [Acta Cryst. (1991), A47, 655-685].                  #
#                                                                            #
# The current version of the core CIF dictionary is obtainable from          #
# ftp://ftp.iucr.org/pub/cif_core.dic.                                       #
#                                                                            #
# Software is freely available for graphical display of the structure(s)     #
# in this CIF. For information consult the CIF software page                 #
# http://www.iucr.org/resources/cif/software.                                #
#                                                                            #
# This file may be used for bona fide research purposes within the           #
# scientific community so long as proper attribution is given to the journal # 
# article from which it was obtained.                                        #
#                                                                            #
##############################################################################
data_I
_audit_creation_method     SHELXL-2013
_chemical_name_systematic
;
(Dimethylphosphoryl)methanaminium iodide--(dimethylphosphoryl)methanamine (1/1)
;
_chemical_name_common     ?
_chemical_formula_moiety     'C3 H11 N O P +, I -, C3 H10 N O P'
_chemical_formula_sum     'C6 H21 I N2 O2 P2'
_chemical_formula_weight     342.09
_chemical_melting_point     ?
_shelx_space_group_comment
;
The symmetry employed for this shelxl refinement is uniquely defined
by the following loop, which should always be used as a source of
symmetry information in preference to the above space-group names.
They are only intended as comments.
;
_space_group_crystal_system     orthorhombic
_space_group_name_H-M_alt     'P c a 21'
_space_group_name_Hall     'P 2c -2ac'
loop_
    _space_group_symop_operation_xyz
    'x, y, z'
    '-x, -y, z+1/2'
    '-x+1/2, y, z+1/2'
    'x+1/2, -y, z'
_cell_length_a     17.7791(3)
_cell_length_b     11.1766(2)
_cell_length_c     6.91805(12)
_cell_angle_alpha     90
_cell_angle_beta     90
_cell_angle_gamma     90
_cell_volume     1374.69(4)
_cell_formula_units_Z     4
_cell_measurement_reflns_used     8874
_cell_measurement_theta_min     2.9220
_cell_measurement_theta_max     29.3822
_cell_measurement_temperature     100.0(10)
_exptl_crystal_description     'block'
_exptl_crystal_colour     colorless
_exptl_crystal_size_max     0.3551
_exptl_crystal_size_mid     0.1891
_exptl_crystal_size_min     0.1009
_exptl_crystal_density_diffrn     1.653
_exptl_crystal_density_meas     ?
_exptl_crystal_density_method     ?
_exptl_crystal_F_000     680
_exptl_absorpt_coefficient_mu     2.542
_exptl_absorpt_correction_type     analytical
_exptl_absorpt_process_details
;
[CrysAlis PRO (Oxford Diffraction, 2009), based on expressions derived
by Clark & Reid (1995)]
;
_shelx_estimated_absorpt_T_min     ?
_shelx_estimated_absorpt_T_max     ?
_exptl_absorpt_correction_T_min     0.538
_exptl_absorpt_correction_T_max     0.808
_exptl_special_details
;
CrysAlisPro, Version 1.171.34.44, (Oxford Diffraction, 2009).
Analytical numeric absorption correction using a multifaceted crystal
model based on expressions derived by Clark & Reid (1995).
;
_diffrn_ambient_temperature     100.0(10)
_diffrn_radiation_type     MoK\a
_diffrn_radiation_wavelength     0.71073
_diffrn_radiation_monochromator     graphite
_diffrn_measurement_device_type     'Oxford Diffraction Xcalibur Eos'
_diffrn_measurement_method     '\w scans'
_diffrn_detector_area_resol_mean     16.2711
_diffrn_reflns_number     10904
_diffrn_reflns_av_R_equivalents     0.0225
_diffrn_reflns_theta_min     2.928
_diffrn_reflns_theta_max     27.495
_diffrn_reflns_theta_full     25.242
_diffrn_measured_fraction_theta_max     0.994
_diffrn_measured_fraction_theta_full     0.997
_diffrn_reflns_limit_h_min     -21
_diffrn_reflns_limit_h_max     22
_diffrn_reflns_limit_k_min     -14
_diffrn_reflns_limit_k_max     11
_diffrn_reflns_limit_l_min     -8
_diffrn_reflns_limit_l_max     8
_refine_special_details
;
Refined as a 2-component inversion twin.
;
_reflns_number_total     3062
_reflns_number_gt     2972
_reflns_threshold_expression     I>2\s(I)
_refine_ls_structure_factor_coef     Fsqd
_refine_ls_matrix_type     full
_refine_ls_R_factor_all     0.0176
_refine_ls_R_factor_gt     0.0163
_refine_ls_wR_factor_gt     0.0321
_refine_ls_wR_factor_ref     0.0325
_refine_ls_goodness_of_fit_ref     1.045
_refine_ls_restrained_S_all     1.045
_refine_ls_number_reflns     3062
_refine_ls_number_parameters     145
_refine_ls_number_restraints     6
_refine_ls_hydrogen_treatment     mixed
_refine_ls_weighting_scheme     calc
_refine_ls_weighting_details
;
 w=1/[\s^2^(Fo^2^)+(0.0110P)^2^+0.3700P]
 where P=(Fo^2^+2Fc^2^)/3
;
_atom_sites_solution_hydrogens     difmap
_atom_sites_solution_primary     direct
_atom_sites_solution_secondary     difmap
_refine_ls_shift/su_max     0.003
_refine_ls_shift/su_mean     0.000
_refine_diff_density_max     0.318
_refine_diff_density_min     -0.281
_refine_ls_extinction_method     'SHELXL2013 (Sheldrick, 2008)'
_refine_ls_extinction_coef     0.00115(12)
_refine_ls_extinction_expression
                                  'Fc^*^=kFc[1+0.001xFc^2^\l^3^/sin(2\q)]^-1/4^'
_refine_ls_abs_structure_details
;
Refined as an inversion twin.
;
_refine_ls_abs_structure_Flack     0.173(17)
loop_
    _atom_type_symbol
    _atom_type_description
    _atom_type_scat_dispersion_real
    _atom_type_scat_dispersion_imag
    _atom_type_scat_source
    'C' 'C' 0.0033 0.0016
                         'International Tables Vol C Tables 4.2.6.8 and 6.1.1.4'
    'H' 'H' 0.0000 0.0000
                         'International Tables Vol C Tables 4.2.6.8 and 6.1.1.4'
    'N' 'N' 0.0061 0.0033
                         'International Tables Vol C Tables 4.2.6.8 and 6.1.1.4'
    'O' 'O' 0.0106 0.0060
                         'International Tables Vol C Tables 4.2.6.8 and 6.1.1.4'
    'P' 'P' 0.1023 0.0942
                         'International Tables Vol C Tables 4.2.6.8 and 6.1.1.4'
    'I' 'I' -0.4742 1.8119
                         'International Tables Vol C Tables 4.2.6.8 and 6.1.1.4'
_computing_data_collection     'CrysAlis PRO (Oxford Diffraction, 2009)'
_computing_cell_refinement     'CrysAlis PRO (Oxford Diffraction, 2009)'
_computing_data_reduction     'CrysAlis PRO (Oxford Diffraction, 2009)'
_computing_structure_solution     'SHELXS97 (Sheldrick, 2008)'
_computing_structure_refinement     'SHELXL2013 (Sheldrick, 2008)'
_computing_molecular_graphics     'DIAMOND (Brandenburg, 2011)'
_computing_publication_material     'publCIF (Westrip, 2010)'
loop_
    _atom_site_type_symbol
    _atom_site_label
    _atom_site_fract_x
    _atom_site_fract_y
    _atom_site_fract_z
    _atom_site_U_iso_or_equiv
    _atom_site_adp_type
    _atom_site_calc_flag
    _atom_site_occupancy
    _atom_site_disorder_assembly
    _atom_site_disorder_group
    I I1 0.57385(2) 0.73704(2) 0.75007(5) 0.01322(6) Uani d 1 . .
    P P1 0.34627(4) 0.54054(8) 0.66655(12) 0.00984(17) Uani d 1 . .
    O O1 0.31186(10) 0.62671(19) 0.8072(3) 0.0116(5) Uani d 1 . .
    N N1 0.33299(15) 0.7173(3) 0.3886(4) 0.0110(6) Uani d 1 . .
    H H11 0.3537(18) 0.748(3) 0.288(5) 0.025(11) Uiso d 1 . .
    H H12 0.2881(17) 0.693(4) 0.364(5) 0.033(12) Uiso d 1 . .
    H H13 0.331(2) 0.775(3) 0.481(6) 0.041(13) Uiso d 1 . .
    C C1 0.28010(15) 0.4322(3) 0.5842(4) 0.0125(7) Uani d 1 . .
    H H1A 0.2643 0.3833 0.6909 0.019 Uiso calc 1 . .
    H H1B 0.3031 0.3827 0.4874 0.019 Uiso calc 1 . .
    H H1C 0.2372 0.4721 0.5299 0.019 Uiso calc 1 . .
    C C2 0.42584(14) 0.4612(2) 0.7564(8) 0.0164(6) Uani d 1 . .
    H H2A 0.4647 0.5170 0.7904 0.025 Uiso calc 1 . .
    H H2B 0.4442 0.4077 0.6586 0.025 Uiso calc 1 . .
    H H2C 0.4115 0.4161 0.8687 0.025 Uiso calc 1 . .
    C C3 0.38262(16) 0.6192(3) 0.4555(5) 0.0124(7) Uani d 1 . .
    H H3A 0.4316 0.6521 0.4865 0.015 Uiso calc 1 . .
    H H3B 0.3892 0.5624 0.3509 0.015 Uiso calc 1 . .
    P P2 0.35541(4) 0.99276(7) 0.78259(13) 0.01040(17) Uani d 1 . .
    O O2 0.32571(12) 0.9051(2) 0.6371(3) 0.0154(5) Uani d 1 . .
    N N2 0.38890(15) 0.8119(3) 1.0417(4) 0.0120(6) Uani d 1 . .
    H H21 0.370(2) 0.771(3) 0.957(5) 0.016(10) Uiso d 1 . .
    H H22 0.4349(17) 0.809(4) 1.022(6) 0.033(12) Uiso d 1 . .
    C C4 0.44922(15) 1.0407(3) 0.7318(6) 0.0170(7) Uani d 1 . .
    H H4A 0.4819 0.9723 0.7271 0.026 Uiso calc 1 . .
    H H4B 0.4659 1.0942 0.8315 0.026 Uiso calc 1 . .
    H H4C 0.4503 1.0811 0.6094 0.026 Uiso calc 1 . .
    C C5 0.30034(16) 1.1262(3) 0.7964(5) 0.0179(8) Uani d 1 . .
    H H5A 0.3036 1.1687 0.6761 0.027 Uiso calc 1 . .
    H H5B 0.3190 1.1760 0.8989 0.027 Uiso calc 1 . .
    H H5C 0.2488 1.1058 0.8217 0.027 Uiso calc 1 . .
    C C6 0.35496(16) 0.9310(3) 1.0246(4) 0.0119(6) Uani d 1 . .
    H H6A 0.3817 0.9854 1.1095 0.014 Uiso calc 1 . .
    H H6B 0.3033 0.9267 1.0695 0.014 Uiso calc 1 . .
loop_
    _atom_site_aniso_label
    _atom_site_aniso_U_11
    _atom_site_aniso_U_22
    _atom_site_aniso_U_33
    _atom_site_aniso_U_12
    _atom_site_aniso_U_13
    _atom_site_aniso_U_23
    I1 0.01355(9) 0.01279(10) 0.01334(9) 0.00093(6) 0.00029(13) 0.00089(17)
    P1 0.0106(4) 0.0092(4) 0.0096(4) 0.0003(3) 0.0001(3) 0.0014(3)
    O1 0.0137(10) 0.0098(12) 0.0112(11) -0.0002(8) 0.0022(8) -0.0009(8)
    N1 0.0123(14) 0.0099(16) 0.0108(13) -0.0017(11) 0.0011(11) 0.0004(12)
    C1 0.0153(15) 0.0105(18) 0.0116(15) -0.0020(12) -0.0005(13) 0.0001(13)
    C2 0.0149(13) 0.0170(15) 0.0172(14) 0.0023(11) -0.0012(17) 0.000(3)
    C3 0.0117(15) 0.0118(19) 0.0137(15) 0.0010(12) 0.0023(13) 0.0011(14)
    P2 0.0105(3) 0.0099(4) 0.0108(4) 0.0014(3) -0.0018(3) -0.0004(3)
    O2 0.0182(11) 0.0133(13) 0.0146(12) 0.0035(9) -0.0032(9) -0.0035(10)
    N2 0.0126(14) 0.0109(16) 0.0125(13) -0.0015(11) -0.0009(11) 0.0000(13)
    C4 0.0162(14) 0.0208(17) 0.0141(19) -0.0016(11) 0.0015(16) 0.0050(19)
    C5 0.0218(15) 0.0124(17) 0.020(2) 0.0065(12) -0.0059(13) -0.0033(13)
    C6 0.0113(15) 0.0113(18) 0.0130(15) -0.0014(12) 0.0006(12) 0.0012(13)
_geom_special_details
;
All e.s.d.'s (except the e.s.d. in the dihedral angle between two l.s. planes)
are estimated using the full covariance matrix. The cell e.s.d.'s are taken
into account individually in the estimation of e.s.d.'s in distances, angles
and torsion angles; correlations between e.s.d.'s in cell parameters are only
used when they are defined by crystal symmetry. An approximate (isotropic)
treatment of cell e.s.d.'s is used for estimating e.s.d.'s involving l.s.
planes.
;
loop_
    _geom_bond_atom_site_label_1
    _geom_bond_atom_site_label_2
    _geom_bond_site_symmetry_2
    _geom_bond_distance
    _geom_bond_publ_flag
    P1 O1 . 1.500(2) ?
    P1 C2 . 1.782(3) ?
    P1 C1 . 1.782(3) ?
    P1 C3 . 1.823(3) ?
    N1 C3 . 1.481(4) ?
    N1 H11 . 0.86(3) ?
    N1 H12 . 0.86(3) ?
    N1 H13 . 0.91(3) ?
    C1 H1A . 0.9600 ?
    C1 H1B . 0.9600 ?
    C1 H1C . 0.9600 ?
    C2 H2A . 0.9600 ?
    C2 H2B . 0.9600 ?
    C2 H2C . 0.9600 ?
    C3 H3A . 0.9700 ?
    C3 H3B . 0.9700 ?
    P2 O2 . 1.501(2) ?
    P2 C4 . 1.787(3) ?
    P2 C5 . 1.787(3) ?
    P2 C6 . 1.811(3) ?
    N2 C6 . 1.467(4) ?
    N2 H21 . 0.82(3) ?
    N2 H22 . 0.83(3) ?
    C4 H4A . 0.9600 ?
    C4 H4B . 0.9600 ?
    C4 H4C . 0.9600 ?
    C5 H5A . 0.9600 ?
    C5 H5B . 0.9600 ?
    C5 H5C . 0.9600 ?
    C6 H6A . 0.9700 ?
    C6 H6B . 0.9700 ?
loop_
    _geom_angle_atom_site_label_1
    _geom_angle_atom_site_label_2
    _geom_angle_atom_site_label_3
    _geom_angle_site_symmetry_1
    _geom_angle_site_symmetry_3
    _geom_angle
    _geom_angle_publ_flag
    O1 P1 C2 . . 114.65(19) ?
    O1 P1 C1 . . 112.00(13) ?
    C2 P1 C1 . . 107.30(15) ?
    O1 P1 C3 . . 110.77(14) ?
    C2 P1 C3 . . 103.78(18) ?
    C1 P1 C3 . . 107.81(15) ?
    C3 N1 H11 . . 107(2) ?
    C3 N1 H12 . . 112(3) ?
    H11 N1 H12 . . 111(4) ?
    C3 N1 H13 . . 109(3) ?
    H11 N1 H13 . . 108(3) ?
    H12 N1 H13 . . 109(4) ?
    P1 C1 H1A . . 109.5 ?
    P1 C1 H1B . . 109.5 ?
    H1A C1 H1B . . 109.5 ?
    P1 C1 H1C . . 109.5 ?
    H1A C1 H1C . . 109.5 ?
    H1B C1 H1C . . 109.5 ?
    P1 C2 H2A . . 109.5 ?
    P1 C2 H2B . . 109.5 ?
    H2A C2 H2B . . 109.5 ?
    P1 C2 H2C . . 109.5 ?
    H2A C2 H2C . . 109.5 ?
    H2B C2 H2C . . 109.5 ?
    N1 C3 P1 . . 113.3(2) ?
    N1 C3 H3A . . 108.9 ?
    P1 C3 H3A . . 108.9 ?
    N1 C3 H3B . . 108.9 ?
    P1 C3 H3B . . 108.9 ?
    H3A C3 H3B . . 107.7 ?
    O2 P2 C4 . . 113.09(16) ?
    O2 P2 C5 . . 112.85(13) ?
    C4 P2 C5 . . 105.77(15) ?
    O2 P2 C6 . . 111.70(14) ?
    C4 P2 C6 . . 107.47(17) ?
    C5 P2 C6 . . 105.44(15) ?
    C6 N2 H21 . . 106(3) ?
    C6 N2 H22 . . 115(3) ?
    H21 N2 H22 . . 106(4) ?
    P2 C4 H4A . . 109.5 ?
    P2 C4 H4B . . 109.5 ?
    H4A C4 H4B . . 109.5 ?
    P2 C4 H4C . . 109.5 ?
    H4A C4 H4C . . 109.5 ?
    H4B C4 H4C . . 109.5 ?
    P2 C5 H5A . . 109.5 ?
    P2 C5 H5B . . 109.5 ?
    H5A C5 H5B . . 109.5 ?
    P2 C5 H5C . . 109.5 ?
    H5A C5 H5C . . 109.5 ?
    H5B C5 H5C . . 109.5 ?
    N2 C6 P2 . . 114.7(2) ?
    N2 C6 H6A . . 108.6 ?
    P2 C6 H6A . . 108.6 ?
    N2 C6 H6B . . 108.6 ?
    P2 C6 H6B . . 108.6 ?
    H6A C6 H6B . . 107.6 ?
loop_
    _geom_torsion_atom_site_label_1
    _geom_torsion_atom_site_label_2
    _geom_torsion_atom_site_label_3
    _geom_torsion_atom_site_label_4
    _geom_torsion_site_symmetry_1
    _geom_torsion_site_symmetry_2
    _geom_torsion_site_symmetry_3
    _geom_torsion_site_symmetry_4
    _geom_torsion
    _geom_torsion_publ_flag
    O1 P1 C3 N1 . . . . -40.2(3) ?
    C2 P1 C3 N1 . . . . -163.7(2) ?
    C1 P1 C3 N1 . . . . 82.7(3) ?
    O2 P2 C6 N2 . . . . 49.4(3) ?
    C4 P2 C6 N2 . . . . -75.2(3) ?
    C5 P2 C6 N2 . . . . 172.3(2) ?
loop_
    _geom_hbond_atom_site_label_D
    _geom_hbond_atom_site_label_H
    _geom_hbond_atom_site_label_A
    _geom_hbond_site_symmetry_A
    _geom_hbond_distance_DH
    _geom_hbond_distance_HA
    _geom_hbond_distance_DA
    _geom_hbond_angle_DHA
    N1 H11 N2 1_554 0.86(3) 1.95(3) 2.805(4) 173(3)
    N1 H12 O1 3_554 0.86(3) 1.96(3) 2.824(3) 177(4)
    N1 H13 O2 . 0.91(3) 1.81(3) 2.716(4) 172(4)
    N2 H21 O1 . 0.82(3) 2.17(3) 2.965(4) 163(4)
    N2 H22 I1 . 0.83(3) 3.21(3) 3.948(3) 150(4)
_shelx_hkl_checksum     75343
_shelx_hkl_file
;
   0   0  -8 74209.9 3005.80   5-0.07289 0.07298 0.90896-0.90923-0.41024-0.41035
   0   0  -7-27.3886 196.321   1 0.44490-0.44475-0.82019 0.82041-0.35890-0.35885
   0   0  -6 117367. 2532.55   1 0.39006-0.38993-0.86758 0.86777-0.30763-0.30759
   0   0  -5 135.366 185.864   1 0.33478-0.33467-0.90650 0.90666-0.25636-0.25632
   0   0  -4 315037. 3263.38   1 0.27909-0.27900-0.93790 0.93802-0.20509-0.20506
   0   0  -4 318291. 3736.27   3-0.19248 0.19230-0.95962 0.95963-0.20507-0.20501
   0   0  -3 197.006 155.405   1 0.22303-0.22296-0.96243 0.96252-0.15382-0.15379
   0   0  -3-20.8238 130.433   3-0.16695 0.16681-0.97388 0.97389-0.15381-0.15375
   0   0  -2 796320. 4091.39   3-0.14111 0.14102-0.98465 0.98466-0.10255-0.10249
   0   0  -2 796711. 3586.98   1 0.16663-0.16658-0.98055 0.98061-0.10255-0.10252
   0   0  -1 373.956 99.5160   3-0.11497 0.11492-0.99203 0.99203-0.05129-0.05123
   0   0   1 442.829 109.777   3-0.06179 0.06184-0.99676 0.99676 0.05123 0.05128
   0   0   2 830247. 4137.04   3-0.03475 0.03484-0.99412 0.99412 0.10249 0.10254
   0   0   3-1.93688 179.937   3-0.00741 0.00755-0.98808 0.98808 0.15375 0.15380
   0   0   4 313570. 3660.12   3 0.02024-0.02005-0.97856 0.97855 0.20501 0.20506
   0   0   5 109.472 238.689   3 0.04821-0.04798-0.96542 0.96541 0.25628 0.25631
   0   0   6 119330. 2888.34   3 0.07652-0.07624-0.94848 0.94847 0.30754 0.30757
   0   0   7-20.1717 281.744   3 0.10519-0.10486-0.92751 0.92750 0.35880 0.35883
   0  -1  -8 3617.58 697.740   5-0.04324 0.04337 0.87584-0.93953-0.48040-0.34021
   0  -1  -7-2.18460 216.479   1 0.36381-0.36370-0.88709 0.82383-0.28324-0.43450
   0   1  -7 104.844 211.386   1 0.51718-0.51699-0.74122 0.80492-0.42727-0.29050
   0  -1  -7-66.1171 359.298   5-0.06016 0.06027 0.89544-0.95909-0.44087-0.27717
   0   1  -6 6368.47 634.451   1 0.47989-0.47972-0.78460 0.84826-0.39187-0.22337
   0  -1  -6 6842.58 781.844   5-0.07510 0.07520 0.91119-0.97482-0.40485-0.21062
   0  -1  -6 6510.67 621.088   1 0.28952-0.28943-0.93257 0.86928-0.21467-0.40053
   0   1  -5-24.6531 195.251   1 0.44769-0.44754-0.81752 0.88115-0.36152-0.15118
   0  -1  -5 9.58575 171.568   1 0.20836-0.20829-0.96776 0.90443-0.14045-0.37221
   0  -1  -4 41619.9 1190.71   1 0.11572-0.11567-0.99159 0.92824-0.05652-0.35360
   0  -1  -4 44783.4 1390.48   3-0.11770 0.11753-0.99142 0.92800-0.05662-0.35345
   0   1  -4 41387.4 1239.73   1 0.42457-0.42445-0.83888 0.90248-0.33984-0.07032
   0   1  -3 123.581 178.994   1 0.41888-0.41877-0.84387 0.90744-0.33451 0.02688
   0   1  -3-321.818 244.706   6 0.23155-0.23149-0.90890 0.97216-0.34789 0.04010
   0  -1  -3 126.194 181.039   3-0.06493 0.06480-0.99685 0.93344 0.04524-0.35279
   0  -1  -2 2530.72 270.349   3 0.01279-0.01287-0.98146 0.91804 0.19126-0.39630
   0   1  -2 2161.19 269.690   6 0.24205-0.24202-0.88989 0.95323-0.38770 0.18252
   0   1  -2 1991.60 238.902   1 0.45084-0.45076-0.81447 0.87801-0.36448 0.15939
   0  -1  -2 2201.50 313.238   5-0.07902 0.07908 0.91508-0.97856-0.39524 0.19007
   0   1  -1 162.758 112.904   1 0.57332-0.57326-0.66274 0.72625-0.48120 0.37864
   0   1  -1 74.1917 111.801   6 0.28271-0.28272-0.78279 0.84620-0.55524 0.45267
   0  -1   1 186.052 99.2098   1 0.49388-0.49394-0.76903 0.70552-0.40512 0.50768
   0  -1   1 6.66243 139.545   6 0.25939-0.25939-0.85179 0.78838-0.45613 0.55870
   0  -1   2 2249.58 286.974   3-0.18316 0.18326-0.96526 0.90184-0.18628 0.39131
   0  -1   2 2186.78 234.432   1 0.25349-0.25358-0.94993 0.88639-0.18164 0.38673
   0  -1   3-14.4643 148.340   1 0.10255-0.10266-0.99365 0.93008-0.04466 0.35229
   0  -1   3-99.6966 183.902   3-0.11145 0.11160-0.99276 0.92934-0.04443 0.35199
   0   1   3 386.799 273.890   3 0.10147-0.10134-0.93045 0.99387 0.35218-0.04463
   0  -1   4 41944.2 1385.37   3-0.05941 0.05960-0.99667 0.93324 0.05577 0.35430
   0   1   4 41635.8 1372.61   3 0.10234-0.10216-0.92977 0.99319 0.35373 0.05634
   0   1   5-186.250 227.834   3 0.11381-0.11359-0.92042 0.98384 0.37409 0.13850
   0  -1   5 296.849 266.216   3-0.01603 0.01627-0.99035 0.92692 0.13766 0.37493
   0  -1   6 5753.64 685.126   3 0.02295-0.02267-0.97743 0.91401 0.21002 0.40509
   0  -1   7-218.023 267.495   3 0.05952-0.05919-0.95909 0.89566 0.27684 0.44079
   0  -1   8 3240.41 653.676   3 0.09472-0.09434-0.93562 0.87219 0.34016 0.47999
   0  -2  -8 84344.6 3135.96   5-0.01240 0.01255 0.83541-0.96252-0.54922-0.27142
   0  -2  -7 76.8357 188.295   1 0.27802-0.27794-0.93842 0.81169-0.20411-0.51360
   0   2  -7 7.37245 167.100   4 0.61877-0.61880-0.62185 0.74862-0.47986-0.23731
   0   2  -7-56.3284 253.830   1 0.57827-0.57804-0.65490 0.78207-0.48599-0.23180
   0  -2  -7-179.329 304.839   5-0.02532 0.02546 0.85308-0.98015-0.52090-0.19716
   0  -2  -6 161427. 2976.79   1 0.18526-0.18520-0.97526 0.84849-0.11945-0.49573
   0   2  -6 164780. 3162.55   1 0.55477-0.55457-0.69069 0.81783-0.46328-0.15197
   0   2  -6 163645. 2689.38   4 0.67122-0.67124-0.59409 0.72087-0.44310-0.17160
   0  -2  -6 158373. 3548.19   5-0.03501 0.03514 0.86564-0.99268-0.49918-0.11630
   0   2  -5 179.660 241.981   1 0.53937-0.53919-0.71231 0.83942-0.44849-0.06423
   0  -2  -5 654.700 228.743   1 0.08107-0.08104-0.99633 0.86953-0.02533-0.48731
   0   2  -4 160106. 2572.68   1 0.53702-0.53686-0.71550 0.84258-0.44623 0.03605
   0  -2  -4 160017. 2864.85   5-0.03758 0.03769 0.86887-0.99584-0.49335 0.08301
   0  -2  -4 161999. 2699.86   3-0.04492 0.04475-0.99551 0.86867 0.08328-0.49335
   0  -2  -3 187.554 158.470   3 0.02949-0.02961-0.97460 0.84776 0.22203-0.52959
   0   2  -3 361.497 230.361   6 0.27359-0.27357-0.81276 0.93951-0.51528 0.20753
   0  -2  -3 36.0434 249.945   5-0.02144 0.02154 0.84788-0.97482-0.52949 0.22172
   0   2  -3 68.2407 212.858   1 0.55593-0.55579-0.68901 0.81606-0.46440 0.15675
   0   2  -2 118841. 907.412   4 0.47388-0.47386-0.67811 0.80497-0.56171 0.35683
   0   2  -2 119619. 1781.83   1 0.60831-0.60819-0.60325 0.73027-0.51531 0.31020
   0  -2  -2 122118. 1839.12   5 0.02368-0.02359 0.78054-0.90744-0.62439 0.41920
   0   2  -2 118094. 1953.07   6 0.29283-0.29284-0.74361 0.87044-0.60191 0.39677
   0   2  -1 403.316 213.028   6 0.32450-0.32454-0.52917 0.65607-0.78462 0.68210
   0   2  -1 282.633 176.064   1 0.69717-0.69707-0.38391 0.51090-0.60522 0.50264
   0  -2  -1 85.3102 153.269   5 0.13511-0.13503 0.55737-0.68424-0.81898 0.71636
   0  -2   0 44293.4 951.582   5 0.31393-0.31386-0.06343-0.06341-0.94739 0.94735
   0   2   0 42220.4 931.809   5 0.28828-0.28835 0.06341 0.06342-0.95544 0.95549
   0  -2   1 216.991 172.564   6 0.30930-0.30926-0.65928 0.53238-0.68607 0.78859
   0   2   1 167.071 143.085   5 0.07499-0.07506 0.68826-0.56139-0.72132 0.82394
   0  -2   1 384.640 181.546   1 0.63768-0.63778-0.54460 0.41761-0.54437 0.64694
   0  -2   2 135028. 1805.30   1 0.44943-0.44955-0.81583 0.68881-0.36316 0.56827
   0  -2   2 130621. 2049.57   6 0.24618-0.24617-0.88162 0.75480-0.40368 0.60882
   0   2   2 134527. 1985.86   5-0.06966 0.06958 0.90563-0.77873-0.41808 0.62327
   0  -2   3-1.22439 144.514   1 0.28080-0.28094-0.93703 0.80999-0.20666 0.51431
   0  -2   3 9.36041 194.288   3-0.19720 0.19736-0.95658 0.82973-0.21461 0.52216
   0  -2   4 164779. 2488.24   1 0.14233-0.14249-0.98643 0.85935-0.08055 0.49074
   0  -2   4 161141. 2758.68   3-0.13017 0.13038-0.98816 0.86131-0.08103 0.49110
   0  -2   5-40.3372 267.408   3-0.07536 0.07560-0.99682 0.86998 0.02530 0.48729
   0  -2   5 165.850 163.059   1 0.02531-0.02549-0.99937 0.87226 0.02465 0.48807
   0  -2   6 156815. 3400.83   3-0.02765 0.02795-0.99288 0.86603 0.11587 0.49924
   0  -2   7 260.062 329.077   3 0.01574-0.01540-0.98034 0.85349 0.19673 0.52090
   0  -2   8 86257.6 2994.64   3 0.05645-0.05606-0.96087 0.83402 0.27126 0.54889
   0  -2   9 256.552 372.105   3 0.09547-0.09503-0.93506 0.80820 0.34149 0.58117
   0  -3  -8 6365.10 904.631   5 0.01906-0.01887 0.78803-0.97855-0.61507-0.20558
   0  -3  -7 109.796 325.949   5 0.01011-0.00993 0.80214-0.99263-0.59678-0.12130
   0   3  -7 189.246 275.860   1 0.62759-0.62732-0.56583 0.75648-0.53433-0.18348
   0  -3  -7 38.0472 226.265   1 0.19241-0.19238-0.97305 0.78284-0.12595-0.59174
   0  -3  -6 36586.6 1462.34   1 0.08492-0.08490-0.99591 0.80567-0.02879-0.58637
   0   3  -6 40372.8 1651.22   1 0.61379-0.61355-0.59300 0.78362-0.52070-0.09457
   0  -3  -6 38538.2 1788.16   5 0.00553-0.00537 0.80916-0.99962-0.58729-0.02822
   0   3  -6 39488.9 1140.96   4 0.51104-0.51104-0.66616 0.85640-0.54311-0.07158
   0  -3  -5 519.307 363.090   5 0.00728-0.00713 0.80649-0.99691-0.59093 0.07799
   0   3  -5-13.6567 143.223   4 0.52130-0.52129-0.66258 0.85284-0.53770 0.02546
   0   3  -5 57.8334 237.698   1 0.60863-0.60841-0.60267 0.79326-0.51562 0.00289
   0   3  -4 58223.7 1684.57   1 0.61591-0.61571-0.58895 0.77951-0.52279 0.11259
   0   3  -4 57816.3 986.493   4 0.46691-0.46690-0.68018 0.87045-0.56504 0.15526
   0  -3  -4 56403.9 1756.59   5 0.01892-0.01878 0.78824-0.97863-0.61480 0.20444
   0   3  -3 265.939 233.734   1 0.64005-0.63988-0.53942 0.72994-0.54673 0.23907
   0   3  -3-73.0974 256.905   6 0.30189-0.30190-0.70127 0.89151-0.64661 0.33891
   0  -3  -3 190.244 282.821   5 0.04725-0.04712 0.74026-0.93061-0.67040 0.36261
   0  -3  -3 228.351 178.397   3 0.10625-0.10636-0.92666 0.73639 0.36068-0.66823
   0   3  -3 19.7240 53.2886   4 0.18868-0.18865-0.72549 0.91579-0.66192 0.35459
   0  -3  -2 134368. 2116.81   5 0.10479-0.10467 0.62663-0.81695-0.77200 0.56679
   0   3  -2 131123. 2082.91   1 0.68291-0.68276-0.42997 0.62047-0.59027 0.38514
   0   3  -2 131117. 2327.24   6 0.31841-0.31845-0.59243 0.78274-0.74070 0.53561
   0   3  -1 166.603 218.182   6 0.33122-0.33129-0.34956 0.53996-0.87684 0.77437
   0   3  -1 87.6343 232.490   1 0.73172-0.73159-0.22378 0.41424-0.64376 0.54116
   0  -3  -1 539.155 270.675   5 0.20565-0.20554 0.36634-0.55663-0.90733 0.80469
   0  -3   0 46955.7 1202.23   5 0.31954-0.31945-0.09514-0.09511-0.94287 0.94280
   0   3   0 46985.2 1209.83   5 0.28107-0.28117 0.09513 0.09513-0.95495 0.95501
   0   3   1 361.057 225.407   5 0.13292-0.13303 0.56260-0.37231-0.81576 0.91839
   0  -3   1 202.838 344.752   6 0.32351-0.32344-0.54125 0.35086-0.77676 0.87923
   0  -3   1-45.4128 186.430   1 0.67987-0.68001-0.43899 0.24853-0.58712 0.68972
   0  -3   2 140806. 2351.56   6 0.28016-0.28011-0.79164 0.60132-0.54386 0.74895
   0  -3   2 137402. 2110.79   1 0.54912-0.54928-0.69878 0.50828-0.45785 0.66298
   0   3   2 132961. 2139.24   5-0.00242 0.00230 0.82105-0.63073-0.57058 0.77580
   0  -3   3 236.809 312.669   6 0.23192-0.23190-0.90828 0.71804-0.34927 0.65698
   0  -3   3-19.7109 164.495   1 0.40173-0.40191-0.85828 0.66776-0.31850 0.62617
   0  -3   4 59769.6 1619.01   1 0.26243-0.26262-0.94590 0.75534-0.18982 0.60002
   0  -3   4 55662.9 1711.40   3-0.18859 0.18880-0.96204 0.77177-0.19721 0.60728
   0  -3   5 36.5779 269.548   3-0.12736 0.12761-0.98897 0.79869-0.07550 0.58809
   0  -3   6 39005.3 1738.90   3-0.07362 0.07393-0.99686 0.80659 0.02861 0.58650
   0  -3   7 179.216 318.039   3-0.02496 0.02531-0.99235 0.80207 0.12092 0.59671
   0  -3   8 6696.68 894.889   3 0.02029-0.01990-0.97853 0.78826 0.20512 0.61503
   0  -3   9 377.968 396.394   3 0.06327-0.06282-0.95687 0.76659 0.28362 0.63905
   0  -4  -8 74839.9 3018.50   5 0.05052-0.05030 0.73439-0.98833-0.67658-0.14410
   0  -4  -7 290.357 260.751   1 0.11151-0.11151-0.99228 0.73859-0.05273-0.66495
   0   4  -7-257.844 278.706   1 0.66592-0.66562-0.47756 0.73168-0.57281-0.14502
   0  -4  -7 234.603 376.524   5 0.04527-0.04507 0.74377-0.99767-0.66664-0.05147
   0   4  -6 137545. 3165.33   1 0.65835-0.65807-0.49680 0.75090-0.56512-0.05017
   0  -4  -6 129834. 3344.13   5 0.04527-0.04507 0.74378-0.99765-0.66662 0.05109
   0   4  -5 220.678 306.622   1 0.65844-0.65818-0.49657 0.75063-0.56522 0.05246
   0  -4  -5-254.840 358.241   5 0.05264-0.05245 0.73055-0.98439-0.68057 0.16761
   0   4  -5 227.693 86.7776   4 0.10526-0.10524-0.72664 0.98034-0.67900 0.16677
   0  -4  -4 237072. 3739.24   5 0.07092-0.07074 0.69620-0.95001-0.71407 0.30369
   0   4  -4 240303. 3634.73   1 0.66839-0.66816-0.47103 0.72506-0.57533 0.16511
   0   4  -3 131.305 248.724   1 0.68938-0.68916-0.40991 0.66391-0.59701 0.28933
   0  -4  -3-211.928 238.899   5 0.10568-0.10552 0.62468-0.87845-0.77346 0.46565
   0  -4  -2 462185. 4325.07   5 0.16395-0.16380 0.48477-0.73851-0.85895 0.65372
   0   4  -2 465773. 4888.43   6 0.32887-0.32895-0.45805 0.71185-0.82639 0.62135
   0   4  -2 467991. 4315.50   1 0.71852-0.71833-0.29773 0.55170-0.62842 0.42327
   0  -4  -1 377.901 348.531   5 0.24598-0.24584 0.23279-0.48650-0.94082 0.83817
   0  -4  -1 39.1314 71.0502   2 0.82001-0.81992 0.08213-0.33611-0.56807 0.46537
   0  -4   0 413319. 4103.51   5 0.32483-0.32470-0.12685-0.12682-0.93733 0.93724
   0   4   0 411726. 4098.21   5 0.27354-0.27367 0.12684 0.12683-0.95343 0.95351
   0  -4   1 178.114 358.979   6 0.32793-0.32782-0.47725 0.22337-0.81584 0.91827
   0  -4   1 92.0288 205.554   1 0.69505-0.69522-0.39119 0.13725-0.60298 0.70559
   0   4   1 632.231 245.263   5 0.16073-0.16087 0.49321-0.23951-0.85474 0.95740
   0   4   2 473972. 4397.39   5 0.04371-0.04386 0.74654-0.49280-0.66364 0.86887
   0  -4   2 478514. 4426.64   1 0.59954-0.59973-0.61911 0.36513-0.50671 0.71186
   0  -4   3 133.396 255.406   6 0.25742-0.25738-0.85659 0.60286-0.44818 0.75583
   0  -4   3 417.297 219.038   1 0.47828-0.47850-0.78633 0.53233-0.39036 0.69804
   0   4   3-312.018 238.037   5-0.04837 0.04821 0.88197-0.62820-0.46856 0.77636
   0  -4   4 249480. 4093.32   6 0.21657-0.21656-0.93167 0.67801-0.29284 0.70311
   0  -4   4 247475. 3499.89   1 0.35063-0.35087-0.89617 0.64214-0.27102 0.68124
   0  -4   5-70.7286 274.326   3-0.17102 0.17128-0.97186 0.71817-0.16192 0.67452
   0  -4   6 130079. 3235.23   3-0.11399 0.11430-0.99224 0.73855-0.04937 0.66448
   0  -4   7 295.420 297.100   3-0.06177 0.06213-0.99676 0.74307 0.05128 0.66635
   0  -4   8 78721.5 2954.10   3-0.01307 0.01348-0.98961 0.73591 0.14319 0.67696
   0  -5  -8 19418.8 1573.44   5 0.08143-0.08118 0.67545-0.99281-0.73264-0.08806
   0  -5  -7 613.612 415.961   5 0.07943-0.07920 0.67945-0.99677-0.72916 0.01104
   0   5  -7 31.8346 256.478   1 0.69472-0.69438-0.39231 0.70992-0.60263-0.11522
   0  -5  -7 52.9270 208.217   1 0.03853-0.03856-0.99916 0.68199 0.01282-0.73048
   0   5  -6 10644.0 944.566   1 0.69087-0.69055-0.40511 0.72269-0.59857-0.01674
   0  -5  -6 10514.2 1013.88   5 0.08318-0.08295 0.67193-0.98922-0.73568 0.12013
   0  -5  -5 83.1978 308.031   5 0.09469-0.09447 0.64820-0.96546-0.75531 0.24234
   0   5  -5 116.754 302.805   1 0.69310-0.69280-0.39776 0.71530-0.60092 0.08814
   0  -5  -4 18871.8 1125.58   5 0.11689-0.11668 0.59981-0.91703-0.79133 0.38093
   0   5  -4 16931.0 1040.99   1 0.70233-0.70205-0.36539 0.68290-0.61071 0.20047
   0  -5  -3 200.045 263.786   5 0.15344-0.15325 0.51202-0.82921-0.84496 0.53713
   0   5  -3 142.386 289.323   1 0.71792-0.71767-0.30057 0.61805-0.62775 0.32004
   0   5  -2 41897.6 1635.83   6 0.33121-0.33133-0.34349 0.66078-0.87924 0.67424
   0   5  -2 39025.3 1394.20   1 0.73575-0.73552-0.19420 0.51165-0.64878 0.44361
   0  -5  -2 39916.6 1411.21   5 0.20681-0.20663 0.36277-0.67993-0.90850 0.70325
   0   5  -2 40529.4 1580.89   5 0.35158-0.35172-0.33963 0.65665-0.87259 0.66755
   0  -5  -1 9.99209 330.075   5 0.27202-0.27185 0.13309-0.45021-0.95301 0.85033
   0  -5  -1-27.2812 76.2520   2 0.62169-0.62163 0.07740-0.39488-0.78067 0.67799
   0   5  -1-78.4999 189.810   5 0.32502-0.32517-0.12800 0.44506-0.93711 0.83464
   0  -5   0 16508.1 979.986   5 0.32980-0.32964-0.15856-0.15852-0.93076 0.93065
   0   5   0 16038.1 922.960   5 0.26568-0.26584 0.15855 0.15854-0.95089 0.95099
   0  -5   1-33.8439 225.422   1 0.70053-0.70074-0.37196 0.05455-0.60879 0.71143
   0   5   1-40.7160 272.892   5 0.17420-0.17437 0.45722-0.14010-0.87195 0.97463
   0  -5   1 131.960 389.329   6 0.32943-0.32929-0.44461 0.12724-0.83346 0.93585
   0  -5   2 38374.1 1560.10   6 0.30836-0.30824-0.66508 0.34778-0.68089 0.88588
   0  -5   2 38912.6 1415.19   1 0.62593-0.62616-0.56920 0.25176-0.53269 0.73785
   0   5   2 38682.6 1383.73   5 0.07390-0.07409 0.69039-0.37323-0.71940 0.92465
   0  -5   3 601.723 384.154   6 0.27433-0.27424-0.81050 0.49328-0.51844 0.82605
   0  -5   3 258.215 213.043   1 0.52595-0.52620-0.73010 0.41262-0.43564 0.74334
   0  -5   4 15817.4 1121.08   6 0.23689-0.23683-0.89958 0.58244-0.36799 0.77821
   0  -5   5 33.2489 268.392   3-0.20648 0.20675-0.95019 0.63307-0.23344 0.74604
   0  -5   6 8374.97 872.359   3-0.14841 0.14873-0.98197 0.66486-0.11695 0.73206
   0  -5   7 277.141 353.418   3-0.09422 0.09459-0.99548 0.67836-0.01102 0.72865
   0  -5   8 19585.8 1537.47   3-0.04320 0.04362-0.99530 0.67819 0.08654 0.73361
   0  -6  -8 52649.0 2617.15   5 0.11132-0.11104 0.61228-0.99306-0.78253-0.03819
   0   6  -7 348.416 322.548   1 0.71562-0.71524-0.31120 0.69229-0.62518-0.09269
   0  -6  -7 405.054 321.527   5 0.11200-0.11173 0.61077-0.99151-0.78361 0.06547
   0   6  -6 68021.7 2425.63   1 0.71383-0.71347-0.31917 0.70022-0.62320 0.00787
   0  -6  -6 66404.6 2552.75   5 0.11857-0.11831 0.59601-0.97671-0.79395 0.17838
   0  -6  -5 415.158 386.011   5 0.13272-0.13247 0.56307-0.94375-0.81546 0.30247
   0   6  -5 242.119 345.800   1 0.71649-0.71616-0.30722 0.68824-0.62615 0.11336
   0   6  -4 66726.2 2166.31   1 0.72369-0.72338-0.27167 0.65266-0.63429 0.22403
   0  -6  -4 64359.6 2162.10   5 0.15655-0.15632 0.50405-0.88469-0.84917 0.43875
   0   6  -3 90.6748 283.568   1 0.73403-0.73374-0.20750 0.58845-0.64660 0.33887
   0  -6  -3 690.939 323.228   5 0.19194-0.19171 0.40720-0.78781-0.89278 0.58494
   0  -6  -2 98926.8 2413.04   5 0.23860-0.23838 0.25892-0.63949-0.93587 0.73060
   0  -6  -2 97627.3 1390.70   2 0.79140-0.79118 0.08182-0.46277-0.60738 0.40194
   0  -6  -1 8.68156 356.985   5 0.29049-0.29029 0.05340-0.43394-0.95539 0.85269
   0  -6   0 199976. 3527.56   5 0.33443-0.33424-0.19027-0.19023-0.92315 0.92302
   0   6   0 204412. 3488.18   5 0.25749-0.25769 0.19026 0.19025-0.94730 0.94743
   0  -6   0 201967. 3212.92   1 0.73622-0.73644-0.19041-0.19045-0.64937 0.64949
   0   6   1-60.6837 300.414   5 0.18005-0.18025 0.44107-0.06053-0.87906 0.98176
   0  -6   1 4.47771 377.176   6 0.32993-0.32975-0.43060 0.04975-0.84058 0.94292
   0  -6   2 97212.4 2653.91   6 0.31378-0.31364-0.62910 0.24832-0.71189 0.91683
   0  -6   3 578.916 428.315   6 0.28540-0.28528-0.77308 0.39238-0.56734 0.87490
   0  -6   4 63505.3 2345.37   6 0.25174-0.25165-0.86974 0.48911-0.42548 0.83566
   0  -6   5-328.249 448.333   6 0.21684-0.21678-0.93130 0.55075-0.29380 0.80659
   0  -6   6 66385.2 2519.63   3-0.17705 0.17738-0.96869 0.58815-0.17401 0.78912
   0  -6   7 159.987 327.856   3-0.12221 0.12259-0.99033 0.60979-0.06543 0.78306
   0  -6   8 55432.8 2621.30   3-0.06987 0.07029-0.99690 0.61636 0.03581 0.78434
   0   7  -7-378.172 381.814   1 0.73008-0.72966-0.23457 0.67913-0.64177-0.07612
   0  -7  -7 214.652 346.853   5 0.14257-0.14226 0.53926-0.98342-0.82978 0.11161
   0  -7  -6 49412.8 2276.22   5 0.15105-0.15076 0.51810-0.96222-0.84168 0.22608
   0   7  -6 51297.8 2196.18   1 0.72935-0.72896-0.23912 0.68365-0.64091 0.02556
   0  -7  -5 777.123 458.680   5 0.16656-0.16628 0.47785-0.92194-0.86232 0.34930
   0   7  -5-115.288 331.048   1 0.73161-0.73124-0.22453 0.66903-0.64362 0.13081
   0  -7  -4 40875.7 1817.90   5 0.19036-0.19009 0.41179-0.85585-0.89101 0.48057
   0   7  -4 42575.9 1851.44   1 0.73649-0.73614-0.18815 0.63261-0.64972 0.23945
   0  -7  -3 30.5340 122.981   2 0.80251-0.80211 0.08196-0.52637-0.59259 0.28440
   0  -7  -3 554.721 407.691   5 0.22301-0.22275 0.31148-0.75550-0.92360 0.61573
   0  -7  -2 150475. 1696.76   2 0.65483-0.65463 0.07853-0.52298-0.75299 0.54758
   0  -7  -2 148544. 3201.97   5 0.26291-0.26266 0.16945-0.61344-0.94977 0.74448
   0  -7  -1-93.0235 465.790   5 0.30450-0.30427-0.01380-0.43015-0.95245 0.84973
   0   7  -1 6.82079 49.1879   2 0.74582-0.74543 0.08101 0.36354-0.66269 0.55976
   0  -7   0 118240. 2971.74   5 0.33873-0.33850-0.22198-0.22194-0.91448 0.91433
   0  -7   1 437.730 433.486   6 0.33001-0.32979-0.42829-0.01605-0.84173 0.94402
   0  -7   2 150064. 3586.56   6 0.31674-0.31655-0.60650 0.16223-0.72996 0.93486
   0  -7   3 455.587 418.207   6 0.29258-0.29243-0.74468 0.30048-0.60071 0.90823
   0  -7   4 40846.3 1995.99   6 0.26242-0.26230-0.84412 0.40000-0.46850 0.87863
   0  -7   5-48.6968 376.870   6 0.22976-0.22966-0.91188 0.46784-0.34120 0.85394
   0  -7   6 45259.0 2174.26   3-0.20040 0.20073-0.95444 0.51048-0.22108 0.83619
   0  -7   7-77.7118 338.914   3-0.14587 0.14626-0.98294 0.53898-0.11194 0.82957
   0  -8  -7 381.576 368.274   5 0.17089-0.17056 0.46621-0.97379-0.86783 0.14964
   0  -8  -6 76584.3 2956.84   5 0.18049-0.18017 0.43983-0.94738-0.87958 0.26397
   0  -8  -5 77.6711 366.574   5 0.19634-0.19603 0.39430-0.90181-0.89761 0.38457
   0  -8  -4 121564. 3311.94   5 0.21904-0.21873 0.32436-0.83184-0.92010 0.50964
   0  -8  -3-100.337 143.934   2 0.70669-0.70632 0.08007-0.58798-0.70439 0.39622
   0  -8  -3 373.656 486.354   5 0.24830-0.24801 0.22439-0.73183-0.94226 0.63437
   0  -8  -2 256220. 2057.67   2 0.42975-0.42958 0.06916-0.57710-0.90115 0.69576
   0  -8  -2 255780. 4523.37   5 0.28204-0.28176 0.09094-0.59835-0.95507 0.74975
   0  -8  -1-255.210 432.624   5 0.31562-0.31536-0.07281-0.43456-0.94616 0.84342
   0  -8   0 150427. 3598.20   5 0.34268-0.34242-0.25369-0.25364-0.90472 0.90455
   0  -8   1-22.5390 537.841   6 0.32983-0.32958-0.43371-0.07412-0.83902 0.94126
   0  -8   2 258974. 5036.13   6 0.31822-0.31801-0.59403 0.08628-0.73949 0.94435
   0  -8   3-354.984 612.621   6 0.29715-0.29696-0.72446 0.21678-0.62279 0.93026
   0  -8   4 136982. 3883.05   6 0.26998-0.26982-0.82348 0.31587-0.49992 0.91000
   0  -8   5-99.9194 465.034   6 0.23955-0.23942-0.89467 0.38713-0.37812 0.89082
   0  -8   6 92987.6 3555.23   6 0.20768-0.20759-0.94305 0.43560-0.26101 0.87632
   0  -8   7-191.087 330.447   3-0.16548 0.16587-0.97459 0.46721-0.15086 0.86849
   0  -9  -7-315.620 453.247   5 0.19689-0.19652 0.39268-0.96368-0.89820 0.17999
   0  -9  -6 48415.0 2455.17   5 0.20694-0.20659 0.36236-0.93332-0.90863 0.29300
   0  -9  -5 279.420 370.323   5 0.22241-0.22206 0.31345-0.88438-0.92307 0.41001
   0  -9  -4 46514.9 2166.01   5 0.24338-0.24304 0.24210-0.81299-0.93915 0.52866
   0  -9  -3-331.378 463.008   5 0.26912-0.26879 0.14486-0.71572-0.95211 0.64420
   0  -9  -2 15163.0 1201.10   5 0.29748-0.29717 0.02073-0.59156-0.95453 0.74919
   0   9  -2 17285.1 592.061   2 0.73658-0.73594 0.08081 0.49078-0.67297 0.46722
   0  -9  -1 181.232 382.290   5 0.32473-0.32443-0.12619-0.44460-0.93745 0.83469
   0  -9   0 27050.2 1671.55   5 0.34628-0.34599-0.28541-0.28535-0.89385 0.89366
   0  -9   1 21.6211 444.041   6 0.32944-0.32916-0.44449-0.12684-0.83353 0.93572
   0  -9   2 18852.0 1489.27   6 0.31877-0.31852-0.58926 0.01801-0.74307 0.94788
   0  -9   3-135.710 518.204   6 0.29990-0.29968-0.71129 0.14012-0.63651 0.94393
   0  -9   4 47350.4 2415.66   6 0.27518-0.27499-0.80785 0.23675-0.52212 0.93215
   0  -9   5 459.487 470.509   6 0.24681-0.24665-0.88032 0.30930-0.40613 0.91878
   0  -9   6 49671.0 2729.05   6 0.21642-0.21629-0.93187 0.36093-0.29229 0.90755
   0  -9   7 84.6133 306.953   3-0.18139 0.18180-0.96627 0.39547-0.18272 0.90035
   0 -10  -6 18579.9 1612.24   5 0.23056-0.23018 0.28643-0.92081-0.92984 0.31419
   0 -10  -5 205.427 375.712   5 0.24515-0.24477 0.23577-0.87011-0.94030 0.42722
   0 -10  -4 43143.6 2222.62   5 0.26409-0.26373 0.16481-0.79912-0.95026 0.53976
   0 -10  -3-643.828 548.260   5 0.28643-0.28607 0.07171-0.70599-0.95541 0.64748
   0 -10  -2 59816.9 2521.20   5 0.31017-0.30983-0.04314-0.59110-0.94976 0.74440
   0 -10  -1 511.951 516.455   5 0.33232-0.33199-0.17555-0.45866-0.92681 0.82403
   0 -10   0 54444.4 2450.12   5 0.34951-0.34919-0.31712-0.31706-0.88184 0.88163
   0 -10   0 49657.4 2455.70   6 0.33102-0.33067-0.31740-0.31749-0.88904 0.88857
   0 -10   1 228.895 448.556   6 0.32883-0.32851-0.45909-0.17572-0.82583 0.92797
   0 -10   2 61629.6 2760.66   6 0.31864-0.31836-0.59036-0.04438-0.74225 0.94701
   0 -10   3 614.410 530.746   6 0.30135-0.30110-0.70402 0.06936-0.64387 0.95124
   0 -10   4 39314.3 2351.20   6 0.27858-0.27835-0.79691 0.16233-0.53692 0.94691
   0 -10   5 350.650 451.448   6 0.25202-0.25182-0.86911 0.23460-0.42660 0.93920
   0 -10   6 18124.0 1745.35   6 0.22306-0.22289-0.92239 0.28795-0.31645 0.93167
   0 -11  -5 409.538 461.157   5 0.26497-0.26456 0.16136-0.85912-0.95061 0.43751
   0 -11  -4 37051.7 2177.48   5 0.28178-0.28138 0.09209-0.78981-0.95504 0.54451
   0 -11  -3-849.525 580.317   5 0.30096-0.30057 0.00387-0.70156-0.95366 0.64571
   0 -11  -2 107449. 3567.69   5 0.32073-0.32036-0.10212-0.59554-0.94173 0.73636
   0 -11  -1 1015.52 576.660   5 0.33872-0.33836-0.22194-0.47568-0.91449 0.81168
   0 -11   0 240573. 5655.95   6 0.33122-0.33084-0.34914-0.34923-0.87701 0.87649
   0 -11   1 310.295 517.759   6 0.32797-0.32762-0.47654-0.22176-0.81624 0.91834
   0 -11   2 110215. 3835.58   6 0.31799-0.31767-0.59603-0.10220-0.73799 0.94270
   0 -11   3 70.4397 577.933   6 0.30182-0.30153-0.70164 0.00349-0.64624 0.95357
   0 -11   4 40921.5 2513.39   6 0.28058-0.28032-0.79021 0.09214-0.54572 0.95566
   0 -11   5 246.900 501.776   6 0.25556-0.25533-0.86101 0.16302-0.44069 0.95325
   0 -12  -5-102.262 456.689   5 0.28223-0.28179 0.09014-0.85132-0.95509 0.44197
   0 -12  -4 38177.2 2328.05   5 0.29692-0.29649 0.02340-0.78455-0.95464 0.54409
   0 -12  -3 101.896 388.647   5 0.31322-0.31281-0.05958-0.70153-0.94787 0.63990
   0 -12  -2 16809.5 1549.13   5 0.32960-0.32920-0.15728-0.60380-0.93104 0.72564
   0 -12  -1 622.800 620.936   5 0.34413-0.34373-0.26610-0.49494-0.90060 0.79778
   0 -12   0 7270.64 1128.87   6 0.33104-0.33062-0.38089-0.38098-0.86379 0.86323
   0 -12   1 415.850 598.766   6 0.32684-0.32645-0.49614-0.26564-0.80495 0.90700
   0 -12   2 16968.8 1616.30   6 0.31689-0.31653-0.60528-0.15644-0.73091 0.93557
   0 -12   3 595.401 609.636   6 0.30149-0.30117-0.70331-0.05832-0.64457 0.95185
   0 -12   4 44115.2 2712.34   6 0.28144-0.28115-0.78724 0.02568-0.54955 0.95945
   0 -13  -3-324.376 462.188   5 0.32362-0.32317-0.11940-0.70512-0.93872 0.63072
   0 -13  -2 17420.8 1678.07   5 0.33706-0.33662-0.20940-0.61509-0.91804 0.71262
   0 -13  -1 161.948 508.435   5 0.34867-0.34825-0.30853-0.51593-0.88521 0.78236
   0 -13   0 11564.5 1436.51   6 0.33045-0.33000-0.41263-0.41272-0.84933 0.84872
   0 -13   1-79.8689 429.713   6 0.32540-0.32497-0.51741-0.30786-0.79205 0.89405
   0 -13   2 18601.9 1756.65   6 0.31536-0.31497-0.61738-0.20782-0.72138 0.92600
   0 -13   3-584.167 532.361   6 0.30050-0.30013-0.70835-0.11678-0.63950 0.94673
   0 -14  -1 347.983 547.543   6 0.33122-0.33070-0.34913-0.53979-0.87701 0.77374
   0 -14   0 12238.1 1509.80   6 0.32944-0.32895-0.44438-0.44446-0.83358 0.83293
  -1   0  -8-142.316 243.774   4 0.67076-0.71071-0.59435 0.59419-0.44345-0.37619
  -1   0  -8-311.668 375.030   5-0.07397 0.03418 0.91005-0.91030-0.40761-0.41298
   1   0  -8-178.803 369.779   5-0.07107 0.11104 0.90709-0.90738-0.41467-0.40593
  -1   0  -7 109.239 179.274   1 0.47403-0.51375-0.79088 0.79108-0.38633-0.33141
   1   0  -7-297.720 265.379   1 0.42113-0.38110-0.84191 0.84215-0.33662-0.38114
  -1   0  -6-111.650 177.510   1 0.42066-0.46040-0.84232 0.84248-0.33618-0.27903
   1   0  -6-30.1132 221.988   1 0.36594-0.32593-0.88558 0.88579-0.28521-0.33001
   1   0  -5 341.163 264.531   1 0.31030-0.27032-0.92121 0.92139-0.23378-0.27891
  -1   0  -5 112.178 158.686   1 0.36730-0.40707-0.88461 0.88474-0.28647-0.22620
  -1   0  -4 89.8678 147.549   1 0.31443-0.35422-0.91883 0.91893-0.23759-0.17255
  -1   0  -4 210.178 198.589   3-0.18455 0.14448-0.96445 0.96446-0.18907-0.22102
   1   0  -4 26.7839 164.074   1 0.25423-0.21427-0.94961 0.94976-0.18232-0.22784
   1   0  -4 62.7967 141.717   3-0.20319 0.24289-0.95251 0.95251-0.22675-0.18330
   1   0  -3-89.5867 135.700   3-0.17989 0.21964-0.96712 0.96712-0.17970-0.12783
  -1   0  -3 336.913 144.067   1 0.26318-0.30300-0.94555 0.94562-0.19051-0.11709
  -1   0  -3-27.2150 121.521   3-0.15797 0.11795-0.97803 0.97804-0.13592-0.17165
   1   0  -3-27.2187 183.294   1 0.19773-0.15778-0.97134 0.97146-0.13078-0.17684
  -1   0  -2 184.997 157.852   3-0.13022 0.09024-0.98815 0.98816-0.08111-0.12394
   1   0  -2-29.2339 149.403   1 0.14070-0.10077-0.98678 0.98687-0.07908-0.12601
  -1   0  -2 158.982 111.424   1 0.21740-0.25724-0.96452 0.96456-0.14869-0.05637
   1   0  -2 126.035 114.314   3-0.15865 0.19844-0.97773 0.97773-0.13727-0.06775
   1   0  -1 104.040 70.2420   3-0.14829 0.18813-0.98202 0.98202-0.11671 0.01421
   1   0  -1 87.9005 92.1044   1 0.08276-0.04286-0.99615 0.99621-0.02686-0.07569
  -1   0  -1 159.689 102.986   3-0.09912 0.05919-0.99485 0.99486-0.02050-0.08203
  -1   0   1 101.355 79.0120   3-0.07249 0.03265-0.99688 0.99689 0.03078 0.07172
   1   0   1 102.433 89.5248   3-0.04790 0.08783-0.99582 0.99582 0.07764 0.02490
   1   0   2 1131.24 279.709   3-0.02963 0.06960-0.99325 0.99324 0.11215 0.09290
  -1   0   2 675.767 237.653   3-0.03646-0.00333-0.99439 0.99439 0.09927 0.10575
  -1   0   3-19.5017 175.594   3-0.00648-0.03326-0.98782 0.98782 0.15549 0.15205
   1   0   3 224.188 205.551   3-0.00563 0.04565-0.98757 0.98756 0.15708 0.15049
   1   0   4 780.183 338.164   3 0.02023 0.01984-0.97856 0.97855 0.20500 0.20509
  -1   0   4 389.620 266.943   3 0.02247-0.06217-0.97764 0.97764 0.20913 0.20093
   1   0   5 148.591 253.448   3 0.04706-0.00694-0.96603 0.96602 0.25418 0.25843
  -1   0   5 182.480 214.167   3 0.05124-0.09090-0.96378 0.96378 0.26180 0.25077
   1   0   6 421.365 274.884   3 0.07456-0.03440-0.94977 0.94976 0.30401 0.31112
  -1   0   6 116.527 273.796   3 0.08012-0.11973-0.94606 0.94606 0.31401 0.30108
   1   0   7 483.107 352.588   3 0.10261-0.06240-0.92955 0.92954 0.35422 0.36343
  -1   0   7 128.841 339.821   3 0.10923-0.14879-0.92424 0.92423 0.36596 0.35165
  -1  -1  -8 16930.2 1410.68   5-0.04373 0.00397 0.87643-0.94010-0.47929-0.34132
   1  -1  -8 15427.6 1397.67   5-0.04198 0.08199 0.87431-0.93802-0.48330-0.33732
  -1  -1  -7 76021.6 2117.38   1 0.39020-0.42996-0.86748 0.80420-0.30775-0.40997
  -1   1  -7 78423.5 2243.27   4 0.65864-0.69857-0.60118 0.66448-0.45233-0.26484
  -1  -1  -7 73284.8 2688.77   5-0.06109 0.02131 0.89645-0.96009-0.43867-0.27937
  -1   1  -7 82560.5 2257.13   1 0.54648-0.58617-0.70251 0.76618-0.45531-0.26246
   1  -1  -7 78050.7 2828.18   5-0.05840 0.09839 0.89348-0.95715-0.44505-0.27299
   1  -1  -7 75799.7 2284.54   1 0.34309-0.30310-0.90116 0.83793-0.26405-0.45370
   1   1  -7 77672.2 2343.88   1 0.49233-0.45227-0.77079 0.83451-0.40365-0.31413
  -1  -1  -6 39976.0 1797.33   5-0.07654 0.03676 0.91263-0.97623-0.40133-0.21413
   1   1  -6 41362.8 1584.07   1 0.45314-0.41310-0.81221 0.87590-0.36665-0.24859
   1  -1  -6 39272.8 1835.51   5-0.07274 0.11272 0.90880-0.97244-0.41061-0.20485
  -1   1  -6 41113.2 1470.23   1 0.51218-0.55189-0.74739 0.81104-0.42251-0.19272
   1  -1  -6 41939.7 1577.30   1 0.27075-0.23078-0.94197 0.87871-0.19745-0.41776
  -1  -1  -6 38830.5 1386.13   1 0.31464-0.35442-0.91871 0.85539-0.23778-0.37741
  -1  -1  -5 99576.8 1982.57   1 0.23090-0.27070-0.95939 0.89604-0.16099-0.35166
   1  -1  -5 97585.0 2158.94   1 0.19288-0.15293-0.97290 0.90961-0.12637-0.38630
  -1   1  -5 98595.3 2041.20   1 0.48431-0.52404-0.77976 0.84337-0.39605-0.11664
   1   1  -5 97323.0 2209.29   1 0.41821-0.37819-0.84445 0.90810-0.33389-0.17882
   1  -1  -4 70857.0 1704.93   3-0.12505 0.16476-0.98959 0.92617-0.07099-0.33906
  -1   1  -4 67480.8 1493.59   1 0.46818-0.50793-0.79702 0.86060-0.38081-0.02935
   1  -1  -4 65064.6 1587.36   1 0.10616-0.06624-0.99312 0.92979-0.04791-0.36222
   1   1  -4 65493.6 1627.36   1 0.39066-0.35066-0.86712 0.93075-0.30818-0.10199
  -1  -1  -4 65871.0 1411.71   1 0.13269-0.17252-0.98845 0.92508-0.07185-0.33827
   1   1  -3 337445. 3702.45   6 0.22498-0.18504-0.91947 0.98271-0.32351 0.01571
  -1  -1  -3 331333. 3392.46   3-0.06208 0.02207-0.99677 0.93336 0.05067-0.35824
  -1   1  -3 331035. 2843.73   1 0.47525-0.51503-0.78958 0.85312-0.38749 0.07987
   1  -1  -3 331668. 3175.00   3-0.07109 0.11085-0.99690 0.93347 0.03346-0.34099
  -1   1  -3 341952. 3602.95   6 0.23966-0.27949-0.89446 0.95774-0.37855 0.07076
   1   1  -3 336531. 3210.41   1 0.37676-0.33678-0.87771 0.94131-0.29525-0.01238
   1  -1  -2 128992. 1606.50   3 0.01201 0.02779-0.98175 0.91832 0.18982-0.39484
  -1   1  -2 130388. 1849.85   6 0.25370-0.29356-0.86531 0.92867-0.43328 0.22811
   1   1  -2 133182. 1936.28   6 0.23257-0.19266-0.90717 0.97048-0.35172 0.14653
   1  -1  -2 132322. 1900.84   5-0.07250 0.11243 0.90855-0.97206-0.41120 0.20603
   1   1  -2 129525. 1719.69   1 0.39104-0.35108-0.86682 0.93038-0.30854 0.10344
  -1   1  -2 132381. 1497.51   1 0.53354-0.57334-0.72016 0.78367-0.44290 0.23782
  -1  -1  -2 129305. 1780.72   3 0.00983-0.04980-0.98254 0.91913 0.18579-0.39084
   1  -1  -1 338109. 2290.92   5 0.00246 0.03747 0.81381-0.87728-0.58086 0.47826
  -1   1  -1 345356. 1612.99   4 0.28792-0.32779-0.71705 0.78047-0.63479 0.53234
  -1  -1  -1 342281. 2011.31   5 0.00317-0.04301 0.81274-0.87617-0.58235 0.47976
  -1   1  -1 338828. 2287.66   6 0.29975-0.33964-0.71203 0.77546-0.63575 0.53319
   1   1  -1 338592. 2391.22   6 0.26734-0.22746-0.83094 0.89433-0.48886 0.38628
  -1   1  -1 339417. 1862.53   1 0.69070-0.73052-0.40564 0.46912-0.59840 0.49585
   1   1  -1 339483. 2239.50   1 0.47283-0.43289-0.79215 0.85568-0.38520 0.28264
  -1   1   1 341316. 2341.84   5-0.04347 0.00355 0.87612-0.81265-0.47988 0.58248
   1   1   1 339320. 2079.03   5-0.05615 0.09599 0.89096-0.82753-0.45035 0.55294
   1  -1   1 326498. 1631.07   4 0.52564-0.48577-0.66103 0.59761-0.53538 0.63782
   1  -1   1 348582. 1912.75   1 0.61740-0.57758-0.58608 0.52260-0.52426 0.62680
   1  -1   1 330137. 2220.71   6 0.27621-0.23631-0.80461 0.74117-0.52656 0.62912
  -1  -1   1 352542. 2293.52   1 0.38953-0.42946-0.86800 0.80447-0.30713 0.40969
  -1  -1   1 337105. 2371.92   6 0.24023-0.28011-0.89338 0.82999-0.38072 0.48330
  -1  -1   2 133746. 1722.93   1 0.21025-0.25021-0.96709 0.90353-0.14218 0.34728
   1  -1   2 135892. 1456.01   1 0.30525-0.26545-0.92406 0.86055-0.22913 0.43421
  -1  -1   2 140265. 1715.49   3-0.19891 0.15912-0.95544 0.89202-0.21807 0.42309
   1  -1   2 140057. 1885.16   3-0.16643 0.20641-0.97414 0.91071-0.15275 0.35781
   1   1   3 334167. 3406.24   3 0.09637-0.05635-0.93438 0.99779 0.34309-0.03552
   1  -1   3 340917. 2784.81   1 0.11589-0.07612-0.99156 0.92801-0.05668 0.36430
  -1  -1   3 342503. 3248.62   3-0.11783 0.07809-0.99139 0.92797-0.05686 0.36439
   1  -1   3 330273. 3441.97   3-0.10337 0.14340-0.99422 0.93078-0.02873 0.33630
  -1   1   3 340208. 3223.71   3 0.11015-0.14991-0.92348 0.98690 0.36760-0.06007
  -1  -1   3 327896. 3144.90   1 0.08751-0.12749-0.99562 0.93202-0.03112 0.33876
   1   1   4 67045.2 1772.76   3 0.09833-0.05827-0.93288 0.99629 0.34660 0.06349
  -1   1   4 67188.2 1673.50   3 0.10893-0.14864-0.92448 0.98790 0.36543 0.04462
  -1  -1   4 70549.0 1729.80   3-0.06155 0.02185-0.99676 0.93333 0.05169 0.35836
   1  -1   4 66832.8 1781.89   3-0.05553 0.09561-0.99645 0.93302 0.06316 0.34693
  -1  -1   5 99896.0 2337.66   3-0.01586-0.02378-0.99031 0.92689 0.13797 0.37460
   1  -1   5 96735.3 2416.56   3-0.01456 0.05469-0.98999 0.92655 0.14041 0.37220
   1   1   5 98380.4 2435.38   3 0.11008-0.06997-0.92354 0.98695 0.36747 0.14513
  -1  -1   6 44829.4 1748.39   3 0.02455-0.06415-0.97676 0.91334 0.21296 0.40213
   1  -1   6 40933.4 1738.36   3 0.02286 0.01732-0.97748 0.91404 0.20984 0.40528
  -1  -1   7 77891.3 2552.40   3 0.06210-0.10166-0.95756 0.89414 0.28151 0.43609
   1  -1   7 75223.1 2600.36   3 0.05832-0.01810-0.95979 0.89636 0.27466 0.44299
  -1  -1   8 17305.5 1336.12   3 0.09804-0.13754-0.93310 0.86968 0.34607 0.47405
   1  -1   8 15215.8 1298.16   3 0.09268-0.05242-0.93714 0.87370 0.33652 0.48364
   1  -2  -8 5016.08 841.135   5-0.01175 0.05178 0.83449-0.96162-0.55062-0.27002
  -1  -2  -8 5297.52 842.914   5-0.01224-0.02748 0.83519-0.96228-0.54955-0.27108
  -1   2  -7 26.6198 209.231   1 0.60546-0.64511-0.60848 0.73563-0.51252-0.20527
  -1  -2  -7-70.3173 173.699   1 0.29949-0.33929-0.92724 0.80048-0.22383-0.49387
  -1   2  -7-57.6853 183.261   4 0.55907-0.59898-0.64831 0.77506-0.51673-0.20043
   1  -2  -7 23.0764 276.075   5-0.02432 0.06434 0.85174-0.97884-0.52313-0.19494
  -1  -2  -7-135.289 295.571   5-0.02545-0.01429 0.85325-0.98030-0.52062-0.19744
   1  -2  -7-49.0102 213.400   1 0.26187-0.22192-0.94615 0.81944-0.18931-0.52841
   1   2  -7 245.364 327.519   1 0.55425-0.51415-0.69144 0.81864-0.46278-0.25502
  -1   2  -6 8295.01 717.729   1 0.58524-0.62491-0.64355 0.77067-0.49277-0.12248
  -1   2  -6 8435.32 636.478   4 0.60182-0.64171-0.62989 0.75666-0.49083-0.12388
   1   2  -6 7679.69 730.617   1 0.52827-0.48819-0.72709 0.85425-0.43786-0.17740
   1  -2  -6 7513.03 690.708   1 0.17352-0.13359-0.97867 0.85193-0.10879-0.50639
  -1  -2  -6 8079.14 662.311   1 0.20234-0.24216-0.96981 0.84302-0.13498-0.48019
   1  -2  -6 7702.97 853.857   5-0.03363 0.07364 0.86389-0.99094-0.50230-0.11319
  -1  -2  -6 8049.98 823.037   5-0.03541-0.00434 0.86614-0.99316-0.49828-0.11720
   1   2  -5 3962.86 499.250   1 0.50947-0.46941-0.75069 0.87783-0.41993-0.09279
  -1   2  -5 4105.53 487.794   1 0.57422-0.61391-0.66133 0.78842-0.48207-0.03064
  -1  -2  -5 4640.03 465.396   1 0.09097-0.13082-0.99520 0.86838-0.03424-0.47840
  -1  -2  -5 4820.93 608.024   5-0.04067 0.00090 0.87269-0.99968-0.48632-0.02659
   1  -2  -5 4387.14 601.418   5-0.03829 0.07829 0.86975-0.99678-0.49175-0.02117
   1  -2  -5 4213.16 478.115   1 0.07608-0.03617-0.99683 0.87006-0.02085-0.49180
  -1   2  -5 4323.30 412.576   4 0.62559-0.66548-0.61850 0.74529-0.47532-0.03693
   1   2  -4 1572.21 336.198   1 0.50215-0.46211-0.75944 0.88655-0.41297 0.00277
  -1   2  -4 1818.57 296.736   1 0.57800-0.61771-0.65534 0.78239-0.48573 0.07556
   1  -2  -4 1831.01 307.627   3-0.04836 0.08808-0.99587 0.86902 0.07676-0.48681
   1  -2  -4 2016.95 403.445   5-0.03555 0.07554 0.86632-0.99331-0.49796 0.08762
  -1  -2  -4 2112.32 388.856   5-0.03825-0.00152 0.86971-0.99666-0.49182 0.08149
  -1   2  -4 1653.04 237.898   4 0.61974-0.65962-0.62138 0.74819-0.47922 0.06942
  -1   2  -3 21006.1 633.206   4 0.54804-0.58791-0.65266 0.77949-0.52304 0.21569
   1  -2  -3 20527.4 933.053   5-0.01958 0.05956 0.84536-0.97231-0.53358 0.22581
  -1  -2  -3 20378.8 879.196   3 0.02650-0.06651-0.97592 0.84909 0.21654-0.52411
   1   2  -3 20019.9 962.005   6 0.26769-0.22778-0.82999 0.95672-0.49029 0.18253
   1   2  -3 20822.8 872.238   1 0.51356-0.47354-0.74571 0.87278-0.42382 0.11617
  -1   2  -3 20172.8 802.438   1 0.60528-0.64501-0.60882 0.73584-0.51234 0.20470
   1  -2  -3 19503.1 816.206   3 0.03015 0.00962-0.97430 0.84746 0.22325-0.53078
  -1   2  -3 20951.9 959.122   6 0.28044-0.32030-0.79069 0.91746-0.54510 0.23736
  -1  -2  -3 21415.7 921.169   5-0.02152-0.01827 0.84799-0.97490-0.52931 0.22156
  -1   2  -2 77300.2 913.781   4 0.26219-0.30205-0.72001 0.84686-0.64256 0.43767
   1   2  -2 75737.3 1480.40   1 0.55583-0.51584-0.68915 0.81619-0.46431 0.25919
  -1   2  -2 76217.6 1344.84   1 0.66511-0.70487-0.47965 0.60665-0.57199 0.36689
   1   2  -2 77594.0 1607.56   6 0.28557-0.24569-0.77245 0.89926-0.56812 0.36297
   1  -2  -2 76656.7 1519.96   5 0.02346 0.01651 0.78090-0.90782-0.62394 0.41875
  -1   2  -2 79084.4 1586.91   6 0.30086-0.34075-0.70654 0.83339-0.64133 0.43620
  -1  -2  -2 75177.8 1407.12   5 0.02668-0.06648 0.77560-0.90248-0.63039 0.42520
   1   2  -1 40521.6 1000.93   6 0.31875-0.27891-0.58940 0.71628-0.74297 0.64043
  -1  -2  -1 42803.8 883.823   5 0.14988-0.18969 0.52105-0.64789-0.84006 0.73745
  -1  -2  -1 42890.8 738.512   2 0.82562-0.86542 0.08217-0.20916-0.55986 0.45719
  -1   2  -1 43498.9 1057.32   6 0.32902-0.36895-0.45471 0.58163-0.82817 0.72566
   1  -2  -1 43422.6 983.682   5 0.12579-0.08584 0.57938-0.70627-0.80507 0.70245
   1   2  -1 42615.5 971.882   1 0.64245-0.60247-0.53412 0.66113-0.54913 0.44654
  -1  -2   0 893.538 188.738   1 0.71896-0.75892-0.29560 0.16862-0.62892 0.62897
   1  -2   0 415.786 201.181   5 0.29688-0.25693 0.02362-0.15048-0.95464 0.95460
  -1   2   0 818.170 192.015   5 0.26692-0.30687 0.15363-0.02678-0.95135 0.95140
   1   2   0 662.684 147.082   5 0.30706-0.26724-0.02688 0.15370-0.95136 0.95139
   1  -2   1 41416.9 1020.59   6 0.31712-0.27719-0.60336 0.47643-0.73239 0.83490
   1   2   1 42924.1 891.837   5 0.08059-0.04079 0.67713-0.55028-0.73118 0.83379
   1  -2   1 42108.3 904.175   1 0.69789-0.65811-0.38137 0.25441-0.60599 0.70855
  -1  -2   1 41724.4 957.590   1 0.56680-0.60677-0.67282 0.54581-0.47489 0.57747
   1  -2   1 39894.8 598.460   4-0.09990 0.13976-0.70745 0.58058-0.69984 0.80227
  -1   2   1 37998.0 929.504   5 0.06692-0.10688 0.70391-0.57702-0.70687 0.80949
  -1  -2   1 40216.9 997.224   6 0.29899-0.33884-0.71573 0.58885-0.63194 0.73447
  -1  -2   2 79952.3 1471.23   1 0.39491-0.43491-0.86377 0.73673-0.31214 0.51726
  -1  -2   2 75458.3 1602.85   6 0.23627-0.27615-0.90068 0.77388-0.36567 0.57082
   1  -2   2 75461.4 1529.58   6 0.25480-0.21491-0.86277 0.73593-0.43768 0.64280
   1  -2   2 79644.3 1321.53   1 0.50822-0.46847-0.75220 0.62521-0.41874 0.62385
   1   2   2 76998.9 1459.51   5-0.07573 0.11552 0.91182-0.78494-0.40332 0.60851
  -1   2   2 76665.0 1554.28   5-0.06670 0.02673 0.90251-0.77559-0.42523 0.63042
   1  -2   3 21557.1 775.052   1 0.31420-0.27446-0.91896 0.79194-0.23737 0.54501
  -1  -2   3 22203.8 908.996   3-0.20772 0.16799-0.94929 0.82245-0.23597 0.54351
   1  -2   3 21016.0 936.107   3-0.18549 0.22554-0.96390 0.83705-0.19097 0.49854
  -1  -2   3 21718.4 868.536   1 0.24932-0.28933-0.95176 0.82469-0.17782 0.48547
   1  -2   4 1701.17 291.900   1 0.15588-0.11617-0.98329 0.85623-0.09281 0.50299
   1  -2   4 1962.51 381.511   3-0.12335 0.16344-0.99004 0.86319-0.06766 0.47775
  -1  -2   4 2036.87 321.314   1 0.12749-0.16753-0.98947 0.86237-0.06715 0.47734
  -1  -2   4 2067.82 360.359   3-0.13565 0.09596-0.98648 0.85964-0.09178 0.50184
  -1  -2   5 4461.02 559.270   3-0.07770 0.03806-0.99675 0.86991 0.02080 0.49177
   1  -2   5 3990.76 429.019   1 0.02583 0.01386-0.99937 0.87228 0.02417 0.48854
   1  -2   5 4019.03 549.342   3-0.07164 0.11177-0.99689 0.87004 0.03242 0.48019
  -1  -2   6 8844.04 814.234   3-0.02794-0.01165-0.99293 0.86609 0.11532 0.49977
   1  -2   6 8623.94 843.109   3-0.02602 0.06620-0.99256 0.86570 0.11893 0.49620
  -1  -2   7 58.8035 238.223   3 0.01689-0.05643-0.97989 0.85305 0.19883 0.51877
   1  -2   7-373.104 374.189   3 0.01588 0.02435-0.98029 0.85343 0.19698 0.52067
   1  -2   8 6062.25 875.145   3 0.05546-0.01518-0.96143 0.83457 0.26946 0.55070
  -1  -2   8 5454.74 795.609   3 0.05865-0.09815-0.95960 0.83275 0.27526 0.54487
  -1  -2   9 907.867 400.195   3 0.09851-0.13796-0.93274 0.80590 0.34691 0.57573
   1  -2   9 794.722 453.792   3 0.09358-0.05326-0.93647 0.80961 0.33813 0.58455
  -1  -3  -8 9594.98 1082.00   5 0.01986-0.05956 0.78673-0.97724-0.61670-0.20395
   1  -3  -8 10987.3 1181.57   5 0.01908 0.02099 0.78799-0.97854-0.61512-0.20554
  -1  -3  -7 86162.5 2303.54   1 0.20781-0.24765-0.96794 0.77771-0.13996-0.57773
   1  -3  -7 83853.8 2471.32   1 0.18156-0.14165-0.97636 0.78617-0.11610-0.60161
   1  -3  -7 80480.6 2858.99   5 0.01033 0.02973 0.80180-0.99231-0.59723-0.12085
  -1  -3  -7 80501.6 2790.17   5 0.01079-0.05050 0.80107-0.99154-0.59820-0.11988
  -1   3  -7 84425.0 2460.74   1 0.65117-0.69079-0.51412 0.70475-0.55788-0.15992
   1   3  -7 83463.0 2604.14   1 0.60586-0.56572-0.60774 0.79842-0.51291-0.20491
   1  -3  -6 4064.93 546.738   1 0.08039-0.04050-0.99640 0.80618-0.02472-0.59044
   1   3  -6 4477.05 385.418   4 0.59403-0.55415-0.63343 0.82368-0.49573-0.11896
   1   3  -6 3753.55 578.889   1 0.58971-0.54959-0.63608 0.82673-0.49712-0.11816
   1  -3  -6 4548.72 673.921   5 0.00589 0.03415 0.80861-0.99909-0.58804-0.02747
  -1   3  -6 4079.34 394.075   4 0.43488-0.47476-0.68904 0.87926-0.57970-0.03500
  -1   3  -6 3811.96 518.355   1 0.64014-0.67978-0.53922 0.72982-0.54682-0.06844
  -1  -3  -6 4257.35 639.275   5 0.00619-0.04591 0.80816-0.99859-0.58866-0.02684
  -1  -3  -6 4039.38 489.419   1 0.09344-0.13330-0.99489 0.80462-0.03645-0.57869
  -1   3  -5 201840. 2370.75   4 0.42718-0.46705-0.69101 0.88125-0.58307 0.07083
  -1  -3  -5 205465. 3654.04   5 0.00810-0.04783 0.80523-0.99564-0.59263 0.07970
   1   3  -5 207934. 2198.18   4 0.62841-0.58852-0.61710 0.80736-0.47343-0.03880
  -1   3  -5 208864. 3340.69   1 0.63816-0.67781-0.54356 0.73413-0.54484 0.03211
   1   3  -5 201371. 3482.14   1 0.58168-0.54158-0.64940 0.84001-0.48930-0.02344
  -1   3  -4 37905.1 871.620   4 0.35011-0.38997-0.70759 0.89785-0.61378 0.20399
  -1  -3  -4 35294.6 1376.52   5 0.02033-0.06007 0.78598-0.97634-0.61765 0.20730
   1   3  -4 38349.9 760.018   4 0.61929-0.57939-0.62160 0.81189-0.47952 0.06974
  -1   3  -4 36697.5 1289.21   1 0.64886-0.68854-0.51952 0.71006-0.55556 0.14537
   1  -3  -4 35103.9 1419.93   5 0.01896 0.02106 0.78818-0.97859-0.61488 0.20452
   1   3  -4 37541.4 1392.89   1 0.58547-0.54539-0.64317 0.83375-0.49299 0.08278
  -1   3  -3 251401. 3035.75   1 0.67545-0.71515-0.45170 0.64221-0.58256 0.27490
  -1  -3  -3 246871. 3223.10   3 0.09941-0.13941-0.93205 0.74179 0.34852-0.65609
   1   3  -3 249230. 3556.27   6 0.29743-0.25755-0.72315 0.91336-0.62419 0.31647
   1  -3  -3 243280. 3304.78   5 0.04612-0.00611 0.74226-0.93263-0.66826 0.36047
   1  -3  -3 242048. 3057.76   3 0.11146-0.07169-0.92239 0.73213 0.36992-0.67745
  -1   3  -3 244964. 1797.02   4 0.10567-0.14552-0.72665 0.91693-0.67893 0.37160
  -1   3  -3 252535. 3545.89   6 0.30679-0.34669-0.67443 0.86469-0.67234 0.36465
  -1  -3  -3 247546. 3185.97   5 0.05028-0.09003 0.73483-0.92516-0.67612 0.36834
   1   3  -3 255258. 3296.65   1 0.60595-0.56589-0.60759 0.79814-0.51299 0.20532
   1   3  -2 105494. 2087.40   6 0.31423-0.27438-0.62587 0.81617-0.71453 0.50943
  -1   3  -2 104872. 1784.32   1 0.71519-0.75491-0.31314 0.50361-0.62470 0.41958
   1   3  -2 110028. 1990.48   1 0.64755-0.60751-0.52257 0.71309-0.55424 0.34910
  -1   3  -2 102586. 2069.35   6 0.32257-0.36250-0.55187 0.74221-0.76965 0.56457
   1  -3  -2 105975. 1952.08   5 0.10049-0.06049 0.63590-0.82624-0.76496 0.55974
  -1  -3  -2 107253. 1852.52   5 0.11180-0.15156 0.61121-0.80151-0.78329 0.57809
   1  -3  -1 296765. 2969.15   5 0.19534-0.15535 0.39726-0.58757-0.89652 0.79388
   1   3  -1 298890. 3278.99   6 0.33068-0.29087-0.40243 0.59279-0.85412 0.75163
  -1   3  -1 307920. 3281.00   5 0.34600-0.38597-0.28288 0.47312-0.89476 0.79225
  -1  -3  -1 301948. 2810.20   5 0.21938-0.25916 0.32325-0.51351-0.92041 0.81778
  -1  -3  -1 303587. 1968.86   2 0.73753-0.77735 0.08083-0.27132-0.67193 0.56929
   1   3  -1 300315. 2965.44   1 0.70593-0.66592-0.35171 0.54219-0.61459 0.51199
   1   3   0 144240. 2055.90   5 0.29390-0.25411 0.03768 0.15255-0.95511 0.95517
   1  -3   0 143254. 2132.95   5 0.30856-0.26858-0.03466-0.15561-0.95062 0.95056
  -1   3   0 148119. 2149.50   5 0.26653-0.30651 0.15519 0.03508-0.95121 0.95127
  -1  -3   0 143553. 1941.39   1 0.72727-0.76726-0.25170 0.06125-0.63844 0.63851
   1   3   1 298472. 2830.26   5 0.14085-0.10107 0.54347-0.35320-0.82732 0.92995
  -1  -3   1 299245. 3230.61   6 0.31839-0.35820-0.59260 0.40223-0.74057 0.84306
  -1  -3   1 304912. 3045.54   1 0.63453-0.67454-0.55136 0.36088-0.54122 0.64383
   1  -3   1 302743. 3345.54   6 0.32702-0.28706-0.49310 0.30268-0.80674 0.90920
   1  -3   1 306598. 2890.16   1 0.71509-0.67535-0.31357 0.12313-0.62460 0.72718
  -1   3   1 300700. 2984.52   5 0.12340-0.16339 0.58493-0.39463-0.80141 0.90405
  -1  -3   2 102497. 2021.19   6 0.27237-0.31221-0.81644 0.62615-0.51007 0.71517
   1  -3   2 109517. 2071.15   6 0.28678-0.24685-0.76788 0.57754-0.57367 0.77875
  -1  -3   2 101600. 1854.30   1 0.50200-0.54203-0.75962 0.56910-0.41282 0.61796
   1   3   2 103477. 1824.26   5-0.00373 0.04350 0.82298-0.63268-0.56779 0.77300
  -1   3   2 104158. 1921.80   5-0.00335-0.03665 0.82242-0.63208-0.56861 0.77382
   1  -3   2 98480.0 956.717   4 0.55996-0.52012-0.64795 0.45765-0.51622 0.72109
   1  -3   2 107209. 1819.58   1 0.59534-0.55562-0.62645 0.43598-0.50261 0.70773
  -1  -3   3 258399. 3600.37   6 0.22518-0.26505-0.91917 0.72895-0.32425 0.63196
   1  -3   3 254736. 2948.09   1 0.43853-0.39883-0.82619 0.63569-0.35292 0.66058
  -1  -3   3 256118. 3179.04   1 0.36604-0.40609-0.88551 0.69496-0.28530 0.59297
   1  -3   3 262591. 3552.59   6 0.23772-0.19782-0.89805 0.70779-0.37117 0.67886
   1  -3   4 36896.5 1432.09   3-0.18006 0.22016-0.96702 0.77675-0.18005 0.59014
  -1  -3   4 36602.1 1369.15   3-0.19600 0.15633-0.95736 0.76710-0.21218 0.62224
   1  -3   4 38198.4 1242.69   1 0.28499-0.24531-0.93491 0.74438-0.21051 0.62070
  -1  -3   4 36842.4 1314.14   1 0.23981-0.27989-0.95579 0.76521-0.16913 0.57935
   1  -3   5 201806. 3095.84   1 0.14628-0.10663-0.98555 0.79498-0.08413 0.59686
  -1  -3   5 200524. 3520.37   3-0.13156 0.09193-0.98775 0.79748-0.08375 0.59633
   1  -3   5 199905. 3610.68   3-0.12198 0.16212-0.99039 0.80011-0.06497 0.57758
  -1  -3   6 5819.71 698.000   3-0.07551 0.03592-0.99682 0.80655 0.02501 0.59009
   1  -3   6 5256.19 686.340   3-0.07056 0.11075-0.99690 0.80662 0.03449 0.58064
   1  -3   7 81584.2 2770.26   3-0.02362 0.06386-0.99207 0.80179 0.12343 0.59422
  -1  -3   7 84446.1 2724.50   3-0.02513-0.01441-0.99238 0.80211 0.12060 0.59701
  -1  -3   8 11099.2 1107.40   3 0.02143-0.06092-0.97807 0.78780 0.20722 0.61291
   1  -3   8 12079.5 1179.79   3 0.02029 0.01999-0.97853 0.78825 0.20512 0.61505
  -1  -3   9 42333.7 2262.25   3 0.06545-0.10489-0.95554 0.76527 0.28756 0.63508
   1  -4  -8 409.469 418.906   5 0.04992-0.00982 0.73546-0.98942-0.67546-0.14522
  -1  -4  -8 309.989 310.482   5 0.05194-0.09161 0.73181-0.98573-0.67926-0.14141
   1   4  -7 12361.9 1056.49   1 0.64736-0.60718-0.52301 0.77716-0.55405-0.16379
  -1   4  -7 12852.1 1016.87   1 0.68521-0.72479-0.42298 0.67708-0.59266-0.12516
   1  -4  -7 12371.2 996.230   1 0.10586-0.06599-0.99316 0.73949-0.04764-0.67004
  -1  -4  -7 13389.7 1171.70   5 0.04673-0.08641 0.74118-0.99506-0.66942-0.04868
  -1  -4  -7 12435.0 909.864   1 0.12079-0.16067-0.99071 0.73699-0.06110-0.65656
   1  -4  -7 10567.8 1083.17   5 0.04474-0.00465 0.74472-0.99865-0.66561-0.05250
  -1  -4  -6 1096.72 444.613   5 0.04691-0.08659 0.74087-0.99472-0.66974 0.05422
  -1   4  -6 1695.71 402.670   1 0.67964-0.71923-0.43969 0.69376-0.58688-0.02841
   1   4  -6 2030.07 471.910   1 0.63791-0.59776-0.54409 0.79821-0.54460-0.07070
   1  -4  -6 1850.09 471.077   5 0.04466-0.00459 0.74485-0.99874-0.66547 0.04994
   1   4  -5 29048.9 526.124   4 0.16275-0.12285-0.72642 0.98013-0.66778 0.15555
  -1   4  -5 32770.1 1414.39   1 0.68153-0.72114-0.43412 0.68816-0.58883 0.07609
   1   4  -5 32236.2 1489.56   1 0.63610-0.59596-0.54801 0.80210-0.54279 0.03002
   1  -4  -5 30143.0 1509.73   5 0.05175-0.01169 0.73216-0.98602-0.67890 0.16594
  -1   4  -5 31634.6 766.498   4 0.06696-0.10682-0.72541 0.97911-0.68516 0.17293
  -1  -4  -5 29119.0 1435.37   5 0.05473-0.09442 0.72673-0.98055-0.68447 0.17152
   1   4  -4 14333.3 933.697   1 0.64436-0.60425-0.52982 0.78388-0.55104 0.14081
  -1  -4  -4 14126.7 910.393   5 0.07397-0.11367 0.69026-0.94405-0.71951 0.30914
  -1   4  -4 13205.5 853.319   1 0.69256-0.73220-0.39956 0.65357-0.60035 0.19013
   1  -4  -4 14267.7 966.660   5 0.06932-0.02926 0.69930-0.95312-0.71120 0.30082
  -1  -4  -3 22525.0 1041.81   5 0.11062-0.15034 0.61383-0.86758-0.78142 0.47361
   1  -4  -3 22653.4 1093.23   5 0.10256-0.06251 0.63146-0.88525-0.76836 0.46055
   1   4  -3 22317.6 1074.94   1 0.66480-0.62471-0.48046 0.73449-0.57167 0.26398
  -1   4  -3 21022.2 968.148   1 0.71251-0.75217-0.32488 0.57886-0.62175 0.31407
   1   4  -2 18964.1 930.050   1 0.69685-0.65678-0.38501 0.63901-0.60488 0.39972
   1   4  -2 18559.3 994.826   6 0.32713-0.28732-0.49129 0.74507-0.80780 0.60274
  -1  -4  -2 19462.3 883.274   5 0.17208-0.21181 0.46299-0.71670-0.86932 0.66409
   1  -4  -2 20321.1 974.026   5 0.15805-0.11802 0.50018-0.75393-0.85118 0.64595
  -1   4  -2 20368.6 1049.56   6 0.33028-0.37025-0.41907 0.67289-0.84625 0.64122
  -1   4  -2 18174.9 856.253   1 0.73561-0.77529-0.19538 0.44933-0.64859 0.44344
   1   4  -1 26533.6 1094.05   5 0.34428-0.30451-0.26741 0.52103-0.90016 0.79766
  -1  -4  -1 24149.6 574.953   2 0.60182-0.64167 0.07668-0.33067-0.79614 0.69352
  -1   4  -1 24306.3 1097.32   5 0.33183-0.37183-0.17219 0.42584-0.92762 0.82513
   1   4  -1 25096.4 982.702   1 0.73169-0.69164-0.22403 0.47799-0.64371 0.54109
  -1  -4  -1 24523.9 962.434   5 0.25709-0.29683 0.19180-0.44548-0.94710 0.84445
   1  -4  -1 24458.8 1000.82   5 0.23701-0.19699 0.26443-0.51816-0.93473 0.83207
  -1   4   0 679.210 294.035   5 0.26244-0.30245 0.17125 0.08244-0.94958 0.94967
   1   4   0-103.423 269.235   5 0.28332-0.24356 0.08541 0.16824-0.95521 0.95529
  -1  -4   0 464.989 242.436   1 0.72848-0.76850-0.24451-0.00942-0.63986 0.63995
  -1  -4   0 815.899 386.116   5 0.33331-0.37306-0.18236-0.07128-0.92514 0.92506
   1  -4   0-201.363 372.075   5 0.31693-0.27692-0.08018-0.17351-0.94513 0.94504
   1  -4   1 24294.2 1168.96   6 0.32971-0.28971-0.43725 0.18335-0.83724 0.93965
  -1  -4   1 23609.4 1088.69   6 0.32513-0.36491-0.52094 0.26708-0.78985 0.89228
   1   4   1 22903.3 938.866   5 0.16809-0.12835 0.47375-0.22007-0.86428 0.96694
   1  -4   1 23893.5 930.198   1 0.71969-0.67999-0.29207 0.03815-0.62974 0.73234
  -1  -4   1 25437.2 1005.27   1 0.66300-0.70305-0.48510 0.23114-0.56984 0.67246
  -1   4   1 24160.3 970.088   5 0.15206-0.19208 0.51555-0.26182-0.84306 0.94572
  -1  -4   2 18548.6 895.898   1 0.56158-0.60165-0.68069 0.42670-0.46984 0.67500
   1  -4   2 20177.4 1018.43   6 0.30333-0.26336-0.69374 0.43992-0.65401 0.85904
   1   4   2 19410.2 889.991   5 0.04490-0.00517 0.74443-0.49072-0.66592 0.87115
   1  -4   2 19592.9 904.949   1 0.63487-0.59518-0.55064 0.29669-0.54156 0.74670
  -1   4   2 19992.5 937.209   5 0.04081-0.08084 0.75161-0.49785-0.65808 0.86331
   1  -4   2 18563.9 460.543   4 0.16219-0.12237-0.72643 0.47268-0.66790 0.87276
  -1  -4   2 19284.3 1006.74   6 0.29263-0.33244-0.74446 0.49068-0.60095 0.80601
   1  -4   3 24194.7 1188.34   6 0.26256-0.22262-0.84378 0.59003-0.46904 0.77669
  -1  -4   3 24384.5 1073.15   1 0.44442-0.48451-0.82064 0.56662-0.35845 0.66615
   1  -4   3 22131.8 980.099   1 0.51194-0.47227-0.74770 0.49372-0.42228 0.72995
  -1  -4   3 23088.5 1166.22   6 0.25146-0.29130-0.87036 0.61665-0.42437 0.73204
   1  -4   4 13050.4 971.802   6 0.22091-0.18101-0.92556 0.67188-0.30859 0.71885
   1  -4   4 14258.9 831.906   1 0.37603-0.33639-0.87825 0.62424-0.29457 0.70479
  -1  -4   4 14086.2 1007.55   6 0.21147-0.25134-0.93838 0.68475-0.27451 0.68479
   1  -4   5 33940.1 1569.16   3-0.16460 0.20475-0.97501 0.72131-0.14911 0.66172
  -1  -4   5 31529.2 1454.20   3-0.17641 0.13679-0.96903 0.71535-0.17272 0.68529
   1  -4   6 2063.69 481.571   3-0.10983 0.15003-0.99308 0.73938-0.04128 0.65641
  -1  -4   6 1809.80 462.866   3-0.11708 0.07751-0.99156 0.73787-0.05541 0.67050
  -1  -4   7 11751.3 1075.46   3-0.06304 0.02351-0.99681 0.74312 0.04885 0.66876
   1  -4   7 12659.4 1138.91   3-0.05942 0.09967-0.99667 0.74297 0.05574 0.66191
  -1  -4   8 1272.35 503.320   3-0.01289-0.02659-0.98956 0.73587 0.14353 0.67660
   1  -4   8 1618.40 543.106   3-0.01219 0.05248-0.98938 0.73568 0.14484 0.67532
   1  -5  -8 19207.6 1578.03   5 0.08027-0.04014 0.67778-0.99516-0.73062-0.09008
  -1  -5  -8 17709.3 1480.62   5 0.08342-0.12305 0.67144-0.98877-0.73610-0.08459
   1   5  -7 31662.0 1732.25   1 0.67966-0.63945-0.43961 0.75724-0.58691-0.13095
  -1   5  -7 29910.0 1580.83   1 0.70965-0.74919-0.33685 0.65444-0.61862-0.09922
  -1  -5  -7 30191.4 1474.68   1 0.04246-0.08237-0.99903 0.68184 0.00930-0.72695
  -1  -5  -7 27733.4 1724.72   5 0.08157-0.12122 0.67516-0.99247-0.73289 0.01477
   1  -5  -7 29367.0 1553.50   1 0.03743 0.00242-0.99919 0.68204 0.01381-0.73147
   1  -5  -7 29344.0 1807.18   5 0.07821-0.03809 0.68189-0.99923-0.72701 0.00888
   1  -5  -6 46937.1 2106.42   5 0.08174-0.04163 0.67483-0.99214-0.73318 0.11763
  -1  -5  -6 49302.2 2105.14   5 0.08564-0.12529 0.66693-0.98420-0.73993 0.12439
   1   5  -6 48144.9 2008.01   1 0.67449-0.63430-0.45438 0.77198-0.58158-0.03374
  -1   5  -6 46533.4 1866.23   1 0.70707-0.74663-0.34724 0.66480-0.61582 0.00052
   1   5  -5 63525.5 2172.73   1 0.67572-0.63555-0.45093 0.76850-0.58284 0.07006
   1  -5  -5 63724.8 2242.83   5 0.09279-0.05269 0.65218-0.96946-0.75212 0.23914
  -1  -5  -5 65598.2 2226.02   5 0.09776-0.13742 0.64172-0.95896-0.76044 0.24747
  -1   5  -5 64528.1 2089.21   1 0.71002-0.74960-0.33533 0.65285-0.61903 0.10626
   1   5  -4 57817.1 1954.95   1 0.68463-0.64448-0.42476 0.74230-0.59206 0.18181
  -1   5  -4 58088.2 1848.77   1 0.71888-0.75848-0.29600 0.61348-0.62883 0.21859
  -1  -5  -4 59614.2 1957.52   5 0.12102-0.16069 0.59041-0.90761-0.79775 0.38735
   1  -5  -4 57942.9 1977.38   5 0.11413-0.07404 0.60602-0.92326-0.78699 0.37658
  -1   5  -3 141165. 2688.23   1 0.73199-0.77162-0.22195 0.53941-0.64408 0.33639
   1  -5  -3 139071. 2819.76   5 0.14924-0.10917 0.52265-0.83986-0.83918 0.53135
  -1  -5  -3 132125. 2668.12   5 0.15924-0.19893 0.49709-0.81425-0.85277 0.54495
   1   5  -3 133908. 2761.23   1 0.70142-0.66129-0.36872 0.68622-0.60975 0.30203
  -1   5  -2 31648.9 1421.23   5 0.34811-0.38813-0.30289 0.61993-0.88737 0.68233
   1  -5  -2 33496.5 1320.77   5 0.20067-0.16061 0.38141-0.69859-0.90221 0.69696
   1   5  -2 34597.0 1503.35   6 0.33111-0.29133-0.37442 0.69169-0.86658 0.66157
  -1  -5  -2 32984.4 1266.45   5 0.21469-0.25439 0.33822-0.65535-0.91612 0.71087
   1   5  -2 33476.6 1307.69   1 0.72344-0.68333-0.27301 0.59049-0.63400 0.42882
  -1  -5  -2 32265.7 852.627   2 0.77498-0.81466 0.08157-0.39903-0.62825 0.42287
  -1  -5  -1 204621. 1622.63   2 0.40109-0.44097 0.06772-0.38521-0.91433 0.81173
  -1   5  -1 210856. 3372.38   5 0.31825-0.35828-0.08769 0.40476-0.94402 0.84156
  -1   5  -1 204249. 1640.61   2 0.79312-0.83272 0.08184 0.23568-0.60512 0.50231
   1   5  -1 205214. 3335.73   5 0.33071-0.29097-0.16461 0.48164-0.92939 0.82691
   1  -5  -1 200095. 3135.65   5 0.26455-0.22450 0.16300-0.48014-0.95045 0.84776
  -1  -5  -1 202714. 3063.87   5 0.28090-0.32061 0.09589-0.41299-0.95492 0.85225
  -1   5   0 15736.2 920.782   5 0.25668-0.29672 0.19336 0.12375-0.94690 0.94701
   1   5   0 14838.4 872.589   5 0.27359-0.23387 0.12663 0.19044-0.95344 0.95354
  -1  -5   0 16034.9 849.090   1 0.72712-0.76719-0.25257-0.06484-0.63827 0.63837
  -1  -5   0 16713.8 1002.69   5 0.33624-0.37596-0.20334-0.11373-0.91970 0.91960
   1  -5   0 15525.4 938.571   5 0.32378-0.28374-0.12037-0.19674-0.93854 0.93843
  -1  -5   1 212695. 3157.63   1 0.67570-0.71578-0.45101 0.13356-0.58282 0.68546
  -1   5   1 207850. 3196.89   5 0.16664-0.20669 0.47763-0.16048-0.86243 0.96511
   1   5   1 208079. 3169.33   5 0.18061-0.14090 0.43950-0.12240-0.87972 0.98240
  -1  -5   1 205290. 3487.68   6 0.32768-0.36743-0.48176 0.16441-0.81329 0.91568
   1  -5   1 210869. 3640.37   6 0.33049-0.29046-0.41098 0.09359-0.85012 0.95248
   1  -5   1 211768. 3066.19   1 0.71994-0.68027-0.29084-0.02655-0.63002 0.73265
  -1  -5   2 33244.7 1451.57   6 0.30394-0.34371-0.69045 0.37318-0.65720 0.86221
   1   5   2 33351.4 1283.46   5 0.07618-0.03648 0.68590-0.36877-0.72344 0.92869
  -1  -5   2 35162.9 1350.60   1 0.59508-0.63518-0.62691 0.30944-0.50235 0.70753
   1  -5   2 36633.2 1524.32   6 0.31200-0.27200-0.64165 0.32433-0.70140 0.90638
   1  -5   2 36889.6 1367.00   1 0.65392-0.61428-0.50759 0.19016-0.56065 0.76581
  -1   5   2 33771.1 1329.44   5 0.07024-0.11030 0.69752-0.38034-0.71286 0.91811
   1  -5   3 137655. 2683.28   1 0.55523-0.51560-0.69003 0.37257-0.46372 0.77142
   1  -5   3 143691. 3080.63   6 0.27871-0.23874-0.79647 0.47924-0.53750 0.84510
  -1  -5   3 139968. 3039.11   6 0.26920-0.30901-0.82570 0.50851-0.49666 0.80428
  -1  -5   4 63498.4 2226.17   6 0.23211-0.27194-0.90796 0.59084-0.34998 0.76021
   1  -5   4 60896.9 2142.00   6 0.24097-0.20103-0.89196 0.57480-0.38358 0.79379
   1  -5   5 66377.5 2265.65   3-0.19953 0.23970-0.95502 0.63790-0.21934 0.73195
  -1  -5   5 62166.5 2145.81   3-0.21250 0.17288-0.94576 0.62865-0.24570 0.75828
   1  -5   6 51567.6 2159.32   3-0.14351 0.18372-0.98380 0.66668-0.10728 0.72241
  -1  -5   6 48574.7 2045.01   3-0.15234 0.11278-0.98041 0.66330-0.12475 0.73984
  -1  -5   7 29868.5 1732.82   3-0.09637 0.05685-0.99522 0.67811-0.01517 0.73278
   1  -5   7 28690.4 1733.42   3-0.09109 0.13135-0.99582 0.67870-0.00498 0.72263
   1  -5   8 16445.2 1423.58   3-0.04157 0.08187-0.99510 0.67798 0.08962 0.73054
  -1  -5   8 18434.1 1468.83   3-0.04384 0.00437-0.99538 0.67827 0.08533 0.73480
  -1  -6  -8 2313.78 631.853   5 0.11380-0.15340 0.60676-0.98752-0.78646-0.03425
   1  -6  -8 1580.47 589.610   5 0.10967-0.06950 0.61595-0.99674-0.77988-0.04084
   1  -6  -7 2333.41 620.117   5 0.11020-0.07004 0.61477-0.99554-0.78073 0.06258
  -1   6  -7 2227.41 490.093   1 0.72647-0.76597-0.25632 0.63738-0.63751-0.08035
   1   6  -7 1515.40 493.199   1 0.70404-0.66378-0.35898 0.74009-0.61255-0.10533
  -1  -6  -7 2180.69 591.531   5 0.11470-0.15431 0.60475-0.98547-0.78788 0.06974
  -1   6  -6 22731.8 1380.81   1 0.72541-0.76494-0.26228 0.64331-0.63628 0.02095
  -1  -6  -6 20284.5 1419.75   5 0.12166-0.16128 0.58894-0.96963-0.79874 0.18318
   1   6  -6 20150.5 1367.32   1 0.70142-0.66119-0.36874 0.74982-0.60974-0.00560
   1  -6  -6 24117.5 1564.06   5 0.11646-0.07632 0.60077-0.98150-0.79066 0.17508
  -1  -6  -5 22457.2 1388.88   5 0.13646-0.17609 0.55412-0.93477-0.82096 0.30797
   1   6  -5 23141.2 1399.83   1 0.70375-0.66354-0.36006 0.74111-0.61224 0.09944
  -1   6  -5 24078.9 1357.12   1 0.72810-0.76764-0.24679 0.62779-0.63942 0.12663
   1  -6  -5 22460.2 1414.03   5 0.13009-0.08996 0.56931-0.95001-0.81154 0.29854
  -1   6  -4 80579.6 2319.56   1 0.73420-0.77376-0.20622 0.58719-0.64681 0.23656
   1   6  -4 79011.2 2392.24   1 0.71147-0.67128-0.32931 0.71032-0.62061 0.21034
   1  -6  -4 77915.4 2407.28   5 0.15309-0.11297 0.51292-0.89358-0.84448 0.43405
  -1  -6  -4 78836.0 2361.38   5 0.16126-0.20090 0.49183-0.87245-0.85544 0.44502
   1   6  -3 36337.3 1545.59   1 0.72376-0.68360-0.27129 0.65227-0.63437 0.32664
   1  -6  -3 35337.5 1537.84   5 0.18733-0.14722 0.42051-0.80114-0.88758 0.57972
  -1  -6  -3 33549.0 1069.32   2 0.79942-0.83893 0.08193-0.46285-0.59676 0.28862
  -1  -6  -3 33786.9 1465.94   5 0.19791-0.23757 0.38965-0.77024-0.89929 0.59145
  -1  -6  -2 17835.9 1029.30   5 0.24573-0.28540 0.23368-0.61423-0.94067 0.73540
  -1  -6  -2 16702.8 616.273   2 0.67285-0.71256 0.07910-0.46006-0.73688 0.53152
   1  -6  -2 17994.1 1072.32   5 0.23279-0.19270 0.27889-0.65948-0.93158 0.72630
   1  -6  -1 63969.8 1949.39   5 0.28431-0.24422 0.08106-0.46162-0.95529 0.85259
  -1  -6  -1 63808.1 1895.76   5 0.29766-0.33733 0.01989-0.40041-0.95449 0.85179
  -1   6  -1 65455.4 900.239   2 0.67538-0.71496 0.07918 0.30186-0.73455 0.63171
  -1  -6   0 24156.4 1132.18   1 0.72431-0.76441-0.26837-0.11252-0.63500 0.63512
   1   6   0 24729.5 1229.93   5 0.26413-0.22444 0.16465 0.21584-0.95028 0.95040
  -1  -6   0 25355.2 1308.09   5 0.33949-0.37918-0.22792-0.15256-0.91273 0.91261
   1  -6   0 23719.2 1283.75   5 0.32969-0.28961-0.15783-0.22269-0.93092 0.93079
  -1   6   0 26570.6 1283.97   5 0.24990-0.28997 0.21856 0.16196-0.94321 0.94334
   1   6   1 65408.4 1967.32   5 0.18560-0.14592 0.42545-0.04493-0.88558 0.98828
  -1  -6   1 64070.1 2176.81   6 0.32866-0.36837-0.46261 0.08177-0.82393 0.92628
   1  -6   1 65267.4 2254.83   6 0.33070-0.29063-0.40180 0.02093-0.85441 0.95673
   1  -6   1 64261.7 1863.61   1 0.71801-0.67837-0.30017-0.08070-0.62784 0.73049
  -1  -6   2 18079.8 1188.37   6 0.31031-0.35005-0.65283 0.27207-0.69176 0.89672
   1  -6   2 18876.7 1218.18   6 0.31663-0.27659-0.60740 0.22660-0.72926 0.93419
  -1  -6   3 33476.5 1629.35   6 0.28102-0.32079-0.78870 0.40802-0.54768 0.85525
   1  -6   3 34944.3 1662.44   6 0.28913-0.24913-0.75878 0.37805-0.58451 0.89206
   1  -6   4 83125.9 2677.55   6 0.25549-0.21552-0.86117 0.48052-0.44042 0.85058
  -1  -6   4 85015.2 2691.75   6 0.24736-0.28716-0.87918 0.49857-0.40827 0.81846
  -1  -6   5 21755.5 1500.51   6 0.21289-0.25272-0.93656 0.55603-0.27960 0.79240
   1  -6   5 23560.2 1535.03   6 0.22017-0.18022-0.92663 0.54605-0.30589 0.81867
   1  -6   6 23099.0 1513.85   3-0.17171 0.21192-0.97151 0.59096-0.16330 0.77843
  -1  -6   6 20622.3 1423.55   3-0.18151 0.14196-0.96621 0.58567-0.18297 0.79806
  -1  -6   7 2163.31 578.112   3-0.12501 0.08550-0.98960 0.60907-0.07091 0.78852
   1  -6   7 2550.42 635.502   3-0.11851 0.15877-0.99123 0.61069-0.05820 0.77584
  -1  -6   8 1199.36 500.211   3-0.07118 0.03171-0.99690 0.61636 0.03330 0.78683
   1  -6   8 1256.03 523.311   3-0.06763 0.10794-0.99689 0.61635 0.04009 0.78008
  -1  -7  -8 7198.23 1016.72   5 0.14269-0.18226 0.53895-0.98312-0.82995 0.00922
   1   7  -7 62711.6 2589.05   1 0.72174-0.68145-0.28184 0.72642-0.63206-0.08584
   1  -7  -7 57027.6 2638.54   5 0.14030-0.10012 0.54480-0.98898-0.82653 0.10836
  -1  -7  -7 58089.7 2612.85   5 0.14568-0.18526 0.53155-0.97569-0.83420 0.11604
   1  -7  -6 2428.47 588.654   5 0.14845-0.10828 0.52464-0.96878-0.83808 0.22248
  -1  -7  -6 4294.81 727.753   5 0.15457-0.19416 0.50913-0.95323-0.84650 0.23091
   1   7  -6 3294.10 623.807   1 0.72055-0.68028-0.28784 0.73239-0.63071 0.01535
   1  -7  -5 100344. 3060.79   5 0.16345-0.12329 0.48608-0.93019-0.85830 0.34528
  -1  -7  -5 95585.5 2931.12   5 0.17068-0.21028 0.46680-0.91087-0.86756 0.35454
   1   7  -5 100499. 3010.63   1 0.72291-0.68266-0.27579 0.72031-0.63340 0.12057
  -1  -7  -4 19809.7 1282.36   5 0.19526-0.23487 0.39749-0.84153-0.89644 0.48600
   1   7  -4 18630.7 1263.59   1 0.72874-0.68851-0.24292 0.68741-0.64017 0.22989
   1  -7  -4 16178.4 1189.37   5 0.18655-0.14640 0.42273-0.86681-0.88668 0.47623
  -1  -7  -3 108804. 1882.58   2 0.72378-0.76332 0.08051-0.52493-0.68676 0.37864
  -1  -7  -3 106344. 2750.24   5 0.22876-0.26838 0.29248-0.73649-0.92840 0.62053
   1  -7  -3 104564. 2801.63   5 0.21838-0.17825 0.32645-0.77050-0.91952 0.61164
   1   7  -3 110700. 2874.94   1 0.73679-0.69659-0.18564 0.63010-0.65011 0.34236
  -1  -7  -2 48451.9 1029.25   2 0.52594-0.56568 0.07362-0.51808-0.84838 0.64304
   1  -7  -2 46327.7 903.209   2 0.78884-0.74870 0.08179-0.52621-0.61071 0.40522
   1  -7  -2 47835.1 1854.18   5 0.25765-0.21752 0.18967-0.63368-0.94738 0.74208
  -1  -7  -2 45836.8 1770.31   5 0.26918-0.30882 0.14459-0.58856-0.95213 0.74684
  -1   7  -2 47261.7 1102.43   2 0.81933-0.85868 0.08213 0.36244-0.56905 0.36342
  -1   7  -1 114932. 1066.94   2 0.44851-0.48806 0.07007 0.37446-0.89192 0.78906
  -1  -7  -1 120189. 2852.03   5 0.31035-0.35000-0.04410-0.39984-0.94966 0.84694
   1  -7  -1 118135. 2874.80   5 0.29936-0.25925 0.01166-0.45563-0.95410 0.85137
  -1  -7   0 56549.0 2072.78   5 0.34278-0.38244-0.25455-0.18935-0.90444 0.90430
   1  -7   0 54257.6 2038.89   5 0.33491-0.29481-0.19371-0.25023-0.92226 0.92211
  -1  -7   1 124408. 3205.39   6 0.32895-0.36863-0.45627 0.01194-0.82734 0.92964
   1  -7   1 125120. 3315.04   6 0.33067-0.29057-0.40320-0.04117-0.85376 0.95604
  -1  -7   2 47439.0 2001.90   6 0.31388-0.35359-0.62838 0.18413-0.71248 0.91739
   1  -7   2 47437.0 2049.10   6 0.31906-0.27899-0.58662 0.14233-0.74503 0.94991
   1  -7   3 114118. 3187.37   6 0.29579-0.25575-0.73064 0.28643-0.61618 0.92368
  -1  -7   3 108900. 3087.59   6 0.28880-0.32853-0.76009 0.31592-0.58297 0.89050
  -1  -7   4 19855.0 1407.07   6 0.25844-0.29821-0.85413 0.41003-0.45228 0.86242
   1  -7   4 19015.0 1381.29   6 0.26584-0.22583-0.83507 0.39093-0.48259 0.89271
  -1  -7   5 100330. 3322.27   6 0.22600-0.26580-0.91789 0.47387-0.32728 0.84004
   1  -7   5 106496. 3400.88   6 0.23294-0.19296-0.90653 0.46247-0.35312 0.86585
  -1  -7   6 2597.39 563.922   3-0.20515 0.16560-0.95114 0.50718-0.23073 0.84582
   1  -7   6 2907.32 614.661   3-0.19483 0.23505-0.95813 0.51416-0.20980 0.82493
   1  -7   7 58083.2 2635.58   3-0.14177 0.18205-0.98442 0.54046-0.10385 0.82150
  -1  -7   7 58612.2 2604.60   3-0.14912 0.10962-0.98169 0.53774-0.11837 0.83598
  -1  -7   8 8148.77 1038.25   3-0.09486 0.05540-0.99540 0.55145-0.01225 0.83238
   1   8  -7 26225.0 1757.89   1 0.73391-0.69358-0.20836 0.71642-0.64645-0.07147
  -1  -8  -7 21991.1 1675.23   5 0.17430-0.21384 0.45696-0.96452-0.87207 0.15388
   1  -8  -7 21908.1 1707.99   5 0.16830-0.12808 0.47320-0.98080-0.86455 0.14635
  -1  -8  -6 148.875 380.263   5 0.18427-0.22383 0.42921-0.93673-0.88404 0.26843
   1   8  -6-195.041 357.759   1 0.73345-0.69314-0.21172 0.71975-0.64588 0.03050
   1  -8  -6-374.205 475.993   5 0.17757-0.13737 0.44794-0.95551-0.87607 0.26046
   1  -8  -5 53596.9 2358.92   5 0.19298-0.15279 0.40417-0.91170-0.89394 0.38089
  -1  -8  -5 54893.7 2333.81   5 0.20061-0.24018 0.38159-0.88907-0.90215 0.38912
   1   8  -5 57647.1 2398.79   1 0.73531-0.69503-0.19771 0.70571-0.64821 0.13537
   1  -8  -4 7806.52 922.676   5 0.21514-0.17495 0.33680-0.84430-0.91654 0.50607
  -1  -8  -4 7833.70 875.069   5 0.22388-0.26346 0.30865-0.81610-0.92434 0.51388
   1  -8  -3 65674.4 1371.82   2 0.79137-0.75106 0.08182-0.58972-0.60742 0.29918
   1  -8  -3 67873.7 2407.21   5 0.24389-0.20371 0.24029-0.74775-0.93948 0.63159
  -1  -8  -3 68088.3 1491.74   2 0.61927-0.65884 0.07732-0.58525-0.78260 0.47450
  -1  -8  -3 67110.0 2365.87   5 0.25364-0.29323 0.20476-0.71218-0.94531 0.63743
   1  -8  -2 40788.3 780.403   2 0.58531-0.54521 0.07605-0.58398-0.80840 0.60293
   1  -8  -2 40232.1 1830.97   5 0.27738-0.23722 0.11085-0.61828-0.95432 0.74900
  -1  -8  -2 40249.7 1772.85   5 0.28750-0.32710 0.06694-0.57433-0.95544 0.75013
  -1   8  -2 38206.8 957.972   2 0.73246-0.77179 0.08071 0.42736-0.67746 0.47181
   1   8  -1 29924.4 480.275   2 0.79609-0.75573 0.08188 0.42619-0.60121 0.49818
   1  -8  -1 32875.0 1652.12   5 0.31133-0.27118-0.04934-0.45805-0.94908 0.84633
  -1  -8  -1 32473.2 1610.87   5 0.32044-0.36005-0.10038-0.40697-0.94202 0.83928
  -1  -8   0 40608.2 1850.00   5 0.34596-0.38558-0.28244-0.22488-0.89492 0.89475
   1  -8   0 36254.7 1808.89   5 0.33958-0.29944-0.22859-0.27877-0.91253 0.91236
  -1  -8   1 33749.4 1827.64   6 0.32885-0.36849-0.45849-0.04932-0.82615 0.92840
   1  -8   1 32971.7 1861.84   6 0.33048-0.29034-0.41153-0.09632-0.84986 0.95208
  -1  -8   2 39089.5 1963.17   6 0.31578-0.35545-0.61412 0.10638-0.72398 0.92885
   1  -8   2 40459.3 2055.96   6 0.32022-0.28012-0.57587 0.06809-0.75287 0.95771
   1  -8   3 66966.1 947.150   4 0.24163-0.20187-0.72198 0.21445-0.64839 0.95567
   1  -8   3 70045.0 2688.63   6 0.29996-0.25989-0.71098 0.20328-0.63682 0.94427
  -1  -8   3 68336.3 2622.09   6 0.29383-0.33353-0.73933 0.23167-0.60668 0.91416
  -1  -8   4 7606.42 996.475   6 0.26635-0.30608-0.83367 0.32609-0.48472 0.89482
   1  -8   4 6542.51 930.361   6 0.27309-0.23304-0.81429 0.30666-0.51313 0.92320
  -1  -8   5 61508.7 2748.46   6 0.23601-0.27577-0.90116 0.39365-0.36466 0.87737
   1  -8   5 56543.8 2634.65   6 0.24257-0.20255-0.88888 0.38132-0.38969 0.90238
   1  -8   6-129.649 315.379   3-0.21340 0.25364-0.94507 0.43769-0.24756 0.86269
   1  -8   6-188.501 413.974   6 0.21038-0.17040-0.93975 0.43227-0.27062 0.88592
  -1  -8   7 22406.0 1695.09   3-0.16903 0.12953-0.97286 0.46549-0.15794 0.87556
   1  -8   7 22651.0 1710.35   3-0.16113 0.20142-0.97662 0.46923-0.14221 0.85986
  -1  -9  -7 10378.8 1217.11   5 0.20045-0.23996 0.38207-0.95304-0.90198 0.18378
  -1  -9  -6 16709.8 1456.14   5 0.21082-0.25035 0.35037-0.92131-0.91244 0.29681
   1  -9  -6 15660.3 1433.84   5 0.20385-0.16361 0.37182-0.94280-0.90551 0.28987
  -1  -9  -5 30495.7 1818.52   5 0.22666-0.26619 0.29948-0.87039-0.92668 0.41362
   1  -9  -5 30439.1 1879.93   5 0.21896-0.17873 0.32461-0.89555-0.92003 0.40697
   1  -9  -4 16781.3 1368.23   5 0.23956-0.19935 0.25556-0.82647-0.93655 0.52606
  -1  -9  -4 15982.8 1288.63   5 0.24800-0.28754 0.22550-0.79637-0.94207 0.53159
   1  -9  -3 43594.1 2078.57   5 0.26502-0.22482 0.16116-0.73204-0.95063 0.64272
  -1  -9  -3 43222.1 2032.04   5 0.27396-0.31352 0.12511-0.69595-0.95354 0.64563
  -1  -9  -2 2477.63 512.680   5 0.30218-0.34176-0.00220-0.56860-0.95328 0.74795
   1  -9  -2 2831.92 521.935   5 0.29339-0.25320 0.04005-0.61089-0.95517 0.74982
  -1   9  -2 3992.92 292.079   2 0.59106-0.63036 0.07627 0.49530-0.80419 0.59851
  -1  -9  -1 68449.4 2508.34   5 0.32871-0.36829-0.15145-0.41932-0.93232 0.82956
   1  -9  -1 93468.2 2951.74   5 0.32113-0.28095-0.10447-0.46634-0.94134 0.83858
  -1  -9   0 7885.03 998.707   5 0.34893-0.38853-0.31116-0.25958-0.88419 0.88400
   1  -9   0 8937.74 1044.76   5 0.34375-0.30358-0.26280-0.30798-0.90171 0.90152
  -1  -9   1 92298.1 3138.86   6 0.32847-0.36808-0.46667-0.10463-0.82172 0.92392
   1  -9   1 92117.7 3164.92   6 0.33012-0.28995-0.42465-0.14670-0.84353 0.94571
  -1  -9   2 4527.81 790.114   6 0.31659-0.35622-0.60769 0.03647-0.72903 0.93385
   1  -9   2 6226.12 987.846   6 0.32056-0.28042-0.57264 0.00137-0.75519 0.95998
  -1  -9   3 41659.9 2186.13   6 0.29693-0.33660-0.72544 0.15430-0.62175 0.92918
   1  -9   3 48703.9 2408.23   6 0.30242-0.26232-0.69850 0.12731-0.64935 0.95676
   1  -9   4 19725.2 1600.45   6 0.27803-0.23795-0.79874 0.22762-0.53449 0.94452
  -1  -9   4 18601.0 1552.75   6 0.27186-0.31155-0.81798 0.24691-0.50788 0.91792
  -1  -9   5 31217.0 2054.32   6 0.24347-0.28320-0.88709 0.31609-0.39320 0.90586
   1  -9   5 30801.8 2056.56   6 0.24965-0.20961-0.87430 0.30326-0.41727 0.92991
   1  -9   6 14704.3 1517.30   6 0.21904-0.17903-0.92823 0.35726-0.30180 0.91705
  -1  -9   6 17888.7 1676.98   6 0.21330-0.25305-0.93603 0.36511-0.28104 0.89632
  -1  -9   7 11302.4 1280.52   3-0.18512 0.14563-0.96412 0.39332-0.19021 0.90782
   1 -10  -6 12223.3 1338.25   5 0.22741-0.18714 0.29699-0.93139-0.92730 0.31164
  -1 -10  -6 13430.1 1372.09   5 0.23442-0.27391 0.27335-0.90770-0.93282 0.31717
   1 -10  -5 11630.7 1249.34   5 0.24174-0.20149 0.24788-0.88224-0.93806 0.42497
  -1 -10  -5 13983.8 1344.13   5 0.24926-0.28876 0.22091-0.85523-0.94283 0.42975
   1 -10  -4 19336.1 1526.14   5 0.26046-0.22022 0.17891-0.81324-0.94871 0.53820
  -1 -10  -4 17996.0 1446.38   5 0.26840-0.30791 0.14774-0.78203-0.95187 0.54137
  -1 -10  -3 51947.1 2370.57   5 0.29076-0.33029 0.05218-0.68643-0.95538 0.64745
   1 -10  -3 52036.6 2415.30   5 0.28270-0.24247 0.08808-0.72238-0.95514 0.64721
  -1 -10  -2 17533.4 1375.11   5 0.31421-0.35375-0.06496-0.56926-0.94720 0.74184
   1 -10  -2 16515.8 1367.03   5 0.30661-0.26638-0.02455-0.60971-0.95156 0.74620
  -1 -10  -1 55986.6 2432.41   5 0.33562-0.37517-0.19884-0.43535-0.92091 0.81813
   1 -10  -1 50799.8 2361.04   5 0.32931-0.28910-0.15536-0.47887-0.93147 0.82868
  -1 -10   0 673.261 605.266   6 0.33120-0.37074-0.33944-0.29542-0.88081 0.88035
   1 -10   0 1439.63 718.045   5 0.34746-0.30725-0.29654-0.33765-0.88977 0.88955
  -1 -10   0 2017.44 673.401   5 0.35166-0.39122-0.34046-0.29369-0.87224 0.87204
  -1 -10   1 57316.7 2605.17   6 0.32783-0.36740-0.47914-0.15565-0.81477 0.91693
   1 -10   1 55811.2 2621.22   6 0.32956-0.28936-0.44118-0.19365-0.83523 0.93737
  -1 -10   2 17370.2 1498.74   6 0.31664-0.35624-0.60731-0.02740-0.72932 0.93410
   1 -10   2 19174.6 1576.49   6 0.32030-0.28013-0.57511-0.05964-0.75341 0.95816
   1 -10   3 55410.3 2707.19   6 0.30366-0.26351-0.69196 0.05728-0.65574 0.96310
  -1 -10   3 50606.7 2533.53   6 0.29864-0.33828-0.71740 0.08276-0.63021 0.93760
  -1 -10   4 16878.2 1528.98   6 0.27551-0.31517-0.80682 0.17225-0.52354 0.93354
   1 -10   4 18350.2 1648.97   6 0.28121-0.24110-0.78803 0.15342-0.54854 0.95852
   1 -10   5 13816.4 1489.83   6 0.25471-0.21462-0.86300 0.22847-0.43728 0.94988
  -1 -10   5 14772.9 1525.59   6 0.24887-0.28857-0.87597 0.24148-0.41421 0.92682
  -1 -10   6 16255.9 1678.67   6 0.22005-0.25977-0.92680 0.29239-0.30546 0.92069
   1 -10   6 14632.5 1580.03   6 0.22560-0.18554-0.91852 0.28407-0.32578 0.94099
  -1 -11  -6 5493.82 960.812   5 0.25530-0.29476 0.19855-0.89632-0.94619 0.33052
   1 -11  -5 24771.9 1853.52   5 0.26169-0.22140 0.17416-0.87194-0.94925 0.43615
  -1 -11  -5 25264.8 1849.62   5 0.26885-0.30833 0.14591-0.84365-0.95203 0.43893
  -1 -11  -4 1074.07 459.905   5 0.28572-0.32521 0.07484-0.77254-0.95538 0.54486
   1 -11  -4 1248.27 446.353   5 0.27840-0.23812 0.10654-0.80428-0.95452 0.54399
  -1 -11  -3 18904.6 1538.87   5 0.30479-0.34428-0.01526-0.68242-0.95234 0.64439
   1 -11  -3 19685.1 1583.74   5 0.29761-0.25735 0.02009-0.71780-0.95450 0.64654
  -1 -11  -2 14414.9 1328.99   5 0.32418-0.36369-0.12285-0.57479-0.93808 0.73271
   1 -11  -2 12476.6 1285.55   5 0.31766-0.27740-0.08430-0.61338-0.94453 0.73914
   1 -11  -1 25543.0 1844.13   5 0.33621-0.29597-0.20311-0.49454-0.91977 0.81696
  -1 -11  -1 25851.8 1804.69   5 0.34145-0.38097-0.24354-0.45406-0.90796 0.80516
   1 -11   0 37352.4 2185.14   5 0.35072-0.31048-0.32994-0.36767-0.87665 0.87641
   1 -11   0 32483.4 2140.29   6 0.33115-0.29088-0.33139-0.36701-0.88388 0.88335
  -1 -11   0 33709.6 2167.59   6 0.33115-0.37066-0.36918-0.32918-0.86881 0.86830
  -1 -11   1 26338.8 1891.43   6 0.32692-0.36645-0.49479-0.20348-0.80574 0.90785
   1 -11   1 23577.9 1810.72   6 0.32877-0.28853-0.46024-0.23808-0.82521 0.92730
   1 -11   2 14753.2 1482.32   6 0.31957-0.27936-0.58199-0.11625-0.74843 0.95313
  -1 -11   2 12291.8 1343.21   6 0.31609-0.35566-0.61166-0.08655-0.72592 0.93065
  -1 -11   3 22469.9 1814.08   6 0.29930-0.33890-0.71424 0.01611-0.63348 0.94082
   1 -11   3 21082.2 1818.43   6 0.30396-0.26378-0.69032-0.00785-0.65733 0.96465
   1 -11   4 2413.26 757.537   6 0.28304-0.24289-0.78164 0.08355-0.55669 0.96662
  -1 -11   4 1527.22 551.917   6 0.27771-0.31733-0.79978 0.10173-0.53309 0.94305
  -1 -11   5 26945.1 2126.34   6 0.25258-0.29224-0.86785 0.16988-0.42882 0.94139
   1 -11   5 26058.5 2092.16   6 0.25810-0.21799-0.85494 0.15692-0.45093 0.96347
  -1 -12  -5 31556.1 2162.91   5 0.28584-0.32528 0.07434-0.83549-0.95539 0.44227
  -1 -12  -4 6140.24 972.283   5 0.30048-0.33994 0.00618-0.76731-0.95380 0.54325
   1 -12  -4 6860.60 1046.34   5 0.29383-0.25352 0.03800-0.79916-0.95512 0.54456
  -1 -12  -3 46003.3 2503.66   5 0.31658-0.35604-0.07819-0.68290-0.94541 0.63744
   1 -12  -3 51905.4 2704.21   5 0.31026-0.26996-0.04365-0.71748-0.94970 0.64173
  -1 -12  -2 3607.98 803.323   5 0.33253-0.37200-0.17696-0.58409-0.92647 0.72107
   1 -12  -2 5234.51 970.762   5 0.32697-0.28668-0.14023-0.62086-0.93468 0.72928
  -1 -12  -1 59378.8 2854.29   5 0.34637-0.38585-0.28623-0.47480-0.89356 0.79073
   1 -12  -1 60417.1 2884.54   5 0.34205-0.30177-0.24846-0.51260-0.90641 0.80358
   1 -12   0 4930.63 968.524   6 0.33118-0.29088-0.36461-0.39727-0.87072 0.87014
  -1 -12   0 5263.76 1013.63   6 0.33075-0.37022-0.39923-0.36261-0.85559 0.85504
  -1 -12   1 57469.5 2886.36   6 0.32572-0.36522-0.51287-0.24890-0.79486 0.89693
   1 -12   1 57307.0 2936.94   6 0.32771-0.28744-0.48121-0.28060-0.81360 0.91564
   1 -12   2 4305.36 895.696   6 0.31842-0.27818-0.59232-0.16941-0.74078 0.94543
  -1 -12   2 4693.10 895.141   6 0.31505-0.35458-0.61973-0.14196-0.71951 0.92418
  -1 -12   3 49312.6 2773.77   6 0.29911-0.33867-0.71515-0.04647-0.63254 0.93984
   1 -12   3 55140.9 2959.97   6 0.30352-0.26331-0.69271-0.06895-0.65502 0.96229
  -1 -12   4 7598.56 1181.18   6 0.27873-0.31832-0.79642 0.03488-0.53758 0.94749
   1 -12   4 8203.09 1248.71   6 0.28376-0.24358-0.77905 0.01746-0.55995 0.96983
  -1 -13  -4 2847.66 750.323   5 0.31308-0.35250-0.05879-0.76575-0.94797 0.53740
   1 -13  -3 11446.4 1340.48   5 0.32103-0.28069-0.10384-0.72070-0.94145 0.63345
  -1 -13  -3 11541.1 1348.84   5 0.32653-0.36596-0.13744-0.68707-0.93525 0.62726
  -1 -13  -2 1940.49 719.021   5 0.33952-0.37896-0.22811-0.59637-0.91268 0.70726
   1 -13  -2 1707.08 618.308   5 0.33483-0.29451-0.19310-0.63141-0.92242 0.71699
  -1 -13  -1 22185.9 1962.27   6 0.33111-0.37051-0.32588-0.49952-0.88594 0.78273
  -1 -13  -1 22578.2 1877.77   5 0.35048-0.38993-0.32736-0.49708-0.87771 0.77487
   1 -13  -1 21972.7 1885.59   5 0.34698-0.30667-0.29195-0.53252-0.89147 0.78861
   1 -13   0 1249.73 631.519   6 0.33078-0.29044-0.39763-0.42774-0.85632 0.85570
  -1 -13   0 1493.98 592.932   6 0.32997-0.36940-0.42953-0.39581-0.84112 0.84052
  -1 -13   1 20982.3 1835.70   6 0.32421-0.36368-0.53281-0.29244-0.78227 0.88429
   1 -13   1 22730.2 1955.59   6 0.32635-0.28604-0.50367-0.32163-0.80046 0.90246
  -1 -13   2 1421.02 527.040   6 0.31355-0.35305-0.63078-0.19440-0.71050 0.91514
   1 -13   2 2308.58 717.121   6 0.31687-0.27659-0.60539-0.21983-0.73081 0.93542
  -1 -13   3 12181.8 1448.71   6 0.29821-0.33774-0.71945-0.10566-0.62807 0.93532
   1 -13   3 13069.4 1546.31   6 0.30244-0.26219-0.69842-0.12673-0.64943 0.95665
  -1 -14  -2 23811.9 2010.64   5 0.34535-0.38476-0.27688-0.61101-0.89688 0.69145
  -1 -14  -1 17242.1 1787.83   6 0.33117-0.37054-0.36564-0.52326-0.87029 0.76703
   1 -14  -1 19113.1 1851.66   5 0.35108-0.31074-0.33398-0.55391-0.87497 0.77210
   1 -14   0 34156.4 2471.78   6 0.32994-0.28956-0.43049-0.45837-0.84064 0.83997
  -1 -14   0 36342.3 2516.11   6 0.32878-0.36818-0.46001-0.42881-0.82534 0.82469
  -2   0  -9 18706.8 1677.77   5-0.05183-0.02783 0.88602-0.88629-0.46049-0.46267
  -2   0  -8 41348.5 2217.71   5-0.07427-0.00541 0.91035-0.91058-0.40689-0.41369
   2   0  -8 46480.4 2425.43   5-0.06854 0.14840 0.90446-0.90477-0.42079-0.39981
   2   0  -8 44713.9 1956.20   1 0.45638-0.37645-0.80901 0.80931-0.36969-0.45061
  -2   0  -8 43518.0 1899.52   4 0.62653-0.70636-0.61803 0.61786-0.47469-0.34495
  -2   0  -7 92453.2 2203.14   1 0.50946-0.58906-0.75071 0.75088-0.41992-0.29781
   2   0  -7 89094.5 2587.47   1 0.40193-0.32202-0.85812 0.85839-0.31869-0.39908
  -2   0  -7 85646.8 2515.91   4 0.67750-0.75732-0.59044 0.59029-0.43839-0.27880
   2   0  -6 78902.6 2250.80   1 0.34716-0.26728-0.89849 0.89872-0.26781-0.34742
  -2   0  -6 82112.6 1907.97   1 0.45915-0.53877-0.80624 0.80638-0.37230-0.24290
  -2   0  -5 219155. 2780.59   1 0.41014-0.48978-0.85133 0.85144-0.32635-0.18632
   2   0  -5 214594. 3335.66   1 0.29219-0.21233-0.93116 0.93136-0.21712-0.29557
  -2   0  -4 161915. 2780.34   6 0.20539-0.28505-0.94575 0.94549-0.25291-0.15752
  -2   0  -4 161778. 2063.58   1 0.36427-0.44393-0.88677 0.88684-0.28366-0.12647
   2   0  -4 159160. 2589.42   1 0.23719-0.15735-0.95687 0.95704-0.16674-0.24342
  -2   0  -3 34053.8 776.482   1 0.32661-0.40630-0.91157 0.91162-0.24882-0.05877
  -2   0  -3 34084.3 1119.77   3-0.15231 0.07240-0.98042 0.98044-0.12468-0.18291
   2   0  -3 34231.7 1064.10   1 0.18243-0.10261-0.97611 0.97625-0.11688-0.19075
   2   0  -3 34797.9 988.087   3-0.19757 0.27721-0.95633 0.95632-0.21536-0.09216
   2   0  -2 130437. 1748.90   1 0.12853-0.04874-0.98927 0.98938-0.06809-0.13700
  -2   0  -2 128293. 1786.39   3-0.12440 0.04453-0.98977 0.98978-0.06970-0.13537
   2   0  -2 127405. 1484.02   3-0.18502 0.26470-0.96418 0.96417-0.19001-0.01499
  -2   0  -2 130695. 1092.94   1 0.31956-0.39927-0.91581 0.91583-0.24232 0.03726
   2   0  -1 4306.01 284.553   1 0.07745 0.00233-0.99670 0.99678-0.02208-0.08047
  -2   0  -1 4222.00 284.488   2 0.74621-0.82589 0.08102-0.08102-0.66224 0.55962
  -2   0  -1 4611.82 282.512   4 0.55851-0.63828-0.64853 0.64849-0.51706 0.41459
  -2   0  -1 4140.63 265.114   3-0.09350 0.01368-0.99556 0.99557-0.00962-0.09294
   2   0   1 7510.49 346.714   3-0.03218 0.11200-0.99370 0.99368 0.10733-0.00478
  -2   0   1 8268.04 228.383   3-0.07683-0.00290-0.99678 0.99679 0.02247 0.08001
   2   0   1 7997.69 366.166   2 0.82583-0.74615 0.08217-0.08217-0.55956 0.66219
   2   0   1 7397.29 349.827   4 0.67311-0.59334-0.59300 0.59304-0.44170 0.54416
   2   0   2 135155. 1854.01   3-0.02195 0.10181-0.99171 0.99170 0.12658 0.07849
  -2   0   2 137072. 1488.66   3-0.03343-0.04625-0.99391 0.99392 0.10498 0.10002
  -2   0   3 39840.7 1049.60   3-0.00218-0.07746-0.98654 0.98655 0.16351 0.14401
   2   0   3 41198.0 1227.15   3-0.00162 0.08153-0.98637 0.98635 0.16455 0.14304
  -2   0   4 158153. 2458.92   3 0.02733-0.10691-0.97556 0.97557 0.21806 0.19197
   2   0   4 156166. 2748.33   3 0.02213 0.05783-0.97778 0.97776 0.20850 0.20161
   2   0   5 212966. 3566.58   3 0.04757 0.03244-0.96576 0.96574 0.25511 0.25752
  -2   0   5 210378. 3256.73   3 0.05644-0.13598-0.96087 0.96088 0.27124 0.24132
   2   0   6 73633.2 2360.15   3 0.07407 0.00598-0.95009 0.95007 0.30313 0.31201
  -2   0   6 76032.5 2222.78   3 0.08556-0.16506-0.94229 0.94229 0.32378 0.29130
   2   0   7 83298.5 2779.54   3 0.10136-0.02126-0.93053 0.93051 0.35199 0.36567
  -2  -1  -9 862.962 467.189   5-0.02411-0.05552 0.85147-0.91516-0.52358-0.39960
  -2  -1  -8 1814.01 494.527   5-0.04339-0.03625 0.87602-0.93967-0.48007-0.34054
  -2  -1  -8 3545.90 596.077   4 0.67971-0.75955-0.58915 0.52552-0.43673-0.38293
   2  -1  -8 2878.16 536.047   1 0.39400-0.31411-0.86449 0.80131-0.31129-0.50899
   2   1  -8 3405.05 588.884   1 0.51399-0.43402-0.74518 0.80895-0.42423-0.39609
   2  -1  -8 2273.30 629.226   5-0.03999 0.11987 0.87186-0.93559-0.48787-0.33275
  -2   1  -7 15421.2 1016.26   4 0.60511-0.68491-0.62836 0.69166-0.48873-0.22845
  -2   1  -7 15729.4 947.780   1 0.58057-0.66014-0.65119 0.71484-0.48823-0.22952
   2  -1  -7 13742.7 1207.07   5-0.05584 0.13572 0.89061-0.95430-0.45108-0.26696
   2   1  -7 14826.9 1075.66   1 0.47151-0.39157-0.79354 0.85728-0.38396-0.33383
   2  -1  -7 15142.3 1080.03   1 0.32703-0.24716-0.91132 0.84810-0.24920-0.46855
  -2  -1  -7 15497.3 908.602   1 0.42357-0.50321-0.83976 0.77645-0.33891-0.37881
  -2  -1  -7 14710.5 1206.61   5-0.06112-0.01854 0.89649-0.96010-0.43859-0.27944
   2   1  -6 2721.59 456.112   1 0.43129-0.35137-0.83285 0.89657-0.34613-0.26912
   2  -1  -6 4340.84 690.725   5-0.06951 0.14937 0.90547-0.96913-0.41845-0.19702
  -2  -1  -6 3184.48 554.566   5-0.07699-0.00267 0.91308-0.97666-0.40022-0.21523
  -2   1  -6 3560.98 440.645   1 0.55066-0.63024-0.69660 0.76022-0.45932-0.15589
   2  -1  -6 3443.96 524.258   1 0.25705-0.17721-0.94835 0.88510-0.18490-0.43031
  -2  -1  -6 2959.96 371.289   1 0.34790-0.42756-0.89800 0.83466-0.26849-0.34669
  -2   1  -6 3753.01 498.174   4 0.64463-0.72442-0.60874 0.67206-0.46229-0.15243
  -2   1  -5 33384.5 1136.79   1 0.52913-0.60874-0.72597 0.78956-0.43868-0.07400
  -2   1  -5 31728.5 1219.06   4 0.66969-0.74948-0.59497 0.65830-0.44424-0.06803
   2  -1  -5 34420.1 1340.94   1 0.18279-0.10297-0.97600 0.91273-0.11721-0.39546
  -2  -1  -5 30482.0 1049.04   1 0.26294-0.34262-0.94566 0.88229-0.19028-0.32236
   2  -1  -5 30462.2 1480.51   5-0.08021 0.16006 0.91624-0.97986-0.39231-0.12059
   2   1  -5 32033.1 1312.60   1 0.39482-0.31492-0.86384 0.92752-0.31206-0.20065
   2   1  -4 3790.27 441.128   1 0.36471-0.28483-0.88646 0.95010-0.28407-0.12611
  -2   1  -4 4506.68 389.519   1 0.52320-0.60283-0.73362 0.79717-0.43302 0.02287
  -2  -1  -4 4361.22 355.432   1 0.16042-0.24012-0.98216 0.91876-0.09692-0.31319
  -2   1  -4 4450.15 488.296   6 0.24578-0.32546-0.88245 0.94568-0.40212-0.00827
   2  -1  -4 3961.64 444.440   1 0.10196-0.02216-0.99374 0.93043-0.04413-0.36601
  -2   1  -4 4529.85 432.474   4 0.67463-0.75441-0.59212 0.65547-0.44056 0.03074
   2  -1  -4 4460.88 425.921   3-0.13548 0.21508-0.98654 0.92311-0.09146-0.31857
  -2   1  -3 20176.7 664.204   1 0.54853-0.62818-0.69962 0.76314-0.45728 0.14967
   2   1  -3 19665.8 839.804   1 0.34590-0.26604-0.89932 0.96294-0.26664-0.04100
  -2   1  -3 20872.7 764.533   4 0.64318-0.72295-0.60951 0.67288-0.46331 0.15595
   2   1  -3 19690.8 916.673   6 0.21992-0.14009-0.92698 0.99020-0.30498-0.00284
  -2  -1  -3 20147.9 879.104   3-0.06196-0.01795-0.99677 0.93336 0.05091-0.35850
   2  -1  -3 19402.4 742.380   3-0.08136 0.16101-0.99658 0.93315 0.01376-0.32128
  -2   1  -3 19389.9 860.155   6 0.24929-0.32901-0.87508 0.93838-0.41585 0.10808
   2   1  -2 6834.94 476.588   6 0.22529-0.14549-0.91900 0.98229-0.32464 0.11944
  -2   1  -2 8129.18 462.995   6 0.26735-0.34710-0.83092 0.89430-0.48889 0.28373
   2  -1  -2 7768.78 388.580   3 0.00610 0.07358-0.98385 0.92042 0.17889-0.38389
  -2   1  -2 8255.34 352.578   1 0.63773-0.71740-0.54449 0.60798-0.54441 0.33934
  -2   1  -2 8008.84 412.551   4 0.52354-0.60329-0.66179 0.72518-0.53651 0.33160
   2   1  -2 7976.04 479.821   1 0.34927-0.26943-0.89709 0.96067-0.26976 0.06465
  -2  -1  -2 7743.19 470.238   3 0.00406-0.08391-0.98455 0.92114 0.17509-0.38016
   2  -1  -2 7617.45 506.764   5-0.06427 0.14409 0.89992-0.96344-0.43107 0.22589
  -2   1  -1 79060.3 1103.15   6 0.31611-0.39589-0.61149 0.67494-0.72606 0.62351
   2   1  -1 80989.8 1210.94   1 0.40279-0.32297-0.85742 0.92098-0.31949 0.21691
   2   1  -1 80079.0 1195.03   6 0.25480-0.17503-0.86279 0.92616-0.43764 0.33505
  -2  -1  -1 82819.3 1200.13   3 0.11540-0.19521-0.91909 0.85568 0.37688-0.47944
  -2  -1  -1 84113.6 920.360   5 0.01407-0.09379 0.79595-0.85936-0.60493 0.50235
   2  -1  -1 80963.2 1195.46   5 0.00833 0.07148 0.80489-0.86838-0.59310 0.49050
  -2   1  -1 83014.7 1034.43   4 0.15178-0.23153-0.72665 0.79006-0.67010 0.56765
  -2   1  -1 80905.2 1141.18   2 0.76203-0.84168 0.08134-0.01784-0.64393 0.54128
  -2  -1  -1 84129.4 1161.18   2 0.70880-0.78851 0.08012-0.14363-0.70225 0.59965
  -2  -1   0 672.755 113.625   1 0.52096-0.60075-0.73647 0.67295-0.43088 0.43091
   2  -1   1 79473.3 1016.91   4 0.35485-0.27511-0.70673 0.64332-0.61204 0.71449
   2   1   1 85738.0 1173.14   2 0.81183-0.73212 0.08206-0.01856-0.57972 0.68233
   2  -1   1 84363.8 1088.12   6 0.29037-0.21059-0.75383 0.69037-0.59028 0.69282
  -2   1   1 83542.6 1208.22   5-0.04514-0.03467 0.87813-0.81463-0.47604 0.57865
  -2  -1   1 84620.7 1230.22   6 0.21910-0.29887-0.92815 0.86478-0.30201 0.40460
   2   1   1 81497.0 936.638   5-0.07589 0.15561 0.91198-0.84857-0.40292 0.50550
   2  -1   1 85045.5 901.991   1 0.72228-0.64258-0.27909 0.21563-0.63267 0.73521
  -2  -1   1 83962.2 1236.26   1 0.30695-0.38676-0.92311 0.85955-0.23069 0.33327
  -2  -1   2 7431.53 449.985   1 0.17259-0.25243-0.97893 0.91534-0.10796 0.31306
   2  -1   2 8465.44 504.545   3-0.14889 0.22877-0.98178 0.91835-0.11791 0.32299
   2   1   2 9366.12 554.390   3 0.11142-0.03156-0.92243 0.98584 0.36985-0.16478
  -2  -1   2 9021.71 439.781   3-0.21341 0.13374-0.94507 0.88166-0.24757 0.45257
   2  -1   2 8098.50 333.273   1 0.37034-0.29067-0.88242 0.81892-0.28929 0.49437
  -2  -1   3 21745.6 806.220   3-0.12215 0.04252-0.99035 0.92693-0.06530 0.37282
   2  -1   3 20027.7 638.586   1 0.12660-0.04695-0.98964 0.92612-0.06634 0.37395
  -2  -1   3 20236.4 829.541   1 0.07130-0.15116-0.99727 0.93365-0.01656 0.32420
   2   1   3 19529.6 890.185   3 0.09422-0.01431-0.93600 0.99940 0.33926-0.03167
   2  -1   3 19902.0 885.653   3-0.09384 0.17376-0.99552 0.93209-0.01029 0.31788
   2  -1   4 5237.98 557.743   3-0.05013 0.13010-0.99603 0.93260 0.07341 0.33670
  -2  -1   4 4774.60 472.372   3-0.06165-0.01793-0.99676 0.93334 0.05149 0.35854
   2   1   4 4758.16 527.278   3 0.09655-0.01660-0.93424 0.99764 0.34342 0.06668
  -2  -1   5 32395.5 1309.08   3-0.01384-0.06569-0.98980 0.92639 0.14175 0.37080
   2   1   5 30453.0 1395.28   3 0.10816-0.02816-0.92511 0.98851 0.36407 0.14856
   2  -1   5 31933.9 1415.48   3-0.01165 0.09166-0.98924 0.92580 0.14585 0.36678
   2  -1   6 3437.55 561.532   3 0.02411 0.05595-0.97695 0.91351 0.21215 0.40299
  -2  -1   6 3003.06 476.225   3 0.02783-0.10732-0.97534 0.91192 0.21899 0.39608
  -2  -1   7 15586.8 1144.79   3 0.06622-0.14566-0.95507 0.89165 0.28895 0.42864
   2  -1   7 15977.8 1236.12   3 0.05837 0.02173-0.95976 0.89632 0.27475 0.44291
  -2  -1   8 3402.29 620.054   3 0.10276-0.18215-0.92944 0.86602 0.35448 0.46563
   2  -1   8 2262.13 572.920   3 0.09182-0.01166-0.93778 0.87433 0.33497 0.48521
  -2  -2  -9 40476.6 2311.59   5 0.00467-0.08426 0.81048-0.93758-0.58548-0.33772
   2  -2  -8 16070.5 1192.76   1 0.32898-0.24913-0.91011 0.78346-0.25101-0.56926
  -2  -2  -8 15106.2 1319.72   5-0.01123-0.06838 0.83376-0.96083-0.55174-0.26889
   2  -2  -8 13861.5 1322.37   5-0.01034 0.09026 0.83250-0.95964-0.55366-0.26698
   2   2  -8 15176.8 1186.77   1 0.56531-0.48530-0.67509 0.80234-0.47344-0.34690
   2   2  -7 62660.4 2250.78   1 0.53339-0.45341-0.72035 0.84757-0.44276-0.27505
   2  -2  -7 62979.2 2519.54   5-0.02249 0.10239 0.84929-0.97641-0.52717-0.19090
  -2  -2  -7 64873.4 2471.75   5-0.02464-0.05498 0.85217-0.97920-0.52242-0.19563
  -2  -2  -7 62573.2 1817.14   1 0.32768-0.40736-0.91091 0.78413-0.24981-0.46789
   2  -2  -7 63554.5 2196.58   1 0.25002-0.17019-0.95146 0.82477-0.17846-0.53927
  -2   2  -7 61729.8 1948.93   1 0.63561-0.71514-0.54905 0.67618-0.54230-0.17547
  -2   2  -7 66054.1 1931.97   4 0.50071-0.58049-0.66964 0.79638-0.54843-0.16874
  -2  -2  -6 29612.3 1174.75   1 0.22637-0.30607-0.96115 0.83434-0.15687-0.45829
  -2  -2  -6 30733.1 1540.06   5-0.03475-0.04488 0.86531-0.99231-0.49977-0.11571
   2  -2  -6 30606.1 1412.89   1 0.16600-0.08619-0.98071 0.85399-0.10198-0.51321
   2  -2  -6 29700.4 1595.05   5-0.03134 0.11123 0.86095-0.98803-0.50746-0.10803
   2   2  -6 30004.7 1445.77   1 0.50562-0.42566-0.75532 0.88251-0.41627-0.19900
  -2   2  -6 29857.6 1261.76   1 0.61948-0.69903-0.58203 0.70913-0.52631-0.08892
  -2   2  -6 30829.3 1228.51   4 0.53415-0.61392-0.65793 0.78469-0.53076-0.08395
  -2  -2  -5 112463. 2644.83   5-0.04006-0.03959 0.87194-0.99891-0.48771-0.02519
   2   2  -5 111452. 2511.46   1 0.48433-0.40440-0.77974 0.90690-0.39608-0.11666
  -2   2  -5 116999. 2150.09   4 0.54477-0.62454-0.65392 0.78070-0.52487 0.01262
  -2  -2  -5 108297. 1999.77   1 0.10748-0.18720-0.99292 0.86607-0.04910-0.46353
  -2   2  -5 112927. 2229.84   1 0.61372-0.69329-0.59314 0.72020-0.52063 0.00793
   2  -2  -5 109256. 2407.71   1 0.07485 0.00494-0.99695 0.87020-0.01975-0.49291
   2  -2  -5 109856. 2734.94   5-0.03550 0.11538 0.86625-0.99330-0.49809-0.01484
   2  -2  -4 67549.6 1921.95   5-0.03229 0.11216 0.86217-0.98918-0.50533 0.09498
  -2   2  -4 67397.4 1553.02   1 0.62431-0.70390-0.57247 0.69950-0.53108 0.12092
   2  -2  -4 66866.0 1655.55   3-0.05444 0.13404-0.99638 0.86953 0.06523-0.47526
  -2  -2  -4 64495.0 1755.53   5-0.03741-0.04225 0.86865-0.99558-0.49375 0.08342
  -2   2  -4 67818.7 1442.31   4 0.51929-0.59904-0.66330 0.79010-0.53877 0.12897
   2   2  -4 69804.4 1813.65   1 0.47324-0.39332-0.79172 0.91885-0.38559-0.02461
   2  -2  -3 282152. 2939.31   3 0.02797 0.05168-0.97528 0.84843 0.21925-0.52676
   2   2  -3 287591. 3296.51   1 0.47863-0.39874-0.78595 0.91305-0.39069 0.08302
  -2   2  -3 290568. 3486.80   6 0.28809-0.36784-0.76286 0.88965-0.57969 0.27197
   2   2  -3 282324. 3606.91   6 0.26280-0.18300-0.84314 0.96985-0.47005 0.16227
  -2  -2  -3 286621. 3159.03   5-0.01953-0.06013 0.84530-0.97219-0.53367 0.22592
  -2  -2  -3 281064. 3327.55   3 0.02157-0.10146-0.97801 0.85118 0.20747-0.51506
   2  -2  -3 284815. 3467.01   5-0.01616 0.09602 0.84066-0.96763-0.54106 0.23329
  -2   2  -3 287481. 2487.48   4 0.42156-0.50131-0.69241 0.81923-0.58549 0.27814
  -2   2  -3 288210. 2791.91   1 0.65888-0.73850-0.49548 0.62248-0.56566 0.25803
  -2  -2  -2 108624. 1626.90   5 0.03309-0.11277 0.76488-0.89174-0.64305 0.43787
  -2   2  -2 107868. 1853.78   6 0.30923-0.38901-0.65969 0.78656-0.68571 0.48060
   2  -2  -2 109347. 1876.13   5 0.02554 0.05431 0.77749-0.90443-0.62811 0.42291
   2   2  -2 108012. 1827.91   1 0.51142-0.43155-0.74833 0.87539-0.42178 0.21666
  -2  -2  -2 105908. 1808.33   3 0.11149-0.19134-0.92237 0.79554 0.36998-0.57505
  -2   2  -2 109958. 1504.64   1 0.71650-0.79613-0.30719 0.43416-0.62616 0.42107
   2   2  -2 107257. 1925.57   6 0.27934-0.19957-0.79440 0.92119-0.54024 0.33508
  -2   2  -2 110842. 1317.45   4 0.15813-0.23787-0.72653 0.85337-0.66877 0.46387
   2   2  -1 970249. 2690.96   4 0.57614-0.49636-0.64125 0.76815-0.50668 0.40425
  -2  -2  -1 999999. 4066.40   2 0.64670-0.72643 0.07826-0.20527-0.76001 0.65742
  -2  -2  -1 974535. 4001.50   5 0.17149-0.25118 0.46460-0.59143-0.86858 0.76597
   2   2  -1 994891. 4907.27   6 0.31271-0.23298-0.63673 0.76358-0.70555 0.60301
   2  -2  -1 977267. 4766.39   5 0.12083-0.04100 0.59083-0.71774-0.79746 0.69484
  -2   2  -1 983496. 5130.37   6 0.33118-0.41099-0.36532 0.49227-0.87042 0.76792
   2   2  -1 984079. 4861.13   1 0.58781-0.50796-0.63928 0.76631-0.49527 0.39267
   2   2   0 211471. 1973.17   1 0.70522-0.62539-0.35447 0.48147-0.61382 0.61376
  -2   2   0 201940. 2058.31   5 0.24350-0.32333 0.24166-0.11478-0.93923 0.93928
   2   2   0 201591. 1924.63   5 0.32282-0.24312-0.11454 0.24134-0.93960 0.93963
   2  -2   0 208597. 2148.42   5 0.28247-0.20265 0.08908-0.21595-0.95512 0.95507
  -2  -2   0 202177. 1941.09   5 0.34859-0.42829-0.30767 0.18088-0.88554 0.88551
   2  -2   1 958631. 3664.13   4-0.03840 0.11813-0.71646 0.58960-0.69672 0.79916
  -2  -2   1 989778. 2760.32   4 0.06763-0.14741-0.72544 0.59854-0.68506 0.78748
   2   2   1 991666. 3973.37   2 0.81555-0.73581 0.08210 0.04491-0.57446 0.67705
  -2  -2   1 987589. 4767.15   1 0.49447-0.57432-0.76835 0.64132-0.40568 0.50827
   2  -2   1 981019. 4981.78   6 0.32273-0.24292-0.55009 0.42314-0.77085 0.87335
   2  -2   1 965113. 4218.18   1 0.73605-0.65639-0.19180 0.06486-0.64915 0.75171
  -2  -2   1 995148. 4802.29   6 0.28607-0.36580-0.77059 0.64373-0.57039 0.67294
   2   2   1 979143. 4025.73   5 0.08294-0.00325 0.67241-0.54558-0.73527 0.83787
  -2   2   1 978918. 4788.56   5 0.05693-0.13676 0.72269-0.59578-0.68856 0.79119
   2  -2   2 102740. 1462.15   1 0.56989-0.49025-0.66809 0.54112-0.47787 0.68297
  -2   2   2 107216. 1891.89   5-0.06632-0.01353 0.90211-0.77516-0.42615 0.63135
  -2  -2   2 107035. 1784.70   1 0.34481-0.42468-0.90004 0.77297-0.26563 0.47076
  -2  -2   2 105751. 1896.42   6 0.22510-0.30487-0.91928 0.79250-0.32397 0.52913
   2  -2   2 103272. 1765.86   6 0.26214-0.18236-0.84485 0.71798-0.46734 0.67245
   2  -2   2 102809. 1272.29   4 0.63357-0.55383-0.61449 0.48765-0.46994 0.67483
  -2  -2   3 292060. 3297.48   1 0.21935-0.29924-0.96381 0.83671-0.15047 0.45813
   2  -2   3 288570. 3448.38   3-0.17274 0.25267-0.97097 0.84412-0.16537 0.47296
  -2  -2   3 292226. 3123.04   3-0.21689 0.13728-0.94238 0.81554-0.25469 0.56221
   2  -2   3 293336. 2700.99   1 0.34998-0.27036-0.89661 0.76961-0.27042 0.57805
   2  -2   3 303409. 3521.51   6 0.20542-0.12567-0.94572 0.81893-0.25299 0.56072
  -2  -2   4 70169.3 1778.33   1 0.11166-0.19157-0.99226 0.86513-0.05286 0.46306
   2  -2   4 70537.2 1920.42   3-0.11532 0.19530-0.99195 0.86509-0.05198 0.46209
  -2  -2   4 67987.7 1727.41   3-0.13958 0.06001-0.98518 0.85834-0.09953 0.50957
   2  -2   4 72399.0 1499.30   1 0.16771-0.08812-0.98026 0.85322-0.10353 0.51370
   2  -2   5 114430. 2712.01   3-0.06668 0.14670-0.99688 0.87002 0.04190 0.47073
  -2  -2   5 111851. 2496.80   3-0.07849-0.00103-0.99672 0.86988 0.01928 0.49327
   2  -2   5 109734. 2061.11   1 0.02227 0.05730-0.99937 0.87231 0.02736 0.48535
   2  -2   6 32980.5 1622.23   3-0.02318 0.10325-0.99198 0.86511 0.12426 0.49088
  -2  -2   6 31811.3 1484.30   3-0.02674-0.05274-0.99270 0.86586 0.11758 0.49750
  -2  -2   7 63566.9 2299.61   3 0.01944-0.09887-0.97888 0.85204 0.20355 0.51405
   2  -2   7 66517.3 2503.48   3 0.01718 0.06293-0.97978 0.85292 0.19938 0.51828
   2  -2   8 16017.2 1356.36   3 0.05558 0.02458-0.96136 0.83450 0.26969 0.55049
  -2  -2   8 15517.3 1245.92   3 0.06219-0.14158-0.95751 0.83067 0.28167 0.53844
  -2  -2   9 44911.9 2299.90   3 0.10281-0.18215-0.92939 0.80255 0.35457 0.56805
   2   3  -8 1002.29 418.276   1 0.60951-0.52947-0.60103 0.79176-0.51649-0.30387
   2  -3  -8 648.859 358.841   5 0.01987 0.06008 0.78671-0.97728-0.61673-0.20393
  -2  -3  -8 993.678 424.422   5 0.02155-0.10112 0.78401-0.97450-0.62010-0.20055
   2  -3  -8 1156.61 375.431   1 0.26374-0.18392-0.94529 0.75515-0.19102-0.62923
  -2  -3  -7 2237.65 399.365   1 0.22898-0.30869-0.96014 0.76988-0.15925-0.55843
   2  -3  -7 1736.45 405.369   1 0.17439-0.09460-0.97843 0.78826-0.10959-0.60813
   2  -3  -7 1749.20 511.149   5 0.01139 0.06854 0.80014-0.99067-0.59943-0.11866
   2   3  -7 2665.22 545.223   1 0.58630-0.50628-0.64180 0.83249-0.49380-0.22403
  -2  -3  -7 2029.51 498.305   5 0.01245-0.09204 0.79849-0.98894-0.60161-0.11646
  -2   3  -7 1715.89 366.363   1 0.67602-0.75551-0.45010 0.64070-0.58315-0.13465
   2  -3  -6 1054.20 317.415   1 0.07905 0.00072-0.99654 0.80634-0.02352-0.59165
  -2  -3  -6 975.735 250.344   1 0.10709-0.18683-0.99298 0.80268-0.04875-0.56639
   2   3  -6 939.333 375.287   1 0.56823-0.48823-0.67064 0.86130-0.47627-0.13902
  -2   3  -6 1313.79 358.641   1 0.66804-0.74755-0.47196 0.66253-0.57498-0.04028
  -2   3  -6 1865.48 300.519   4 0.36646-0.44622-0.70454 0.89475-0.60771-0.00699
   2  -3  -6 1237.63 416.345   5 0.00720 0.07273 0.80662-0.99711-0.59076-0.02476
  -2  -3  -6 1288.88 374.265   5 0.00796-0.08755 0.80546-0.99587-0.59233-0.02317
   2  -3  -5 18074.0 1157.78   5 0.00910 0.07082 0.80370-0.99416-0.59470 0.08176
   2   3  -5 18052.2 1085.25   1 0.55776-0.47779-0.68633 0.87697-0.46617-0.04659
  -2   3  -5 17058.8 742.949   4 0.34710-0.42685-0.70813 0.89836-0.61487 0.10263
  -2   3  -5 17037.0 934.889   1 0.66922-0.74876-0.46881 0.65935-0.57618 0.06346
  -2  -3  -5 16603.8 1057.74   5 0.01022-0.08983 0.80196-0.99234-0.59702 0.08409
   2  -3  -4 7171.30 581.219   3 0.01809 0.06152-0.97942 0.78915 0.20106-0.61110
   2   3  -4 7141.33 651.826   1 0.55840-0.47844-0.68540 0.87601-0.46678 0.05656
   2  -3  -4 7431.74 687.118   5 0.02031 0.05960 0.78602-0.97645-0.61760 0.20723
  -2   3  -4 6703.23 410.515   4 0.26273-0.34247-0.71995 0.91020-0.64240 0.23261
  -2   3  -4 7502.23 594.433   1 0.68256-0.76212-0.43103 0.62154-0.58991 0.17972
  -2  -3  -4 6376.66 596.637   5 0.02336-0.10298 0.78106-0.97141-0.62374 0.21339
   2  -3  -3 52835.3 1581.58   5 0.04667 0.03322 0.74128-0.93168-0.66930 0.36151
  -2   3  -3 49821.0 1294.88   1 0.70876-0.78834-0.34050 0.53097-0.61765 0.31000
  -2  -3  -3 50845.9 1414.13   5 0.05548-0.13511 0.72535-0.91567-0.68587 0.37810
  -2   3  -3 52037.1 1607.43   6 0.31195-0.39174-0.64198 0.83226-0.70112 0.39344
   2   3  -3 54761.2 1573.36   1 0.57496-0.49503-0.66016 0.85073-0.48279 0.17511
  -2   3  -3 50262.4 960.311   4 0.05675-0.13648-0.72490 0.91517-0.68662 0.37929
  -2  -3  -3 50266.8 1492.20   3 0.09118-0.17106-0.93825 0.74799 0.33383-0.64141
   2   3  -3 51377.2 1623.03   6 0.29352-0.21376-0.74064 0.93083-0.60523 0.29750
   2  -3  -2 20513.1 901.431   5 0.09853-0.01865 0.64008-0.83044-0.76172 0.55650
  -2  -3  -2 18341.2 688.174   2 0.80159-0.88116 0.08195-0.27242-0.59383 0.38848
   2   3  -2 19372.8 884.349   1 0.61309-0.53318-0.59432 0.78487-0.52001 0.31487
  -2  -3  -2 19704.3 776.512   5 0.12199-0.20163 0.58819-0.77847-0.79924 0.59404
  -2   3  -2 19548.7 924.850   6 0.32636-0.40618-0.50350 0.69385-0.80057 0.59550
   2   3  -2 18788.7 904.485   6 0.31030-0.23057-0.65291 0.84318-0.69169 0.48658
  -2   3  -1 12217.7 695.018   5 0.33758-0.41743-0.21330 0.40356-0.91696 0.81446
   2  -3  -1 11775.3 639.773   5 0.18811-0.10824 0.41827-0.60860-0.88847 0.78582
  -2   3  -1 11319.1 443.199   2 0.73183-0.81142 0.08070 0.10981-0.67815 0.57546
   2   3  -1 10964.0 639.997   1 0.67405-0.59416-0.45562 0.64613-0.58113 0.47852
  -2  -3  -1 12431.0 473.297   2 0.55551-0.63528 0.07486-0.26537-0.82923 0.72667
  -2  -3  -1 11986.3 569.548   5 0.23682-0.31648 0.26508-0.45532-0.93460 0.83197
   2   3  -1 12046.0 686.386   6 0.32934-0.24964-0.44686 0.63720-0.83230 0.72980
  -2  -3   0 9062.68 516.457   1 0.69190-0.77176-0.40174 0.21126-0.59965 0.59973
   2   3   0 9095.92 529.311   5 0.30494-0.22527-0.01603 0.20625-0.95228 0.95233
  -2  -3   0 11668.9 660.127   5 0.34290-0.42257-0.25557 0.06536-0.90411 0.90405
   2  -3   0 8387.99 526.468   5 0.29899-0.21913 0.01345-0.20374-0.95419 0.95411
   2   3   0 11060.0 589.608   1 0.73552-0.65565-0.19609 0.38657-0.64847 0.64840
  -2   3   0 10093.6 586.390   5 0.25037-0.33023 0.21685-0.02655-0.94348 0.94355
   2  -3   0 10377.2 309.041   2 0.43205-0.35225 0.06927-0.25974-0.90005 0.89996
  -2  -3   1 12765.5 368.237   4 0.55222-0.63202-0.65103 0.46068-0.52067 0.62308
  -2   3   1 11900.3 627.180   5 0.11251-0.19238 0.60964-0.41931-0.78442 0.88707
   2   3   1 12171.9 581.151   5 0.14689-0.06723 0.52855-0.33830-0.83589 0.93852
  -2  -3   1 12507.2 681.154   6 0.31138-0.39108-0.64583 0.45549-0.69782 0.80032
  -2  -3   1 12183.4 633.486   1 0.58272-0.66261-0.64769 0.45718-0.49032 0.59293
   2  -3   1 12926.8 750.966   6 0.32925-0.24940-0.44930 0.25886-0.83102 0.93347
   2  -3   2 19267.7 767.842   1 0.63877-0.55917-0.54222 0.35177-0.54546 0.75057
   2   3   2 17868.9 741.001   5-0.00773 0.08737 0.82876-0.63849-0.55927 0.76448
  -2   3   2 18216.0 840.250   5-0.00619-0.07369 0.82656-0.63620-0.56255 0.76777
   2  -3   2 17232.7 515.140   4 0.39523-0.31551-0.69857 0.50828-0.59646 0.80134
   2  -3   2 18474.1 879.202   6 0.29231-0.21249-0.74580 0.55544-0.59944 0.80451
  -2  -3   2 19347.6 905.440   6 0.26337-0.34310-0.84165 0.65138-0.47240 0.67751
  -2  -3   2 18168.2 819.317   1 0.45525-0.53516-0.81013 0.61959-0.36863 0.57378
  -2  -3   3 46824.4 1563.74   6 0.21751-0.29727-0.93038 0.74018-0.29624 0.60396
   2  -3   3 51259.8 1568.73   6 0.24259-0.16280-0.88883 0.69855-0.38978 0.69746
   2  -3   3 47834.0 1254.82   1 0.47630-0.39672-0.78846 0.59798-0.38848 0.69613
  -2  -3   3 51063.7 1473.05   1 0.33147-0.41140-0.90857 0.71800-0.25331 0.56099
   2  -3   4 7575.37 543.850   1 0.30747-0.22791-0.92282 0.73231-0.23117 0.64136
  -2  -3   4 7202.46 620.611   3-0.20219 0.12262-0.95321 0.76295-0.22472 0.63475
   2  -3   4 6898.71 663.119   3-0.17052 0.25050-0.97211 0.78183-0.16092 0.57103
   2  -3   5 16338.0 1081.34   3-0.11553 0.19556-0.99191 0.80163-0.05237 0.56500
   2  -3   5 16666.0 857.939   1 0.15434-0.07481-0.98366 0.79312-0.09142 0.60414
  -2  -3   5 14788.1 963.232   3-0.13447 0.05496-0.98686 0.79660-0.08947 0.60203
   2  -3   6 2139.58 542.667   3-0.06640 0.14648-0.99688 0.80660 0.04243 0.57272
  -2  -3   6 911.237 349.871   3-0.07608-0.00339-0.99680 0.80654 0.02390 0.59117
  -2  -3   7 1302.01 427.109   3-0.02401-0.05541-0.99215 0.80189 0.12270 0.59489
   2  -3   7 1735.75 447.206   3-0.02121 0.10134-0.99155 0.80127 0.12795 0.58971
   2  -3   8 939.921 421.161   3 0.02134 0.05883-0.97810 0.78782 0.20705 0.61313
  -2  -3   8 1018.67 371.978   3 0.02382-0.10320-0.97707 0.78681 0.21162 0.60849
  -2  -3   9 4049.83 729.145   3 0.06884-0.14817-0.95344 0.76318 0.29369 0.62894
   2  -4  -8 18453.8 1536.41   5 0.05012 0.02987 0.73511-0.98910-0.67582-0.14486
   2   4  -8 18854.4 1414.67   1 0.64644-0.56636-0.52511 0.77931-0.55313-0.26726
  -2  -4  -8 18562.0 1496.80   5 0.05426-0.13381 0.72758-0.98148-0.68361-0.13706
  -2   4  -7 69340.9 2207.54   1 0.70445-0.78390-0.35742 0.61150-0.61299-0.10482
   2  -4  -7 65311.8 2643.45   5 0.04506 0.03491 0.74415-0.99810-0.66622-0.05189
   2  -4  -7 72286.5 2421.27   1 0.10320-0.02344-0.99356 0.73991-0.04524-0.67245
  -2  -4  -7 68562.9 2582.94   5 0.04918-0.12873 0.73680-0.99067-0.67405-0.04404
   2   4  -7 72716.5 2581.78   1 0.63001-0.54995-0.56085 0.81502-0.53673-0.18111
   2  -4  -6 34396.0 1784.07   5 0.04502 0.03494 0.74421-0.99813-0.66616 0.05062
  -2   4  -6 37927.8 1553.05   1 0.70084-0.78032-0.37084 0.62489-0.60913-0.00615
  -2  -4  -6 38406.5 1773.81   5 0.04966-0.12923 0.73593-0.98976-0.67497 0.05945
   2   4  -6 38491.3 1792.40   1 0.61890-0.53887-0.58317 0.83731-0.52574-0.08957
  -2   4  -5 47158.1 1627.60   1 0.70412-0.78361-0.35868 0.61270-0.61263 0.09989
  -2  -4  -5 45076.8 1755.13   5 0.05813-0.13771 0.72046-0.97426-0.69079 0.17785
   2  -4  -5 46241.0 1879.28   5 0.05197 0.02798 0.73176-0.98564-0.67931 0.16635
  -2   4  -5 48530.3 1074.24   4 0.03616-0.11589-0.72364 0.97732-0.68935 0.17712
   2   4  -5 48496.9 1863.57   1 0.61525-0.53523-0.59022 0.84434-0.52213 0.00936
  -2   4  -4 78413.3 1940.92   1 0.71510-0.79462-0.31354 0.56752-0.62461 0.21440
   2   4  -4 82480.0 2239.28   1 0.62160-0.54161-0.57787 0.83195-0.52840 0.11816
  -2  -4  -4 78800.8 2103.67   5 0.07862-0.15821 0.68107-0.93484-0.72773 0.31736
   2  -4  -4 77505.5 2218.21   5 0.06903 0.01090 0.69985-0.95369-0.71069 0.30030
   2  -4  -3 74765.7 1996.18   5 0.10105-0.02113 0.63469-0.88850-0.76589 0.45808
  -2  -4  -3 79761.5 1895.44   5 0.11759-0.19719 0.59822-0.85195-0.79243 0.48463
  -2   4  -3 81042.4 2195.23   6 0.32477-0.40459-0.52579 0.77956-0.78678 0.47915
  -2   4  -3 82500.7 1843.79   1 0.73166-0.81120-0.22416 0.47812-0.64369 0.33602
  -2  -4  -3 78744.1 1675.26   2 0.83094-0.91034 0.08220-0.33614-0.55193 0.24382
   2   4  -3 79233.6 2049.62   1 0.64058-0.56061-0.53826 0.79231-0.54726 0.23956
  -2   4  -2 165165. 2980.86   6 0.33111-0.41096-0.37407 0.62791-0.86673 0.66171
   2   4  -2 166118. 2926.61   6 0.32527-0.24557-0.51912 0.77288-0.79098 0.58592
   2   4  -2 167127. 2743.02   1 0.67327-0.59332-0.45779 0.71181-0.58032 0.37516
  -2  -4  -2 165329. 2483.78   5 0.18270-0.26232 0.43363-0.68733-0.88221 0.67698
  -2  -4  -2 162273. 2032.84   2 0.74436-0.82396 0.08098-0.33495-0.66433 0.45901
   2  -4  -2 164436. 2710.91   5 0.15418-0.07426 0.51015-0.76393-0.84595 0.64071
  -2   4  -1 132851. 2457.23   5 0.32337-0.40325-0.11786 0.37154-0.93900 0.83652
   2   4  -1 132836. 2282.92   1 0.71451-0.63458-0.31615 0.57014-0.62396 0.52133
  -2  -4  -1 137141. 2170.45   5 0.27031-0.34994 0.14002-0.39368-0.95250 0.84985
  -2  -4  -1 136693. 1542.81   2 0.42991-0.50971 0.06916-0.32317-0.90107 0.79853
   2   4  -1 132569. 2400.77   5 0.34858-0.26893-0.30760 0.56120-0.88557 0.78307
  -2   4  -1 129293. 1470.29   2 0.68089-0.76046 0.07934 0.17467-0.72943 0.62671
   2  -4  -1 132908. 2320.61   5 0.23010-0.15020 0.28797-0.54172-0.92948 0.82681
   2   4   0 207808. 2823.75   5 0.29176-0.21212 0.04760 0.20603-0.95532 0.95539
  -2  -4   0 214939. 2891.89   5 0.34185-0.42149-0.24684-0.00679-0.90692 0.90685
   2  -4   0 211544. 3042.26   5 0.30995-0.23006-0.04198-0.21173-0.94988 0.94979
  -2  -4   0 209856. 2745.78   1 0.70362-0.78353-0.36054 0.10658-0.61210 0.61220
   2  -4   0 217135. 1183.86   2 0.69729-0.61752 0.07981-0.33379-0.71372 0.71366
  -2   4   0 217437. 3003.04   5 0.25004-0.32993 0.21804 0.03567-0.94329 0.94338
   2  -4   1 136763. 2205.28   1 0.73613-0.65655-0.19112-0.06278-0.64926 0.75186
  -2   4   1 134723. 2329.47   5 0.14219-0.22209 0.54019-0.28644-0.82924 0.93190
  -2  -4   1 131452. 2436.08   6 0.32107-0.40074-0.56757 0.31373-0.75879 0.86124
   2   4   1 132996. 2192.87   5 0.17397-0.09435 0.45785-0.20419-0.87166 0.97431
  -2  -4   1 141758. 2368.86   1 0.62490-0.70483-0.57128 0.31729-0.53167 0.63430
   2  -4   1 139451. 2683.64   6 0.33070-0.25082-0.40155 0.14762-0.85453 0.95693
   2  -4   2 170824. 2938.03   6 0.30731-0.22746-0.67136 0.41751-0.67517 0.88019
  -2  -4   2 165686. 2835.29   6 0.28575-0.36544-0.77178 0.51802-0.56894 0.77400
  -2  -4   2 166253. 2705.30   1 0.52197-0.60192-0.73519 0.48117-0.43185 0.63701
   2  -4   2 161195. 1672.25   4 0.12767-0.04797-0.72685 0.47311-0.67491 0.87978
   2   4   2 167354. 2509.69   5 0.04412 0.03549 0.74580-0.49211-0.66444 0.86966
  -2   4   2 163917. 2691.00   5 0.03642-0.11634 0.75920-0.50542-0.64957 0.85481
   2  -4   2 166472. 2567.02   1 0.66649-0.58693-0.47606 0.22214-0.57339 0.77852
  -2  -4   3 85671.4 2044.79   1 0.41063-0.49060-0.85092 0.59687-0.32680 0.63451
   2  -4   3 84939.0 1873.95   1 0.54500-0.46546-0.70457 0.45061-0.45389 0.76156
  -2  -4   3 81719.4 2177.90   6 0.24464-0.32436-0.88477 0.63108-0.39769 0.70537
   2  -4   3 89657.1 2233.05   6 0.26688-0.18705-0.83224 0.57846-0.48691 0.79454
   2   4   3 86374.6 2022.96   5-0.05590 0.13550 0.89068-0.63695-0.45094 0.75874
   2  -4   4 84855.8 2364.71   6 0.22448-0.14468-0.92025 0.66655-0.32166 0.73190
  -2  -4   4 85474.5 2438.64   6 0.20561-0.28537-0.94550 0.69189-0.25368 0.66397
   2  -4   4 82131.3 2256.61   3-0.21499 0.29498-0.94386 0.69016-0.25079 0.66090
   2  -4   4 84738.7 1956.52   1 0.40131-0.32179-0.85863 0.60464-0.31811 0.72831
   2  -4   5 47272.8 1862.42   3-0.15722 0.23726-0.97836 0.72465-0.13443 0.64706
  -2  -4   5 45574.1 1733.85   3-0.18069 0.10118-0.96667 0.71299-0.18131 0.69386
   2  -4   6 38260.1 1828.04   3-0.10470 0.18479-0.99400 0.74029-0.03131 0.64646
  -2  -4   6 37592.5 1712.08   3-0.11903 0.03957-0.99111 0.73743-0.05920 0.67428
  -2  -4   7 65672.9 2453.67   3-0.06315-0.01626-0.99681 0.74313 0.04864 0.66895
   2  -4   7 63430.9 2542.19   3-0.05609 0.13623-0.99649 0.74278 0.06208 0.65559
   2  -4   8 18396.1 1495.32   3-0.01032 0.09050-0.98888 0.73518 0.14833 0.67185
  -2  -4   8 16647.4 1342.94   3-0.01155-0.06782-0.98921 0.73553 0.14604 0.67407
  -2  -4   9 22682.4 1663.11   3 0.03700-0.11632-0.97111 0.71742 0.23580 0.68682
   2   5  -8 1382.76 464.289   1 0.67639-0.59628-0.44903 0.76671-0.58354-0.23687
  -2  -5  -8 2401.30 599.068   5 0.08630-0.16581 0.66558-0.98290-0.74107-0.07962
   2  -5  -8 2726.64 683.497   5 0.07989 0.00012 0.67853-0.99593-0.72996-0.09074
  -2  -5  -7 19643.3 1441.76   5 0.08469-0.16422 0.66886-0.98614-0.73830 0.02018
   2   5  -7 21293.6 1456.45   1 0.66504-0.58494-0.47985 0.79751-0.57191-0.14595
   2  -5  -7 21342.1 1374.39   1 0.03867 0.04104-0.99915 0.68203 0.01269-0.73036
   2  -5  -7 20456.2 1527.51   5 0.07784 0.00216 0.68262-0.99998-0.72636 0.00823
  -2   5  -7 20505.9 1270.37   1 0.72363-0.80305-0.27198 0.58954-0.63422-0.08361
   2  -5  -6 11919.1 1099.93   5 0.08126-0.00127 0.67580-0.99313-0.73234 0.11678
  -2  -5  -6 12088.9 1054.81   5 0.08921-0.16874 0.65962-0.97687-0.74604 0.13050
  -2   5  -6 10427.4 875.207   1 0.72218-0.80162-0.27958 0.59711-0.63256 0.01727
   2   5  -6 11287.0 1016.52   1 0.65860-0.57853-0.49618 0.81380-0.56538-0.04995
  -2  -5  -5 31558.8 1528.37   5 0.10210-0.18165 0.63244-0.94965-0.76761 0.25465
   2  -5  -5 29802.0 1557.12   5 0.09198-0.01200 0.65388-0.97117-0.75074 0.23776
   2   5  -5 30258.5 1545.06   1 0.65870-0.57865-0.49594 0.81353-0.56547 0.05268
  -2   5  -5 29288.3 1382.58   1 0.72537-0.80482-0.26256 0.58005-0.63622 0.12346
   2  -5  -4 24721.1 1336.30   5 0.11263-0.03266 0.60937-0.92663-0.78461 0.37420
  -2   5  -4 24945.3 1204.26   1 0.73288-0.81236-0.21579 0.53326-0.64517 0.23495
  -2  -5  -4 25329.5 1274.54   5 0.12664-0.20620 0.57741-0.89459-0.80635 0.39596
   2   5  -4 26120.5 1348.43   1 0.66685-0.58682-0.47512 0.79268-0.57376 0.16350
   2  -5  -3 96151.8 2384.56   5 0.14651-0.06656 0.52949-0.84672-0.83536 0.52753
   2   5  -3 100451. 2441.74   1 0.68389-0.60389-0.42701 0.74454-0.59129 0.28357
  -2  -5  -3 96188.9 2231.63   5 0.16679-0.24636 0.47722-0.79437-0.86262 0.55481
  -2  -5  -3 96833.6 1854.76   2 0.78523-0.86466 0.08173-0.39917-0.61535 0.30727
  -2  -5  -2 25104.7 803.742   2 0.66539-0.74501 0.07887-0.39634-0.74364 0.53834
  -2   5  -2 27713.4 1319.64   5 0.34367-0.42357-0.26211 0.57917-0.90194 0.69691
  -2   5  -2 25007.1 834.096   2 0.82693-0.90627 0.08218 0.23537-0.55793 0.35241
  -2  -5  -2 27652.5 1138.19   5 0.22442-0.30400 0.30688-0.62399-0.92480 0.71955
   2   5  -2 26611.9 1190.57   1 0.70843-0.62845-0.34181 0.65931-0.61730 0.41211
   2   5  -2 26992.5 1325.82   6 0.33072-0.25105-0.40084 0.71809-0.85485 0.64983
   2  -5  -2 26261.8 1200.05   5 0.19615-0.11621 0.39486-0.71205-0.89741 0.69214
   2   5  -1 75516.6 2017.59   5 0.33541-0.25579-0.19727 0.51428-0.92133 0.81885
   2  -5  -1 75061.7 1963.98   5 0.25852-0.17859 0.18636-0.50352-0.94780 0.84511
   2   5  -1 75128.0 1889.42   1 0.73397-0.65400-0.20796 0.52542-0.64652 0.54387
  -2  -5  -1 73186.6 1810.84   5 0.29110-0.37069 0.05063-0.36771-0.95536 0.85269
  -2   5  -1 73701.4 2024.20   5 0.31032-0.39023-0.04394 0.36104-0.94967 0.84721
  -2   5  -1 74593.7 1089.54   2 0.59642-0.67596 0.07648 0.24104-0.80021 0.69747
   2  -5   0 8825.92 736.486   5 0.31840-0.23848-0.08855-0.22858-0.94389 0.94378
  -2  -5   0 9297.95 661.359   1 0.70726-0.78721-0.34648 0.02905-0.61603 0.61614
   2   5   0 8132.81 647.662   5 0.28040-0.20080 0.09801 0.21904-0.95485 0.95495
  -2   5   0 9109.62 728.607   5 0.24658-0.32650 0.23064 0.08648-0.94120 0.94131
   2   5   0 9180.45 365.700   2 0.40200-0.32198 0.06776 0.24978-0.91393 0.91367
  -2  -5   0 9934.63 831.054   5 0.34281-0.42241-0.25478-0.06226-0.90437 0.90427
   2   5   1 79401.9 1944.98   5 0.18577-0.10618 0.42495-0.10787-0.88578 0.98845
   2  -5   1 77986.4 2280.95   6 0.33103-0.25111-0.38122 0.06381-0.86364 0.96600
  -2   5   1 74457.4 1928.40   5 0.15801-0.23794 0.50030-0.18314-0.85112 0.95381
   2  -5   1 77094.8 1869.02   1 0.73374-0.65419-0.20964-0.10773-0.64623 0.74885
  -2  -5   1 81466.5 2002.13   1 0.64595-0.72591-0.52623 0.20876-0.55264 0.65529
  -2  -5   1 74557.7 2094.49   6 0.32506-0.40469-0.52199 0.20466-0.78918 0.89159
  -2  -5   2 29356.9 1243.88   1 0.56195-0.64194-0.68013 0.36264-0.47021 0.67539
  -2   5   2 27628.1 1213.98   5 0.06533-0.14528 0.70693-0.38974-0.70400 0.90926
   2  -5   2 27158.4 1154.26   1 0.67852-0.59900-0.44293 0.12553-0.58573 0.79088
   2  -5   2 26499.6 731.836   4-0.08974 0.16943-0.70913 0.39194-0.69951 0.90437
   2  -5   2 27748.7 1342.14   6 0.31494-0.23506-0.62052 0.30319-0.71886 0.92384
   2   5   2 27021.5 1134.51   5 0.07691 0.00267 0.68447-0.36736-0.72472 0.92996
  -2  -5   2 23798.6 439.009   4 0.28729-0.36711-0.71713 0.39990-0.63499 0.83983
  -2  -5   2 24399.7 1212.41   6 0.29865-0.37831-0.71738 0.40014-0.63022 0.83524
  -2  -5   3 99824.9 2575.17   6 0.26331-0.34301-0.84180 0.52463-0.47216 0.77979
   2  -5   3 98183.4 1185.96   4 0.63099-0.55130-0.61579 0.29863-0.47169 0.77900
   2  -5   3 104213. 2310.66   1 0.58318-0.50368-0.64694 0.32950-0.49077 0.79845
   2  -5   3 106542. 2668.74   6 0.28240-0.20254-0.78389 0.46663-0.55384 0.86142
   2  -5   4 26061.1 1424.92   6 0.24438-0.16455-0.88529 0.56810-0.39668 0.80688
  -2  -5   4 26219.9 1451.82   6 0.22663-0.30635-0.91691 0.59981-0.32960 0.73984
   2  -5   5 30478.7 1559.56   3-0.19171 0.27176-0.96011 0.64299-0.20350 0.71613
   2  -5   5 32097.2 1686.85   6 0.20624-0.12645-0.94476 0.62765-0.25591 0.76872
  -2  -5   5 31117.5 1506.60   3-0.21753 0.13803-0.94188 0.62478-0.25599 0.76854
  -2  -5   6 11906.8 1022.85   3-0.15525 0.07580-0.97920 0.66210-0.13052 0.74560
   2  -5   6 11213.3 1035.17   3-0.13772 0.21781-0.98581 0.66868-0.09586 0.71101
   2  -5   7 19229.1 1453.40   3-0.08705 0.16719-0.99619 0.67906 0.00281 0.71485
  -2  -5   7 21193.7 1442.75   3-0.09746 0.01805-0.99508 0.67797-0.01728 0.73487
  -2  -5   8 2836.89 625.114   3-0.04341-0.03595-0.99533 0.67822 0.08615 0.73396
   2  -5   8 1648.67 516.168   3-0.03901 0.11920-0.99476 0.67763 0.09446 0.72573
   2  -6  -8 13676.0 1407.52   5 0.10878-0.02873 0.61790-0.99871-0.77846-0.04227
  -2  -6  -8 12390.3 1252.62   5 0.11714-0.19662 0.59924-0.97998-0.79172-0.02899
  -2   6  -7 43713.4 1931.49   1 0.73584-0.81522-0.19351 0.57454-0.64888-0.06897
  -2  -6  -7 43522.3 2197.80   5 0.11835-0.19784 0.59651-0.97721-0.79360 0.07547
   2   6  -7 42507.5 2124.47   1 0.69230-0.61216-0.40043 0.78156-0.60007-0.11781
   2  -6  -7 41769.5 2232.40   5 0.10923-0.02920 0.61691-0.99769-0.77918 0.06103
   2  -6  -6 26176.8 1655.45   5 0.11528-0.03526 0.60344-0.98418-0.78880 0.17322
  -2  -6  -6 26915.2 1597.37   5 0.12581-0.20531 0.57934-0.96001-0.80509 0.18953
   2   6  -6 26247.5 1597.93   1 0.68881-0.60870-0.41172 0.79282-0.59642-0.01893
  -2   6  -6 25567.4 1426.63   1 0.73535-0.81475-0.19738 0.57839-0.64826 0.03295
   2  -6  -5 94832.6 2888.35   5 0.12849-0.04848 0.57308-0.95379-0.80914 0.29614
  -2  -6  -5 96608.7 2786.15   5 0.14139-0.22090 0.54215-0.92278-0.82809 0.31511
   2   6  -5 98340.1 2894.88   1 0.69061-0.61052-0.40594 0.78701-0.59830 0.08549
  -2  -6  -4 58399.4 2017.44   5 0.16730-0.24683 0.47587-0.85646-0.86327 0.45286
   2   6  -4 62276.6 2167.32   1 0.69840-0.61833-0.37960 0.76064-0.60652 0.19624
   2  -6  -4 59845.6 2146.27   5 0.15078-0.07078 0.51877-0.89945-0.84131 0.43088
   2   6  -3 193356. 3611.80   1 0.71189-0.63184-0.32754 0.70855-0.62106 0.31332
   2  -6  -3 186516. 3563.43   5 0.18398-0.10399 0.43002-0.81067-0.88371 0.57585
  -2  -6  -3 196426. 2631.11   2 0.72386-0.80331 0.08051-0.46145-0.68668 0.37861
  -2  -6  -3 191021. 3408.86   5 0.20532-0.28486 0.36734-0.74791-0.90700 0.59916
   2   6  -2 96233.5 2428.65   1 0.72870-0.64867-0.24317 0.62414-0.64013 0.43492
  -2  -6  -2 93855.5 2281.13   5 0.25422-0.33377 0.20257-0.58310-0.94563 0.74036
  -2   6  -2 92970.1 1605.70   2 0.77925-0.85856 0.08164 0.29941-0.62293 0.41739
   2  -6  -2 93351.0 2409.37   5 0.22827-0.14829 0.29412-0.67473-0.92800 0.72272
  -2  -6  -2 96340.8 1596.09   2 0.55858-0.63823 0.07499-0.45597-0.82717 0.62188
   2  -6  -1 213868. 3618.10   5 0.27916-0.19919 0.10332-0.48390-0.95465 0.85194
  -2   6  -1 211156. 1790.33   2 0.46138-0.54090 0.07069 0.31033-0.88530 0.78254
  -2  -6  -1 209988. 3259.84   1 0.73603-0.81599-0.19195-0.18893-0.64913 0.54673
  -2  -6  -1 212932. 3423.99   5 0.30571-0.38527-0.01992-0.36058-0.95196 0.84927
  -2  -6   0 47909.4 1589.51   1 0.70716-0.78714-0.34690-0.03401-0.61591 0.61605
   2  -6   0 50248.9 1819.25   5 0.32541-0.24546-0.13046-0.25008-0.93663 0.93650
   2   6   0 49149.7 740.359   2 0.58619-0.50615 0.07608 0.30496-0.80776 0.80748
  -2  -6   0 49130.9 1780.00   5 0.34467-0.42424-0.27084-0.10962-0.89898 0.89887
   2   6   0 50029.7 1724.29   5 0.26982-0.19025 0.14202 0.23844-0.95234 0.95246
   2   6   1 224002. 3633.27   5 0.19005-0.11049 0.41268-0.03218-0.89067 0.99336
   2  -6   1 233641. 4238.18   6 0.33109-0.25113-0.37642-0.00448-0.86572 0.96803
  -2  -6   1 222826. 3953.06   6 0.32675-0.40634-0.49754 0.11673-0.80412 0.90648
   2  -6   1 223983. 3450.77   1 0.73040-0.65090-0.23248-0.14837-0.64216 0.74480
   2  -6   2 96946.9 2695.12   6 0.31891-0.23899-0.58799 0.20717-0.74401 0.94893
  -2  -6   2 94868.7 1142.79   4 0.55661-0.63646-0.64929 0.26861-0.51815 0.72298
  -2  -6   3 203745. 3951.82   6 0.27596-0.35562-0.80539 0.42473-0.52549 0.83307
   2  -6   3 210641. 4038.16   6 0.29226-0.21237-0.74601 0.36526-0.59921 0.90675
  -2  -6   4 58594.7 2260.30   6 0.24234-0.32202-0.88932 0.50874-0.38882 0.79902
   2  -6   4 60984.3 2273.38   6 0.25863-0.17877-0.85365 0.47298-0.45306 0.86321
  -2  -6   5 99183.2 3140.44   6 0.20834-0.28806-0.94226 0.56175-0.26334 0.77615
   2  -6   5 104046. 3156.32   6 0.22289-0.14305-0.92265 0.54205-0.31582 0.82859
  -2  -6   6 25326.8 1539.60   3-0.18505 0.10560-0.96416 0.58364-0.19007 0.80514
   2  -6   6 24014.5 1563.17   3-0.16553 0.24563-0.97457 0.59402-0.15097 0.76611
  -2  -6   7 39342.5 2032.37   3-0.12684 0.04744-0.98911 0.60858-0.07449 0.79208
   2  -6   7 44784.9 2252.76   3-0.11395 0.19410-0.99225 0.61170-0.04931 0.76698
   2  -6   8 12637.0 1295.86   3-0.06452 0.14471-0.99684 0.61630 0.04603 0.77416
  -2  -6   8 13573.8 1303.88   3-0.07149-0.00786-0.99689 0.61637 0.03270 0.78741
  -2  -7  -8 5149.00 889.151   5 0.14639-0.22584 0.52980-0.97395-0.83519 0.01446
   2  -7  -7 29143.0 1937.08   5 0.13885-0.05878 0.54835-0.99254-0.82443 0.10626
   2   7  -7 29499.3 1813.88   1 0.71283-0.63266-0.32351 0.76812-0.62210-0.09581
  -2  -7  -7 29580.9 1868.23   5 0.14971-0.22917 0.52149-0.96560-0.83982 0.12166
   2  -7  -6 4599.59 750.664   5 0.14673-0.06668 0.52893-0.97310-0.83568 0.22008
   2   7  -6 3877.01 708.795   1 0.71110-0.63095-0.33086 0.77544-0.62020 0.00483
  -2  -7  -6 4026.83 709.142   5 0.15909-0.23856 0.49749-0.94157-0.85256 0.23698
   2   7  -5 7526.75 870.732   1 0.71336-0.63324-0.32120 0.76574-0.62269 0.10986
   2  -7  -5 6502.46 870.486   5 0.16130-0.08126 0.49172-0.93585-0.85549 0.34246
  -2  -7  -5 6374.39 772.152   5 0.17588-0.25536 0.45263-0.89668-0.87401 0.36100
   2  -7  -4 16953.0 1253.82   5 0.18377-0.10374 0.43062-0.87472-0.88346 0.47301
  -2  -7  -4 15937.2 1118.73   5 0.20131-0.28081 0.37948-0.82349-0.90289 0.49245
   2   7  -4 17819.2 1234.77   1 0.71976-0.63965-0.29174 0.73626-0.62981 0.21952
   2  -7  -3 12439.1 1016.98   5 0.21483-0.13481 0.33778-0.78184-0.91625 0.60838
  -2  -7  -3 16058.5 1086.43   5 0.23567-0.31517 0.26905-0.71303-0.93375 0.62589
  -2   7  -3 13747.3 751.718   2 0.81348-0.89258 0.08208 0.36251-0.57739 0.26905
   2   7  -3 15928.0 1129.19   1 0.72942-0.64934-0.23872 0.68321-0.64098 0.33322
  -2  -7  -3 13618.3 713.785   2 0.64237-0.72185 0.07812-0.52256-0.76368 0.45564
  -2   7  -2 16803.8 677.140   2 0.70962-0.78891 0.08015 0.36440-0.70143 0.49587
   2  -7  -2 18282.8 1191.57   5 0.25340-0.17339 0.20565-0.64968-0.94518 0.73988
  -2  -7  -2 18305.5 686.725   2 0.41526-0.49494 0.06844-0.51292-0.90795 0.70269
  -2  -7  -2 18401.3 1123.72   5 0.27647-0.35599 0.11467-0.55861-0.95413 0.74885
   2  -7  -1 13148.5 971.080   5 0.29499-0.21499 0.03257-0.47657-0.95496 0.85223
  -2  -7  -1 14883.3 1019.91   5 0.31682-0.39634-0.07952-0.36440-0.94522 0.84251
  -2  -7   0 9951.06 920.547   5 0.34692-0.42646-0.29144-0.15244-0.89166 0.89152
   2  -7   0 9406.01 965.637   5 0.33145-0.25147-0.16964-0.27432-0.92822 0.92806
   2  -7   1 17485.9 1323.60   6 0.33103-0.25105-0.38113-0.06326-0.86368 0.96595
  -2  -7   1 17242.6 1247.30   6 0.32739-0.40695-0.48694 0.04264-0.81032 0.91263
  -2  -7   2 17719.1 587.567   4 0.65303-0.73289-0.60425 0.16012-0.45636 0.66118
   2  -7   2 18292.5 1344.02   6 0.32094-0.24098-0.56894 0.12463-0.75782 0.96270
  -2  -7   2 15765.1 1209.61   6 0.31043-0.39003-0.65204 0.20781-0.69245 0.89738
   2  -7   3 12422.6 1090.30   6 0.29848-0.21856-0.71816 0.27392-0.62942 0.93691
  -2  -7   3 14425.0 1165.39   6 0.28442-0.36404-0.77668 0.33253-0.56290 0.87044
   2  -7   3 13389.9 488.800   4 0.31051-0.23085-0.71400 0.26994-0.62753 0.93482
  -2  -7   4 15954.8 1264.36   6 0.25387-0.33352-0.86493 0.42085-0.43394 0.84410
   2  -7   4 15633.0 1281.76   6 0.26870-0.18881-0.82713 0.38297-0.49455 0.90466
  -2  -7   5 6050.96 845.321   6 0.22168-0.30136-0.92443 0.48043-0.31141 0.82417
   2  -7   5 5785.05 848.780   6 0.23557-0.15570-0.90194 0.45786-0.36301 0.87573
   2  -7   6 3793.60 681.453   3-0.18847 0.26858-0.96211 0.51814-0.19697 0.81212
  -2  -7   6 4017.07 687.351   3-0.20904 0.12960-0.94833 0.50438-0.23865 0.85373
   2  -7   7 28836.8 1887.67   3-0.13688 0.21703-0.98609 0.54211-0.09420 0.81187
  -2  -7   7 26469.7 1753.13   3-0.15148 0.07209-0.98076 0.53681-0.12303 0.84063
  -2  -7   8 5729.39 908.402   3-0.09576 0.01642-0.99529 0.55134-0.01400 0.83411
  -2  -8  -7 29512.8 1937.66   5 0.17855-0.25797 0.44525-0.95279-0.87725 0.15907
   2   8  -7 31125.3 1936.40   1 0.72763-0.64743-0.24956 0.75765-0.63887-0.07906
   2  -8  -7 31517.0 2050.58   5 0.16646-0.08636 0.47810-0.98571-0.86220 0.14401
   2  -8  -6 19969.8 1557.19   5 0.17547-0.09538 0.45374-0.96132-0.87351 0.25789
  -2  -8  -6 18206.0 1437.05   5 0.18895-0.26839 0.41584-0.92335-0.88943 0.27383
   2   8  -6 20145.1 1527.60   1 0.72688-0.64669-0.25398 0.76204-0.63798 0.02259
   2   8  -5 27146.6 1670.74   1 0.72892-0.64875-0.24182 0.74985-0.64039 0.12753
  -2  -8  -5 26705.5 1623.29   5 0.20584-0.28529 0.36574-0.87321-0.90753 0.39450
   2  -8  -5 25785.2 1660.16   5 0.19049-0.11041 0.41142-0.91897-0.89116 0.37811
   2  -8  -4 15453.0 1237.42   5 0.21214-0.13208 0.34624-0.85375-0.91371 0.50324
  -2  -8  -4 14158.4 1147.29   5 0.22970-0.30916 0.28934-0.79678-0.92915 0.51870
   2   8  -4 17639.3 1307.27   1 0.73355-0.65341-0.21099 0.71898-0.64600 0.23569
  -2   8  -3 64165.9 1592.44   2 0.76022-0.83929 0.08130 0.42678-0.64608 0.33771
   2  -8  -3 65459.0 2387.64   5 0.24036-0.16031 0.25274-0.76022-0.93711 0.62921
  -2  -8  -3 66697.6 2332.71   5 0.25990-0.33938 0.18106-0.68846-0.94845 0.64057
  -2  -8  -3 65725.9 1537.67   2 0.53442-0.61393 0.07398-0.58193-0.84304 0.53502
  -2  -8  -2 17550.5 1154.69   5 0.29371-0.37319 0.03856-0.54593-0.95513 0.74982
   2  -8  -2 18439.2 1279.87   5 0.27351-0.19347 0.12696-0.63441-0.95342 0.74810
   2  -8  -2 17782.8 507.524   2 0.75379-0.67375 0.08118-0.58909-0.65358 0.44804
  -2   8  -2 18837.3 693.158   2 0.60713-0.68639 0.07687 0.43118-0.79208 0.58650
  -2  -8  -1 34334.6 1644.84   5 0.32570-0.40520-0.13224-0.37509-0.93628 0.83355
   2  -8  -1 32876.4 1659.81   5 0.30762-0.22759-0.02977-0.47765-0.95109 0.84834
  -2  -8   0 27695.5 1542.33   5 0.34929-0.42880-0.31484-0.19246-0.88274 0.88258
   2  -8   0 27631.5 1623.23   5 0.33675-0.25673-0.20706-0.30031-0.91869 0.91851
   2  -8   1 41904.3 2085.82   6 0.33088-0.25085-0.39205-0.11583-0.85885 0.96107
  -2  -8   1 39364.7 1943.95   6 0.32746-0.40699-0.48572-0.02207-0.81102 0.91328
   2  -8   2 17469.7 1390.18   6 0.32183-0.24184-0.55977 0.05197-0.76423 0.96906
  -2  -8   2 18441.8 1377.79   6 0.31282-0.39238-0.63595 0.12824-0.70620 0.91108
  -2  -8   3 59401.4 2442.47   6 0.28997-0.36956-0.75542 0.24778-0.58843 0.89592
   2  -8   3 61064.3 2534.07   6 0.30232-0.22236-0.69904 0.19131-0.64882 0.95626
   2  -8   3 58997.4 1128.87   4 0.18359-0.10395-0.72572 0.21820-0.66311 0.97039
   2  -8   4 16111.7 1388.11   6 0.27570-0.19577-0.80621 0.29856-0.52437 0.93442
  -2  -8   4 15003.1 1314.12   6 0.26219-0.34181-0.84473 0.33717-0.46753 0.87763
  -2  -8   5 22207.6 1666.17   6 0.23193-0.31158-0.90825 0.40077-0.34932 0.86204
   2  -8   5 25271.3 1764.88   6 0.24506-0.16516-0.88390 0.37632-0.39935 0.91203
   2  -8   6 18149.0 1477.15   3-0.20702 0.28714-0.94980 0.44241-0.23455 0.84970
   2  -8   6 19647.5 1653.10   6 0.21256-0.13268-0.93700 0.42950-0.27838 0.89367
   2  -8   7 32176.0 2059.07   3-0.15603 0.23620-0.97887 0.47148-0.13207 0.84973
  -2  -8   7 30392.1 1950.56   3-0.17174 0.09236-0.97149 0.46412-0.16336 0.88096
  -2  -9  -7 12728.4 1327.32   5 0.20479-0.28419 0.36894-0.93989-0.90647 0.18827
   2  -9  -6 9622.58 1142.34   5 0.20150-0.12138 0.37891-0.94991-0.90308 0.28744
  -2  -9  -6 9980.41 1151.31   5 0.21551-0.29492 0.33562-0.90654-0.91689 0.30126
   2  -9  -5 28487.2 1826.95   5 0.21629-0.13618 0.33315-0.90411-0.91761 0.40454
  -2  -9  -5 28586.7 1753.64   5 0.23174-0.31116 0.28245-0.85334-0.93077 0.41772
   2  -9  -4 17076.6 1362.33   5 0.23652-0.15643 0.26611-0.83704-0.93438 0.52389
  -2  -9  -4 17375.2 1336.25   5 0.25344-0.33287 0.20550-0.77636-0.94520 0.53473
  -2  -9  -3 40097.3 1935.19   5 0.27955-0.35899 0.10167-0.67248-0.95472 0.64681
   2  -9  -3 39073.0 1990.52   5 0.26167-0.18158 0.17426-0.74516-0.94924 0.64132
  -2   9  -2 36401.6 887.939   2 0.44789-0.52713 0.07004 0.50151-0.89223 0.68663
  -2  -9  -2 36004.9 1806.47   5 0.30747-0.38692-0.02897-0.54181-0.95117 0.74584
   2  -9  -2 34061.2 1796.92   5 0.28993-0.20986 0.05595-0.62682-0.95541 0.75007
   2  -9  -1 140823. 3643.98   5 0.31798-0.23792-0.08615-0.48468-0.94425 0.84148
  -2  -9  -1 148678. 3658.27   5 0.33302-0.41249-0.18038-0.39037-0.92563 0.82288
   2  -9   0 45168.2 2151.07   5 0.34142-0.26137-0.24331-0.32749-0.90804 0.90784
  -2  -9   0 45183.3 2182.25   6 0.33119-0.41065-0.33742-0.23393-0.88158 0.88119
  -2  -9   0 48121.9 2129.02   5 0.35162-0.43110-0.34007-0.23064-0.87241 0.87223
  -2  -9   1 137465. 3770.51   6 0.32714-0.40664-0.49109-0.08018-0.80791 0.91013
   2  -9   1 153430. 4129.16   6 0.33058-0.25052-0.40723-0.16413-0.85188 0.95405
  -2  -9   2 33907.7 1940.26   6 0.31396-0.39348-0.62781 0.05661-0.71294 0.91778
   2  -9   2 38001.4 2134.91   6 0.32201-0.24198-0.55795-0.01334-0.76549 0.97027
  -2  -9   3 39372.2 2115.92   6 0.29348-0.37303-0.74084 0.16971-0.60501 0.91245
   2  -9   3 35214.7 2073.06   6 0.30453-0.22454-0.68720 0.11598-0.66033 0.96773
  -2  -9   4 17495.1 1488.28   6 0.26804-0.34762-0.82901 0.25796-0.49175 0.90181
   2  -9   4 18432.8 1535.75   6 0.28042-0.20045-0.79075 0.21961-0.54503 0.95504
  -2  -9   5 32783.2 2118.61   6 0.23964-0.31925-0.89449 0.32352-0.37847 0.89114
   2  -9   5 29878.4 2031.27   6 0.25202-0.17209-0.86911 0.29804-0.42660 0.93923
  -2  -9   6 10613.5 1277.64   6 0.20967-0.28932-0.94063 0.36973-0.26809 0.88338
   2  -9   6 12029.5 1375.38   6 0.22117-0.14127-0.92518 0.35419-0.30955 0.92479
  -2  -9   7 16288.9 1507.96   3-0.18805 0.10868-0.96237 0.39158-0.19613 0.91372
   2 -10  -6 15215.5 1482.50   5 0.22493-0.14478 0.30519-0.93961-0.92523 0.30957
  -2 -10  -6 16633.9 1500.58   5 0.23900-0.31837 0.25753-0.89187-0.93616 0.32051
   2 -10  -5 39805.8 2252.77   5 0.23902-0.15888 0.25743-0.89182-0.93617 0.42309
  -2 -10  -5 37828.9 2138.24   5 0.25408-0.33347 0.20309-0.83739-0.94555 0.43248
  -2 -10  -4 20530.4 1525.43   5 0.27339-0.35278 0.12748-0.76175-0.95339 0.54289
   2 -10  -4 19713.9 1555.36   5 0.25750-0.17737 0.19023-0.82458-0.94731 0.53679
   2 -10  -3 56977.3 2539.70   5 0.27959-0.19947 0.10148-0.73580-0.95472 0.64678
  -2 -10  -3 57764.8 2453.90   5 0.29569-0.37509 0.02928-0.66351-0.95485 0.64693
   2 -10  -2 30310.6 1845.00   5 0.30355-0.22345-0.00903-0.62525-0.95281 0.74744
  -2 -10  -2 29851.3 1755.31   5 0.31868-0.39810-0.09017-0.54403-0.94364 0.73829
  -2 -10  -1 37455.1 2013.49   5 0.33916-0.41859-0.22533-0.40884-0.91350 0.81072
   2 -10  -1 37683.0 2048.36   5 0.32664-0.24655-0.13818-0.49607-0.93510 0.83230
   2 -10   0 24269.6 1699.69   5 0.34555-0.26547-0.27871-0.35550-0.89624 0.89602
  -2 -10   0 27177.5 1819.74   6 0.33118-0.41061-0.36399-0.27086-0.87098 0.87053
  -2 -10   1 39523.6 2152.33   6 0.32651-0.40597-0.50124-0.13353-0.80192 0.90409
   2 -10   1 38632.7 2227.17   6 0.33009-0.25000-0.42546-0.20939-0.84313 0.94525
   2 -10   2 31904.8 2060.00   6 0.32165-0.24159-0.56167-0.07311-0.76292 0.96765
  -2 -10   2 29518.1 1917.53   6 0.31423-0.39372-0.62587-0.00882-0.71453 0.91932
  -2 -10   3 59999.9 2751.32   6 0.29549-0.37501-0.73200 0.09738-0.61472 0.92211
   2 -10   3 65645.4 2947.27   6 0.30559-0.22555-0.68134 0.04663-0.66589 0.97324
  -2 -10   4 19103.6 1638.77   6 0.27197-0.35152-0.81763 0.18309-0.50838 0.91839
   2 -10   4 20460.2 1730.42   6 0.28343-0.20343-0.78025 0.14562-0.55844 0.96841
  -2 -10   5 45314.7 2598.97   6 0.24526-0.32484-0.88350 0.24904-0.40010 0.91273
   2 -10   5 42811.8 2543.59   6 0.25695-0.17697-0.85773 0.22318-0.44625 0.95883
  -2 -10   6 19365.9 1808.35   6 0.21657-0.29618-0.93167 0.29729-0.29282 0.90806
   2 -10   6 16028.7 1644.63   6 0.22766-0.14772-0.91527 0.28079-0.33343 0.94862
  -2 -11  -6 15123.0 1496.64   5 0.25967-0.33901 0.18195-0.87971-0.94834 0.33268
   2 -11  -5 45158.5 2527.68   5 0.25901-0.17884 0.18448-0.88228-0.94804 0.43493
  -2 -11  -5 42439.0 2368.82   5 0.27335-0.35270 0.12763-0.82535-0.95338 0.44029
   2 -11  -4 21311.3 1692.75   5 0.27559-0.19543 0.11834-0.81611-0.95394 0.54340
  -2 -11  -4 21842.8 1657.22   5 0.29023-0.36960 0.05460-0.75229-0.95540 0.54489
  -2 -11  -3 12667.1 1240.73   5 0.30909-0.38847-0.03745-0.66020-0.95035 0.64240
   2 -11  -3 11517.2 1213.94   5 0.29478-0.21463 0.03356-0.73129-0.95499 0.64703
  -2 -11  -2 12020.8 1245.74   5 0.32796-0.40735-0.14660-0.55101-0.93336 0.72799
   2 -11  -2 11488.2 1213.15   5 0.31499-0.23485-0.06927-0.62843-0.94663 0.74125
  -2 -11  -1 4289.51 843.237   5 0.34434-0.42374-0.26797-0.42962-0.89997 0.79717
   2 -11  -1 5219.66 989.817   5 0.33396-0.25384-0.18696-0.51070-0.92399 0.82118
   2 -11   0 8814.85 1119.26   5 0.34916-0.26905-0.31351-0.38412-0.88327 0.88303
  -2 -11   0 5699.31 971.761   6 0.33089-0.41028-0.39146-0.30687-0.85912 0.85862
   2 -11   1 5864.45 1002.82   6 0.32938-0.24925-0.44594-0.25240-0.83278 0.93485
  -2 -11   1 4892.22 861.539   6 0.32558-0.40500-0.51493-0.18333-0.79359 0.89572
   2 -11   2 9806.54 1264.52   6 0.32086-0.24077-0.56964-0.12863-0.75732 0.96201
  -2 -11   2 13415.2 1385.64   6 0.31383-0.39328-0.62880-0.06938-0.71213 0.91687
   2 -11   3 13154.9 1442.05   6 0.30576-0.22569-0.68036-0.01783-0.66681 0.97411
  -2 -11   3 11725.4 1326.36   6 0.29637-0.37586-0.72802 0.02991-0.61900 0.92635
   2 -11   4 25643.9 2013.56   6 0.28511-0.20507-0.77416 0.07604-0.56602 0.97594
  -2 -11   4 22753.0 1880.98   6 0.27440-0.35392-0.81026 0.11223-0.51878 0.92875
  -2 -11   5 46683.8 2747.09   6 0.24916-0.32870-0.87537 0.17741-0.41532 0.92790
   2 -11   5 46444.2 2779.56   6 0.26023-0.18022-0.84971 0.15167-0.45953 0.97206
  -2 -12  -5 3755.35 771.998   5 0.28996-0.36928 0.05583-0.81697-0.95541 0.44230
   2 -12  -4 2250.26 602.597   5 0.29122-0.21102 0.05009-0.81127-0.95535 0.54480
  -2 -12  -4 1858.15 580.264   5 0.30451-0.38384-0.01383-0.74728-0.95245 0.54191
  -2 -12  -3 20582.5 1696.30   5 0.32031-0.39965-0.09960-0.66147-0.94215 0.63418
   2 -12  -3 19402.9 1659.96   5 0.30772-0.22753-0.03027-0.73088-0.95105 0.64306
   2 -12  -2 9078.10 1190.70   5 0.32465-0.24448-0.12573-0.63539-0.93754 0.73213
  -2 -12  -2 10367.8 1214.07   5 0.33570-0.41505-0.19937-0.56166-0.92077 0.71538
   2 -12  -1 30336.4 2083.70   5 0.34017-0.26001-0.23325-0.52783-0.91114 0.80830
  -2 -12  -1 27417.1 1945.18   5 0.34871-0.42808-0.30888-0.45212-0.88507 0.78226
  -2 -12   0 9961.93 1281.62   6 0.33027-0.40962-0.41961-0.34221-0.84599 0.84545
   2 -12   0 13016.5 1468.15   6 0.33122-0.25103-0.35042-0.41148-0.87650 0.87591
  -2 -12   1 27593.6 1991.31   6 0.32433-0.40372-0.53132-0.23042-0.78324 0.88531
   2 -12   1 28586.3 2120.85   6 0.32840-0.24824-0.46812-0.29371-0.82092 0.92295
   2 -12   2 12424.1 1434.76   6 0.31969-0.23955-0.58094-0.18082-0.74920 0.95384
  -2 -12   2 9620.89 1235.99   6 0.31287-0.39229-0.63560-0.12607-0.70649 0.91118
  -2 -12   3 19924.5 1760.74   6 0.29635-0.37580-0.72812-0.03347-0.61889 0.92620
   2 -12   3 22493.2 1925.52   6 0.30522-0.22512-0.68339-0.07829-0.66395 0.97121
   2 -12   4 2526.83 793.244   6 0.28572-0.20565-0.77190 0.01029-0.56880 0.97867
  -2 -12   4 1949.02 747.535   6 0.27561-0.35509-0.80648 0.04497-0.52400 0.93391
  -2 -13  -4 13938.9 1472.96   5 0.31663-0.39593-0.07845-0.74607-0.94538 0.53481
  -2 -13  -3 45643.5 2619.64   5 0.32972-0.40903-0.15805-0.66644-0.93087 0.62289
   2 -13  -3 44550.8 2634.04   5 0.31877-0.23855-0.09066-0.73391-0.94357 0.63556
   2 -13  -2 25260.7 2030.79   5 0.33284-0.25264-0.17914-0.64539-0.92594 0.72051
  -2 -13  -2 25442.4 1957.03   5 0.34215-0.42147-0.24928-0.57517-0.90614 0.70073
  -2 -13  -1 94473.1 3897.81   6 0.33122-0.41051-0.34571-0.47968-0.87837 0.77517
   2 -13  -1 90691.2 3747.04   5 0.34542-0.26523-0.27759-0.54691-0.89664 0.79378
  -2 -13   0 29088.5 2149.84   6 0.32929-0.40861-0.44828-0.37703-0.83156 0.83097
   2 -13   0 28043.8 2213.60   6 0.33099-0.25076-0.38454-0.44086-0.86219 0.86156
  -2 -13   1 88160.7 3684.65   6 0.32276-0.40211-0.54982-0.27542-0.77104 0.87306
   2 -13   1 92554.0 3896.26   6 0.32711-0.24692-0.49162-0.33370-0.80760 0.90958
  -2 -13   2 27516.0 2100.80   6 0.31142-0.39081-0.64551-0.17964-0.69810 0.90274
   2 -13   2 25556.3 2091.11   6 0.31813-0.23796-0.59487-0.23038-0.73886 0.94346
   2 -13   3 47481.8 2875.24   6 0.30407-0.22394-0.68971-0.13546-0.65791 0.96512
  -2 -13   3 42579.0 2633.09   6 0.29557-0.37499-0.73164-0.09344-0.61510 0.92235
  -2 -14  -2 5437.49 1043.26   5 0.34750-0.42679-0.29693-0.59094-0.88962 0.68419
  -2 -14  -1 4637.63 1043.93   6 0.33100-0.41025-0.38406-0.50481-0.86240 0.75916
  -2 -14   0 9688.07 1348.57   6 0.32792-0.40721-0.47735-0.41145-0.81578 0.81515
  -3   0  -9-340.281 317.460   5-0.05090-0.06865 0.88493-0.88518-0.46268-0.46047
   3   0  -8-6.28436 298.115   1 0.44041-0.32061-0.82443 0.82475-0.35469-0.46563
  -3   0  -8 110.370 328.920   5-0.07373-0.04583 0.90981-0.91002-0.40821-0.41237
  -3   0  -8-234.032 305.706   4 0.58148-0.70119-0.63896 0.63878-0.50345-0.31619
   3   0  -8 674.504 490.133   5-0.06534 0.18507 0.90106-0.90140-0.42850-0.39211
  -3   0  -7-456.328 328.159   4 0.62842-0.74812-0.61709 0.61692-0.47343-0.24377
   3   0  -7-277.758 233.911   1 0.38665-0.26687-0.87023 0.87052-0.30445-0.41333
  -3   0  -6-68.6590 258.128   4 0.66420-0.78389-0.59808 0.59793-0.44829-0.16645
  -3   0  -6-100.924 169.074   1 0.50732-0.62682-0.75329 0.75341-0.41788-0.19731
   3   0  -6 129.559 263.297   1 0.33283-0.21307-0.90772 0.90798-0.25457-0.36068
   3   0  -5 0.95380 238.834   1 0.27920-0.15946-0.93784 0.93806-0.20519-0.30751
  -3   0  -5 109.635 152.629   1 0.46638-0.58590-0.79888 0.79897-0.37912-0.13354
  -3   0  -4-29.1613 123.737   1 0.43466-0.55420-0.82978 0.82983-0.34929-0.06083
   3   0  -4 312.954 268.546   1 0.22610-0.10638-0.96126 0.96145-0.15662-0.25355
  -3   0  -4 97.5226 172.835   6 0.21445-0.33399-0.93452 0.93428-0.28519-0.12523
  -3   0  -3 203.267 179.050   3-0.14944 0.02964-0.98157 0.98159-0.11900-0.18861
  -3   0  -3 1.32369 150.896   6 0.20670-0.32627-0.94423 0.94406-0.25752-0.05028
  -3   0  -3 143.125 88.3110   1 0.42883-0.54840-0.83507 0.83510-0.34383 0.03625
   3   0  -3 173.030 243.826   1 0.17416-0.05446-0.97849 0.97866-0.10938-0.19826
  -3   0  -3-3.72693 232.275   4 0.67550-0.79516-0.59161 0.59152-0.43990 0.13253
  -3   0  -2 189.767 184.005   4 0.60351-0.72317-0.62910 0.62903-0.48975 0.28483
  -3   0  -2 222.646 171.625   2 0.79592-0.91534 0.08188-0.08186-0.60143 0.39610
  -3   0  -2-20.9763 127.145   6 0.20687-0.32647-0.94403 0.94394-0.25812 0.05293
   3   0  -2 141.792 229.163   1 0.12477-0.00509-0.98998 0.99012-0.06469-0.14041
  -3   0  -2 214.437 161.033   3-0.12251 0.00276-0.99025 0.99027-0.06602-0.13907
   3   0  -1 216.530 190.529   1 0.08164 0.03801-0.99627 0.99637-0.02585-0.07671
  -3   0  -1-33.5740 71.8241   6 0.24782-0.36746-0.87820 0.87819-0.41009 0.30751
  -3   0  -1 218.077 163.170   4 0.40402-0.52367-0.69658 0.69653-0.59287 0.49040
  -3   0  -1 260.020 170.309   2 0.58797-0.70758 0.07615-0.07617-0.80646 0.70391
  -3   0  -1 418.536 147.717   3-0.09429-0.02542-0.99547 0.99549-0.01114-0.09143
  -3   0   0 1.33339 51.9305   3-0.05985-0.05981-0.99669 0.99670 0.05493-0.05498
   3   0   0 83.2327 101.033   1 0.05983 0.05981-0.99815 0.99822-0.00626 0.00624
   3   0   0 29.0990 58.4664   3 0.05982 0.05984-0.95892 0.95890 0.27738-0.27733
   3   0   0 226.331 130.919   4 0.05981 0.05983-0.72506 0.72510-0.68619 0.68620
  -3   0   0 162.331 152.400   4-0.05983-0.05980-0.71363 0.71360-0.69811 0.69810
   3   0   1 118.841 124.230   4 0.55045-0.43081-0.65172 0.65177-0.52167 0.62413
   3   0   1-189.853 214.409   2 0.70739-0.58777 0.08009-0.08007-0.70368 0.80623
   3   0   1 84.4706 128.633   3-0.01532 0.13503-0.99017 0.99016 0.13899-0.03641
  -3   0   2 102.909 121.170   3-0.02350-0.09607-0.99204 0.99206 0.12366 0.08132
   3   0   2 145.924 197.591   3-0.01230 0.13205-0.98941 0.98939 0.14463 0.06046
   3   0   3 415.217 302.271   3 0.00424 0.11556-0.98449 0.98447 0.17543 0.13218
  -3   0   3 94.5050 148.222   3 0.00643-0.12595-0.98374 0.98375 0.17949 0.12800
  -3   0   4 114.744 168.230   3 0.03532-0.15480-0.97191 0.97192 0.23274 0.17728
   3   0   4 148.137 234.636   3 0.02567 0.09417-0.97628 0.97626 0.21503 0.19510
   3   0   5 572.934 341.063   3 0.04955 0.07034-0.96470 0.96467 0.25872 0.25392
  -3   0   5 157.205 260.448   3 0.06412-0.18355-0.95635 0.95636 0.28517 0.22737
  -3   0   6-286.979 277.662   3 0.09309-0.21247-0.93684 0.93685 0.33724 0.27781
   3   0   6 168.299 259.057   3 0.07491 0.04502-0.94954 0.94952 0.30465 0.31052
   3   0   7-72.0097 311.179   3 0.10132 0.01866-0.93056 0.93054 0.35192 0.36576
  -3   1  -9 796.096 377.607   5-0.07765-0.04192 0.91373-0.85056-0.39860-0.52453
  -3  -1  -9 2406.21 586.627   5-0.02261-0.09690 0.84946-0.91313-0.52690-0.39628
   3   1  -8 80609.7 2721.57   1 0.49706-0.37721-0.76538 0.82918-0.40813-0.41220
  -3  -1  -8 78957.1 2962.91   5-0.04217-0.07735 0.87454-0.93817-0.48286-0.33774
   3  -1  -8 77948.4 3108.59   5-0.03729 0.15706 0.86851-0.93226-0.49401-0.32662
  -3  -1  -8 78889.3 2733.08   4 0.63814-0.75786-0.61214 0.54850-0.46680-0.35286
   3  -1  -8 80201.3 2706.74   1 0.37994-0.26017-0.87534 0.81218-0.29821-0.52209
   3   1  -7 7342.41 797.625   1 0.45430-0.33448-0.81107 0.87484-0.36773-0.35006
  -3  -1  -7 5850.94 780.591   5-0.06019-0.05934 0.89547-0.95906-0.44079-0.27723
   3  -1  -7 6873.27 778.401   1 0.31484-0.19510-0.91859 0.85540-0.23797-0.47979
   3  -1  -7 4416.11 746.817   5-0.05254 0.17229 0.88683-0.95055-0.45884-0.25921
  -3   1  -7 6963.58 707.539   4 0.55159-0.67127-0.65128 0.71456-0.52103-0.19616
  -3  -1  -7 6562.95 768.943   4 0.68383-0.80354-0.58669 0.52308-0.43358-0.28363
  -3  -1  -6 133678. 3201.23   5-0.07637-0.04318 0.91246-0.97602-0.40175-0.21370
   3   1  -6 125559. 2964.08   1 0.41369-0.29389-0.84832 0.91206-0.32967-0.28559
   3  -1  -6 127436. 2948.43   1 0.24747-0.12775-0.95256 0.88934-0.17614-0.43909
   3  -1  -6 124826. 3329.58   5-0.06547 0.18521 0.90120-0.96488-0.42819-0.18729
  -3  -1  -6 128476. 2239.23   1 0.39190-0.51144-0.86614 0.80278-0.30934-0.30583
  -3   1  -6 131481. 2760.49   4 0.58417-0.70385-0.63779 0.70110-0.50182-0.11291
  -3   1  -6 133485. 2375.18   1 0.59566-0.71512-0.62590 0.68949-0.50292-0.11229
   3  -1  -5 23141.7 1150.98   1 0.17695-0.05725-0.97770 0.91445-0.11191-0.40078
   3   1  -5 22893.7 1163.88   1 0.37660-0.25682-0.87783 0.94153-0.29510-0.21762
   3  -1  -5 23606.9 1318.77   5-0.07523 0.19496 0.91132-0.97497-0.40454-0.10837
  -3   1  -5 23093.0 1060.03   4 0.59961-0.71928-0.63090 0.69422-0.49222-0.02005
  -3  -1  -5 22611.2 835.132   1 0.30833-0.42789-0.92233 0.85894-0.23196-0.28067
  -3   1  -5 23936.7 910.812   1 0.58280-0.70228-0.64756 0.71113-0.49039-0.02228
  -3   1  -4 206922. 2829.52   4 0.59042-0.71008-0.63504 0.69838-0.49797 0.08815
  -3   1  -4 202354. 3155.79   6 0.25421-0.37379-0.86414 0.92739-0.43532 0.02494
   3   1  -4 202942. 3091.10   1 0.34525-0.22550-0.89975 0.96342-0.26604-0.14415
   3  -1  -4 205074. 3058.26   1 0.10178 0.01790-0.99376 0.93048-0.04397-0.36618
   3  -1  -4 196639. 3339.27   5-0.08015 0.19987 0.91618-0.97979-0.39246-0.01787
  -3   1  -4 200121. 2281.40   1 0.59051-0.71002-0.63473 0.69826-0.49790 0.08776
  -3  -1  -4 199194. 2089.24   1 0.20476-0.32434-0.96900 0.90557-0.13718-0.27292
   3  -1  -4 203016. 2738.23   3-0.14954 0.26902-0.98153 0.91810-0.11920-0.29082
   3  -1  -3 9057.02 608.902   1 0.01924 0.10042-0.99936 0.93605 0.03007-0.33768
  -3   1  -3 9046.81 591.119   6 0.26036-0.37996-0.84938 0.91270-0.46007 0.15231
  -3  -1  -3 8474.04 354.291   1 0.04902-0.16862-0.99876 0.93531 0.00343-0.31099
   3   1  -3 8903.26 632.613   1 0.32379-0.20406-0.91328 0.97692-0.24622-0.06144
   3   1  -3 8811.52 630.248   6 0.21630-0.09658-0.93203 0.99523-0.29186-0.01597
  -3   1  -3 8513.12 404.788   1 0.63732-0.75684-0.54538 0.60888-0.54400 0.23640
  -3  -1  -3 8800.40 593.599   3-0.06409-0.05570-0.99683 0.93343 0.04684-0.35445
   3  -1  -3 8639.63 479.085   3-0.09680 0.21633-0.99516 0.93173-0.01600-0.29150
   3  -1  -3 10312.5 712.608   5-0.07649 0.19620 0.91258-0.97616-0.40146 0.09371
  -3   1  -3 10322.0 582.828   4 0.53822-0.65787-0.65641 0.71977-0.52852 0.22116
   3  -1  -2 535016. 2871.50   3-0.00715 0.12673-0.98801 0.92457 0.15424-0.35922
  -3   1  -2 543722. 3980.35   2 0.80395-0.92335 0.08198-0.01846-0.59062 0.38527
  -3  -1  -2 552713. 3990.86   2 0.77718-0.89663 0.08161-0.14509-0.62551 0.42020
  -3   1  -2 558720. 3516.68   4 0.39760-0.51723-0.69804 0.76142-0.59550 0.39059
   3   1  -2 546239. 3964.84   1 0.32078-0.20107-0.91509 0.97870-0.24344 0.03832
  -3  -1  -2 557366. 3938.51   3-0.00390-0.11585-0.98706 0.92366 0.16030-0.36539
  -3   1  -2 539736. 3640.04   6 0.28253-0.40216-0.78345 0.84686-0.55439 0.34925
   3  -1  -2 538821. 4077.12   5-0.05460 0.17430 0.88920-0.95275-0.45400 0.24882
   3   1  -2 547934. 4098.88   6 0.22010-0.10042-0.92672 0.98999-0.30565 0.10044
  -3   1  -2 553697. 2443.50   1 0.73158-0.85113-0.22476 0.28823-0.64358 0.43851
  -3   1  -1 15432.4 539.984   4 0.07958-0.19921-0.72594 0.78934-0.68324 0.58079
  -3   1  -1 14177.8 559.690   2 0.60248-0.72207 0.07670-0.01322-0.79564 0.69306
   3   1  -1 15186.9 581.949   1 0.35678-0.23709-0.89199 0.95557-0.27672 0.17414
  -3   1  -1 14910.6 501.596   6 0.32805-0.44772-0.47492 0.53840-0.81715 0.71462
   3  -1  -1 13466.4 539.583   5 0.01682 0.10287 0.79160-0.85512-0.61053 0.50792
  -3  -1  -1 14001.2 582.415   4 0.61958-0.73924-0.62146 0.55796-0.47933 0.37685
   3   1  -1 14669.6 540.324   6 0.24545-0.12579-0.88312 0.94647-0.40083 0.29823
  -3  -1  -1 15295.3 580.784   2 0.55270-0.67235 0.07475-0.13827-0.83112 0.72859
   3   1  -1 14538.5 463.619   4-0.10410 0.22374-0.70673 0.77019-0.69995 0.59752
  -3  -1  -1 15208.6 358.479   5 0.03802-0.15762 0.75645-0.81984-0.65267 0.55009
  -3  -1  -1 14038.7 345.262   1 0.63554-0.75519-0.54920 0.48568-0.54223 0.43974
  -3  -1  -1 13848.9 523.604   3 0.09102-0.21072-0.93836 0.87496 0.33355-0.43612
  -3  -1   0 291767. 2128.53   4 0.30263-0.42228-0.71512 0.65163-0.63011 0.63009
   3   1   0 281740. 2115.23   4 0.44123-0.32158-0.68736 0.75085-0.57687 0.57689
   3  -1   0 300388. 1983.41   5 0.22982-0.11015 0.28892-0.35240-0.92925 0.92922
  -3  -1   0 305172. 1581.67   6 0.30013-0.41975-0.71018 0.64676-0.63764 0.63762
  -3   1   0 298011. 1939.78   5 0.17072-0.29039 0.46669-0.40321-0.86761 0.86764
   3   1   0 318793. 2058.13   1 0.48816-0.36849-0.77549 0.83904-0.39970 0.39965
  -3  -1   0 292573. 2023.68   1 0.38550-0.50517-0.87112 0.80757-0.30338 0.30342
   3   1   0 293060. 1703.17   6 0.32810-0.20847-0.47400 0.53742-0.81766 0.81768
   3  -1   1 14936.5 525.361   4 0.28449-0.16486-0.71748 0.65408-0.63586 0.73831
   3  -1   1 16616.8 569.972   3-0.19894 0.31866-0.95542 0.89198-0.21814 0.32071
   3  -1   1 14852.2 467.282   6 0.30171-0.18204-0.70220 0.63872-0.64568 0.74821
   3   1   1 14559.7 569.329   2 0.69367-0.57402 0.07971-0.01619-0.71725 0.81978
  -3  -1   1 15965.5 594.388   1 0.24065-0.36034-0.95544 0.89186-0.16990 0.27248
   3  -1   1 15835.7 573.723   2 0.73869-0.61910 0.08086-0.14434-0.67065 0.77322
  -3  -1   2 553351. 4010.51   1 0.13874-0.25845-0.98720 0.92359-0.07730 0.28242
   3   1   2 541398. 4010.85   3 0.11055 0.00919-0.92315 0.98655 0.36831-0.16322
   3  -1   2 562559. 3997.74   3-0.13071 0.25047-0.98800 0.92456-0.08207 0.28716
   3  -1   2 556862. 2389.55   1 0.45595-0.33640-0.80944 0.74597-0.36929 0.57436
   3  -1   2 553131. 3594.52   6 0.20906-0.08942-0.94139 0.87799-0.26589 0.47104
   3  -1   2 547978. 3562.30   4 0.68369-0.56406-0.58677 0.52340-0.43368 0.63859
   3  -1   3 10486.6 673.301   3-0.08309 0.20289-0.99648 0.93303 0.01045 0.29716
  -3  -1   3 10832.4 562.146   3-0.12395 0.00444-0.98988 0.92648-0.06883 0.37633
   3   1   3 11170.5 714.799   3 0.09453 0.02526-0.93576 0.99916 0.33981-0.03221
   3  -1   3 10600.9 412.611   1 0.13291-0.01338-0.98841 0.92491-0.07204 0.37965
  -3  -1   3 9612.74 615.009   1 0.05425-0.17398-0.99849 0.93485-0.00126 0.30891
   3  -1   4 200680. 3224.21   3-0.04341 0.16326-0.99533 0.93189 0.08615 0.32398
  -3  -1   4 197293. 2740.39   3-0.05936-0.06011-0.99666 0.93325 0.05586 0.35415
   3   1   4 201835. 3206.80   3 0.09670 0.02314-0.93413 0.99753 0.34368 0.06644
  -3  -1   5 23488.8 1088.57   3-0.00968-0.10974-0.98871 0.92530 0.14952 0.36301
   3   1   5 20842.0 1180.32   3 0.10786 0.01203-0.92536 0.98876 0.36353 0.14911
   3  -1   5 22379.0 1222.72   3-0.00745 0.12735-0.98809 0.92465 0.15369 0.35895
   3  -1   6 129685. 3209.11   3 0.02658 0.09336-0.97589 0.91244 0.21670 0.39846
  -3  -1   6 127688. 2838.77   3 0.03301-0.15238-0.97300 0.90958 0.22849 0.38656
  -3  -1   7 7056.73 763.229   3 0.07203-0.19136-0.95141 0.88800 0.29945 0.41812
   3  -1   7 7651.61 896.686   3 0.05957 0.06042-0.95906 0.89562 0.27693 0.44075
   3  -1   8 81001.6 3042.60   3 0.09203 0.02801-0.93762 0.87417 0.33535 0.48485
  -3  -1   8 76618.2 2679.53   3 0.10903-0.22831-0.92440 0.86098 0.36561 0.45448
  -3  -2  -9 1803.07 545.135   5 0.00675-0.12623 0.80731-0.93439-0.58982-0.33337
  -3  -2  -8 3276.61 611.961   4 0.68001-0.79975-0.58897 0.46188-0.43649-0.38318
   3  -2  -8 2715.80 679.177   5-0.00821 0.12801 0.82946-0.95663-0.55824-0.26241
  -3  -2  -8 3007.35 641.827   5-0.00930-0.11019 0.83102-0.95807-0.55589-0.26473
   3   2  -8 3119.55 588.213   1 0.54837-0.42849-0.69985 0.82712-0.45712-0.36323
   3  -2  -8 3018.06 595.195   1 0.31756-0.19783-0.91700 0.79036-0.24047-0.57981
   3   2  -7 12488.5 1050.36   1 0.51553-0.39568-0.74327 0.87051-0.42570-0.29211
  -3  -2  -7 10140.4 985.895   5-0.02281-0.09669 0.84973-0.97674-0.52646-0.19159
   3  -2  -7 9819.76 1041.86   5-0.01988 0.13967 0.84577-0.97290-0.53291-0.18516
   3  -2  -7 11028.5 966.119   1 0.24172-0.12201-0.95500 0.82833-0.17088-0.54686
  -3   2  -7 10534.4 798.504   4 0.44446-0.56413-0.68650 0.81323-0.57542-0.14175
   3   2  -6 1660.81 394.867   1 0.48658-0.36674-0.77725 0.90447-0.39820-0.21708
  -3  -2  -6 2818.13 526.651   5-0.03294-0.08657 0.86301-0.98999-0.50385-0.11162
   3  -2  -6 1908.02 397.192   1 0.16190-0.04222-0.98178 0.85508-0.09827-0.51694
  -3  -2  -6 2494.76 340.103   1 0.25978-0.37935-0.94711 0.82027-0.18739-0.42776
  -3   2  -6 2345.62 370.667   1 0.65666-0.77609-0.50096 0.62803-0.56341-0.05181
   3  -2  -6 1271.75 441.167   5-0.02819 0.14797 0.85686-0.98396-0.51451-0.10099
  -3   2  -6 2587.89 398.955   4 0.46962-0.58928-0.67938 0.80613-0.56375-0.05096
  -3  -2  -5 945.512 324.662   5-0.03809-0.08143 0.86950-0.99645-0.49220-0.02070
  -3   2  -5 310.156 203.208   4 0.46955-0.58920-0.67940 0.80617-0.56379 0.05153
   3  -2  -5 611.043 378.074   5-0.03174 0.15151 0.86147-0.98854-0.50655-0.00637
   3   2  -5 486.158 284.666   1 0.46357-0.34376-0.80176 0.92894-0.37647-0.13627
  -3   2  -5 814.466 254.018   1 0.65658-0.77602-0.50116 0.62820-0.56333 0.05064
  -3  -2  -5 561.674 186.816   1 0.13326-0.25286-0.98834 0.86147-0.07236-0.44026
   3  -2  -5 692.566 318.243   1 0.07660 0.04306-0.99678 0.87005-0.02132-0.49135
   3  -2  -4 20270.6 895.783   3-0.06364 0.18313-0.99682 0.86997 0.04770-0.45772
   3  -2  -4 20634.1 1113.92   5-0.02791 0.14766 0.85649-0.98353-0.51514 0.10479
  -3   2  -4 20784.4 838.101   4 0.43083-0.55047-0.69008 0.81687-0.58148 0.17167
  -3  -2  -4 22392.8 1026.50   5-0.03485-0.08468 0.86544-0.99235-0.49954 0.08922
  -3   2  -4 20896.4 823.189   1 0.67322-0.79269-0.45792 0.58493-0.58027 0.17012
   3   2  -4 22446.4 1078.21   1 0.44978-0.32999-0.81549 0.94264-0.36349-0.04672
  -3  -2  -3 15161.7 769.309   2 0.82659-0.94587 0.08218-0.20913-0.55843 0.25036
   3   2  -3 15706.5 876.839   6 0.25897-0.13928-0.85284 0.97952-0.45441 0.14662
  -3   2  -3 15378.7 643.634   4 0.32365-0.44328-0.71203 0.83883-0.62311 0.31576
   3  -2  -3 15898.2 881.477   5-0.01136 0.13110 0.83395-0.96094-0.55146 0.24368
  -3  -2  -3 15442.6 806.074   3 0.01500-0.13478-0.98062 0.85380 0.19536-0.50296
  -3  -2  -3 14971.5 735.116   5-0.01514-0.10441 0.83925-0.96612-0.54327 0.23552
   3   2  -3 14873.3 812.380   1 0.45065-0.33088-0.81465 0.94177-0.36431 0.05663
  -3   2  -3 15341.1 816.547   6 0.29634-0.41598-0.72817 0.85498-0.61884 0.31113
  -3   2  -3 15820.3 621.891   1 0.70950-0.82900-0.33747 0.46444-0.61846 0.31084
   3  -2  -3 14859.1 667.072   3 0.02226 0.09728-0.97772 0.85087 0.20874-0.51624
   3   2  -2 29869.7 1041.07   6 0.27429-0.15464-0.81061 0.93737-0.51829 0.31312
  -3   2  -2 31481.3 1002.58   6 0.31735-0.43703-0.60141 0.72831-0.73388 0.52878
  -3   2  -2 30800.7 815.164   4 0.09336-0.21297-0.72638 0.85320-0.68103 0.47613
  -3  -2  -2 31576.5 1009.66   3 0.09709-0.21682-0.93383 0.80701 0.34437-0.54946
   3  -2  -2 31456.8 1049.00   5 0.02955 0.09018 0.77083-0.89779-0.63609 0.43088
  -3  -2  -2 30407.8 830.349   5 0.04373-0.16329 0.74649-0.87333-0.66369 0.45851
  -3  -2  -2 30869.2 945.914   2 0.74652-0.86600 0.08103-0.20801-0.66189 0.45660
   3   2  -2 30285.7 1029.83   1 0.47566-0.35591-0.78915 0.91623-0.38787 0.18274
  -3   2  -2 31109.2 961.507   2 0.80182-0.92119 0.08195 0.04507-0.59352 0.38814
  -3  -2  -1 5856.88 314.886   5 0.20149-0.32106 0.37894-0.50575-0.90307 0.80047
  -3   2  -1 6681.42 456.245   5 0.34210-0.46179-0.24883 0.37569-0.90629 0.80377
   3   2  -1 5982.56 410.259   6 0.30708-0.18745-0.67275 0.79959-0.67389 0.57133
   3   2  -1 6113.22 288.951   4 0.40198-0.28232-0.69705 0.82396-0.59371 0.49129
  -3  -2  -1 6403.26 397.905   2 0.49561-0.61528 0.07227-0.19930-0.86652 0.76401
  -3   2  -1 5953.15 367.684   2 0.59635-0.71591 0.07647 0.05051-0.80026 0.69767
  -3  -2  -1 5672.18 324.295   1 0.71120-0.83088-0.33045 0.20346-0.62031 0.51784
   3  -2  -1 7296.54 506.142   5 0.11936 0.00036 0.59421-0.72114-0.79518 0.69255
   3   2  -1 5838.82 447.384   1 0.54040-0.42067-0.71091 0.83797-0.44947 0.34687
  -3  -2   0 17809.3 617.401   1 0.57433-0.69404-0.66115 0.53412-0.48218 0.48224
   3   2   0 21029.0 666.044   1 0.65727-0.53756-0.49947 0.62649-0.56403 0.56396
   3   2   0 18660.6 597.582   5 0.33530-0.21572-0.19649 0.32326-0.92153 0.92156
   3  -2   0 18656.7 692.690   5 0.27131-0.15160 0.13599-0.26289-0.95280 0.95275
  -3  -2   0 19385.7 652.980   6 0.32993-0.44952-0.43074 0.30383-0.84052 0.84046
  -3  -2   0 18781.1 603.933   4 0.56013-0.67980-0.64788 0.52095-0.51612 0.51609
  -3   2   0 18835.5 656.557   5 0.21852-0.33823 0.32603-0.19913-0.91964 0.91969
   3   2   1 5731.21 368.173   2 0.69810-0.57843 0.07983 0.04719-0.71292 0.81543
   3  -2   1 5735.19 351.983   4 0.00027 0.11934-0.72069 0.59385-0.69339 0.79583
  -3  -2   1 6160.64 424.978   1 0.42569-0.54542-0.83788 0.71082-0.34089 0.44349
   3  -2   1 6184.15 439.492   6 0.32650-0.20679-0.50148 0.37451-0.80178 0.90426
  -3  -2   1 6499.88 432.168   6 0.27050-0.39013-0.82196 0.69512-0.50214 0.60470
  -3   2   1 6372.46 417.855   5 0.04540-0.16512 0.74355-0.61662-0.66687 0.76950
   3   2   1 7519.20 356.452   5 0.08082 0.03875 0.67668-0.54987-0.73158 0.83418
  -3  -2   1 6494.71 307.751   4-0.00048-0.11918-0.72062 0.59371-0.69346 0.79589
   3  -2   1 6332.58 367.039   2 0.78535-0.66579 0.08173-0.20872-0.61520 0.71779
   3  -2   2 32760.6 838.844   4 0.52088-0.40126-0.66273 0.53590-0.53792 0.74282
   3  -2   2 31797.6 800.520   1 0.63076-0.51125-0.55928 0.43233-0.53748 0.74257
  -3  -2   2 31971.0 1032.81   1 0.29874-0.41849-0.92765 0.80056-0.22314 0.42828
  -3   2   2 33417.7 1093.36   5-0.06810-0.05163 0.90399-0.77703-0.42185 0.62705
   3  -2   2 31330.7 978.571   6 0.26818-0.14851-0.82859 0.70170-0.49238 0.69747
  -3  -2   2 31309.7 1062.68   6 0.21270-0.33235-0.93681 0.81005-0.27891 0.48408
   3  -2   3 15221.2 595.015   1 0.38875-0.26925-0.86861 0.74163-0.30640 0.61402
  -3  -2   3 16572.1 832.706   1 0.19061-0.31038-0.97362 0.84650-0.12431 0.43199
   3  -2   3 15588.1 825.709   6 0.20917-0.08953-0.94125 0.81443-0.26631 0.57402
   3  -2   3 14599.7 817.961   3-0.15905 0.27886-0.97756 0.85069-0.13806 0.44567
  -3  -2   4 23477.0 995.408   3-0.14176 0.02231-0.98443 0.85760-0.10383 0.51385
   3  -2   4 21840.1 1097.01   3-0.10622 0.22608-0.99374 0.86688-0.03425 0.44438
   3  -2   4 22435.9 800.062   1 0.17717-0.05770-0.97764 0.85063-0.11211 0.52227
  -3  -2   5 844.902 305.545   3-0.07753-0.04188-0.99676 0.86992 0.02113 0.49140
   3  -2   5 997.493 416.880   3-0.06061 0.18052-0.99672 0.86985 0.05349 0.45916
   3  -2   6 2378.62 527.298   3-0.01923 0.13919-0.99111 0.86424 0.13166 0.48350
  -3  -2   6 2507.94 444.833   3-0.02387-0.09550-0.99212 0.86529 0.12297 0.49208
   3  -2   7 8384.28 935.787   3 0.01955 0.10045-0.97883 0.85197 0.20376 0.51392
  -3  -2   7 10499.4 930.372   3 0.02356-0.14288-0.97718 0.85034 0.21114 0.50643
  -3  -2   8 3125.83 582.312   3 0.06720-0.18647-0.95446 0.82763 0.29073 0.52936
   3  -2   8 3277.39 665.263   3 0.05674 0.06331-0.96070 0.83383 0.27178 0.54842
  -3  -2   9 2199.58 571.262   3 0.10850-0.22773-0.92483 0.79799 0.36468 0.55793
  -3  -3  -9 5221.24 845.252   4 0.66118-0.78095-0.59977 0.40922-0.45049-0.47165
  -3  -3  -8 43763.3 2203.26   5 0.02417-0.14363 0.77973-0.97019-0.62538-0.19526
   3  -3  -8 46336.0 2101.46   1 0.25540-0.13571-0.94909 0.75898-0.18338-0.63687
   3  -3  -8 44589.0 2359.11   5 0.02141 0.09843 0.78424-0.97482-0.61982-0.20085
   3   3  -8 44294.7 2134.41   1 0.59342-0.47351-0.62976 0.82051-0.50074-0.31963
   3  -3  -7 3203.02 536.399   1 0.17024-0.05057-0.97957 0.78943-0.10582-0.61190
   3  -3  -7 3758.17 692.909   5 0.01326 0.10656 0.79723-0.98778-0.60326-0.11483
   3   3  -7 3070.06 583.057   1 0.56899-0.44909-0.66947 0.86019-0.47700-0.24083
  -3  -3  -7 3928.08 644.311   5 0.01516-0.13463 0.79423-0.98466-0.60715-0.11091
  -3  -3  -6 96820.5 2717.90   5 0.01092-0.13040 0.80088-0.99127-0.59846-0.01704
   3  -3  -6 101158. 2702.58   1 0.08032 0.03933-0.99641 0.80624-0.02466-0.59053
   3   3  -6 102470. 2816.02   1 0.54943-0.42956-0.69834 0.88903-0.45815-0.15715
  -3  -3  -6 99607.9 2077.84   1 0.12758-0.24719-0.98945 0.79914-0.06722-0.54791
  -3   3  -6 101081. 2057.22   4 0.30537-0.42501-0.71473 0.90493-0.62922 0.01452
  -3   3  -6 98671.7 2264.65   1 0.69609-0.81548-0.38763 0.57818-0.60408-0.01117
   3  -3  -6 104611. 3032.32   5 0.00939 0.11042 0.80325-0.99377-0.59530-0.02022
  -3   3  -5 3938.82 402.892   4 0.27915-0.39878-0.71812 0.90834-0.63750 0.12525
   3  -3  -5 3754.37 608.060   5 0.01156 0.10824 0.79989-0.99037-0.59977 0.08682
   3   3  -5 3497.24 532.330   1 0.53702-0.41717-0.71550 0.90616-0.44623-0.06653
  -3   3  -5 4051.81 455.730   1 0.69985-0.81926-0.37443 0.56495-0.60806 0.09535
  -3  -3  -5 3668.38 520.132   5 0.01378-0.13327 0.79641-0.98677-0.60433 0.09141
  -3   3  -4 167604. 2198.70   4 0.19517-0.31479-0.72518 0.91542-0.66038 0.25058
  -3  -3  -4 173092. 2899.39   5 0.02820-0.14770 0.77308-0.96341-0.63341 0.22306
  -3   3  -4 166386. 2497.12   1 0.71380-0.83324-0.31927 0.50976-0.62317 0.21300
   3  -3  -4 165423. 3163.83   5 0.02283 0.09695 0.78192-0.97237-0.62269 0.21232
   3  -3  -4 169648. 2695.39   3 0.01352 0.10598-0.98118 0.79091 0.19262-0.60264
   3   3  -4 174079. 3109.04   1 0.53498-0.41515-0.71824 0.90887-0.44428 0.03405
   3   3  -3 23000.0 1101.75   6 0.29026-0.17062-0.75424 0.94442-0.58980 0.28206
   3  -3  -3 23976.2 1100.69   5 0.04871 0.07107 0.73765-0.92807-0.67316 0.36536
  -3   3  -3 22413.4 731.201   4 0.02036-0.13997-0.72246 0.91272-0.69124 0.38390
  -3  -3  -3 21881.7 1004.56   3 0.08172-0.20150-0.94496 0.75472 0.31689-0.62450
  -3   3  -3 22032.7 1052.10   6 0.31714-0.43681-0.60322 0.79352-0.73250 0.42483
   3   3  -3 23249.8 489.269   4-0.04741 0.16708-0.71531 0.90563-0.69735 0.39003
  -3  -3  -3 23304.3 958.443   2 0.79910-0.91841 0.08192-0.27238-0.59719 0.28914
  -3   3  -3 23452.9 869.247   1 0.73463-0.85409-0.20295 0.39341-0.64735 0.33971
  -3  -3  -3 22668.1 944.109   5 0.06319-0.18270 0.71100-0.90129-0.70009 0.39232
   3   3  -3 23089.9 1068.05   1 0.54791-0.42811-0.70049 0.89108-0.45669 0.14900
  -3  -3  -2 227884. 2551.52   2 0.70205-0.82156 0.07994-0.27043-0.70902 0.50375
  -3   3  -2 226654. 3106.33   6 0.32935-0.44906-0.44667 0.63705-0.83240 0.62735
   3   3  -2 223808. 1405.10   4 0.51940-0.39973-0.66326 0.85360-0.53871 0.33385
   3   3  -2 224742. 3028.37   1 0.58180-0.46201-0.64920 0.83976-0.48942 0.28427
  -3   3  -2 225093. 2585.54   2 0.78930-0.90864 0.08179 0.10873-0.61011 0.40471
   3   3  -2 229144. 3108.51   6 0.30683-0.18721-0.67421 0.86446-0.67254 0.46742
   3  -3  -2 230207. 2993.07   5 0.09859 0.02117 0.63996-0.83034-0.76182 0.55659
  -3  -3  -2 225655. 2516.70   5 0.13588-0.25541 0.55551-0.74577-0.82012 0.61492
  -3  -3  -1 133491. 1723.63   2 0.41497-0.53468 0.06842-0.25894-0.90808 0.80559
  -3  -3  -1 127958. 1754.09   5 0.25803-0.37757 0.18821-0.37844-0.94757 0.84494
   3   3  -1 130813. 2120.01   1 0.64107-0.52131-0.53718 0.72771-0.54775 0.44513
   3   3  -1 128126. 2136.65   6 0.32760-0.20802-0.48319 0.67352-0.81247 0.70996
  -3   3  -1 133189. 1657.68   2 0.56832-0.68785 0.07538 0.11511-0.82048 0.71786
   3  -3  -1 128937. 2073.89   5 0.18359-0.06384 0.43113-0.62147-0.88325 0.78060
  -3   3  -1 131960. 2217.10   5 0.32666-0.44639-0.13826 0.32854-0.93508 0.83258
  -3  -3  -1 129683. 1806.98   1 0.72334-0.84306-0.27353 0.08306-0.63389 0.53143
   3   3   0 400173. 3349.77   5 0.31419-0.19465-0.06489 0.25508-0.94721 0.94726
  -3  -3   0 410034. 3655.72   6 0.33120-0.45076-0.34083 0.15043-0.88027 0.88017
  -3  -3   0 412475. 3444.89   1 0.64162-0.76136-0.53596 0.34545-0.54830 0.54838
  -3   3   0 411027. 3605.20   5 0.23272-0.35246 0.27915-0.08884-0.93152 0.93160
   3  -3   0 410934. 3730.13   5 0.29117-0.17143 0.05028-0.24059-0.95536 0.95528
   3   3   1 126421. 1760.46   5 0.15065-0.03112 0.51910-0.32887-0.84113 0.94376
   3   3   1 133021. 1677.97   2 0.72001-0.60031 0.08041 0.11011-0.69072 0.79321
  -3   3   1 129969. 2063.85   5 0.10044-0.22019 0.63601-0.44567-0.76487 0.86752
  -3  -3   1 128926. 1368.14   4 0.34499-0.46467-0.70850 0.51814-0.61563 0.71804
  -3  -3   1 128880. 2065.84   1 0.52783-0.64759-0.72767 0.53713-0.43744 0.54006
   3  -3   1 129051. 2263.04   6 0.33050-0.21076-0.41079 0.22033-0.85021 0.95265
  -3  -3   1 129938. 2079.81   6 0.30223-0.42182-0.69952 0.50919-0.64834 0.75085
   3   3   2 217163. 2498.50   5-0.01495 0.13448 0.83899-0.64873-0.54367 0.74887
  -3  -3   2 229477. 2993.58   1 0.40966-0.52945-0.85173 0.66116-0.32590 0.53106
  -3  -3   2 228165. 3045.76   6 0.25312-0.37274-0.86663 0.67638-0.43098 0.63610
   3  -3   2 223257. 2138.39   4 0.32163-0.20203-0.71234 0.52206-0.62380 0.82869
  -3   3   2 226728. 2985.63   5-0.01068-0.10908 0.83298-0.64260-0.55293 0.75815
   3  -3   2 229319. 2993.46   6 0.29681-0.17710-0.72602 0.53564-0.62114 0.82619
   3  -3   2 227663. 2588.20   1 0.67710-0.55763-0.44701 0.25659-0.58426 0.78937
  -3  -3   3 23768.1 1046.70   1 0.29800-0.41781-0.92805 0.73745-0.22246 0.53015
  -3  -3   3 20927.5 1062.68   6 0.20892-0.32856-0.94156 0.75139-0.26539 0.57313
   3  -3   3 22464.0 841.341   1 0.51471-0.39525-0.74429 0.55383-0.42492 0.73256
   3  -3   3 22953.5 1055.73   6 0.24650-0.12683-0.88096 0.69065-0.40494 0.71261
   3  -3   4 173542. 2428.57   1 0.32981-0.21038-0.90960 0.71911-0.25178 0.66195
   3  -3   4 170636. 3141.91   3-0.16003 0.27990-0.97712 0.78684-0.14000 0.55013
  -3  -3   4 172459. 2840.37   3-0.20701 0.08757-0.94980 0.75955-0.23453 0.64455
  -3  -3   5 2763.12 454.273   3-0.13594 0.01654-0.98639 0.79613-0.09236 0.60490
   3  -3   5 2040.31 454.265   3-0.10809 0.22801-0.99340 0.80312-0.03790 0.55054
   3  -3   5 3225.94 380.207   1 0.15993-0.04052-0.98228 0.79176-0.09648 0.60919
  -3  -3   6 98452.4 2618.92   3-0.07521-0.04415-0.99683 0.80657 0.02558 0.58947
   3  -3   6 101858. 2924.10   3-0.06125 0.18122-0.99674 0.80646 0.05226 0.56291
  -3  -3   7 3407.59 576.917   3-0.02148-0.09783-0.99161 0.80135 0.12746 0.59012
   3  -3   7 3288.97 607.700   3-0.01781 0.13782-0.99077 0.80049 0.13433 0.58335
  -3  -3   8 41877.9 2022.68   3 0.02758-0.14685-0.97545 0.78519 0.21854 0.60155
   3  -3   8 46544.3 2332.35   3 0.02337 0.09669-0.97726 0.78697 0.21078 0.60942
  -3  -3   9 5623.52 815.189   3 0.07355-0.19277-0.95043 0.76017 0.30219 0.62042
   3  -4  -8 2206.65 526.879   1 0.19548-0.07582-0.97207 0.71848-0.12873-0.69150
   3   4  -8 2223.69 533.941   1 0.63185-0.51190-0.55701 0.81124-0.53856-0.28183
   3  -4  -8 2873.90 699.687   5 0.05105 0.06881 0.73343-0.98743-0.67758-0.14310
  -3  -4  -8 3065.38 614.298   5 0.05754-0.17696 0.72156-0.97544-0.68969-0.13097
   3  -4  -7 2003.68 576.706   5 0.04618 0.07367 0.74215-0.99612-0.66837-0.04974
  -3  -4  -7 2559.00 538.056   5 0.05269-0.17212 0.73046-0.98431-0.68065-0.03743
   3  -4  -7 2406.37 514.932   1 0.10301 0.01662-0.99359 0.73996-0.04507-0.67263
   3   4  -7 1768.69 452.385   1 0.61415-0.49422-0.59231 0.84651-0.52106-0.19680
  -3   4  -6 12487.8 876.606   1 0.72051-0.83986-0.28806 0.54208-0.63066 0.01539
  -3   4  -6 11762.8 639.145   4 0.07040-0.19002-0.72557 0.97922-0.68465 0.06996
  -3  -4  -6 11057.0 966.576   5 0.05364-0.17309 0.72872-0.98253-0.68244 0.06693
   3   4  -6 10420.5 964.135   1 0.60163-0.48172-0.61539 0.86956-0.50876-0.10656
   3  -4  -6 10176.6 1000.17   5 0.04628 0.07356 0.74199-0.99592-0.66855 0.05301
   3   4  -5 13743.9 1041.31   1 0.59632-0.47643-0.62475 0.87889-0.50357-0.00921
  -3   4  -5 13527.7 639.006   4 0.00892-0.12853-0.72149 0.97516-0.69250 0.18026
  -3   4  -5 14855.9 892.916   1 0.72434-0.84371-0.26818 0.52218-0.63504 0.12230
   3   4  -5 13438.7 320.057   4-0.03671 0.15637-0.71666 0.97040-0.69660 0.18438
   3  -4  -5 14219.2 1075.15   5 0.05321 0.06662 0.72951-0.98341-0.68163 0.16867
  -3  -4  -5 13165.2 960.710   5 0.06298-0.18244 0.71139-0.96517-0.69970 0.18676
   3   4  -5 12869.1 313.471   4 0.50620-0.38654-0.66781 0.92154-0.54562 0.03340
   3   4  -4 12183.1 907.710   1 0.60077-0.48091-0.61691 0.87102-0.50793 0.09768
  -3  -4  -4 11191.4 808.168   5 0.08505-0.20452 0.66813-0.92187-0.73892 0.32855
   3  -4  -4 12544.9 931.176   5 0.06995 0.04987 0.69808-0.95195-0.71233 0.30194
  -3   4  -4 10616.3 721.320   1 0.73350-0.85289-0.21138 0.46535-0.64594 0.23574
   3  -4  -3 2458.70 462.104   5 0.10101 0.01879 0.63477-0.88861-0.76582 0.45801
  -3  -4  -3 2176.49 380.437   5 0.12683-0.24632 0.57696-0.83067-0.80664 0.49885
   3   4  -3 2901.70 470.086   1 0.61787-0.49802-0.58517 0.83925-0.52472 0.21701
  -3  -4  -3 1714.47 300.920   2 0.76140-0.88074 0.08133-0.33528-0.64468 0.33665
  -3   4  -3 2821.39 473.791   6 0.32741-0.44712-0.48661 0.74041-0.81051 0.50289
  -3  -4  -2 25532.8 960.752   5 0.19605-0.31554 0.39516-0.64884-0.89729 0.69208
  -3   4  -2 24434.3 867.321   2 0.76531-0.88462 0.08140 0.17263-0.64002 0.43461
  -3   4  -2 25459.9 1180.63   6 0.33108-0.45082-0.32282 0.57669-0.88707 0.68206
  -3   4  -2 23960.6 1154.08   5 0.34902-0.46877-0.31208 0.56574-0.88383 0.67877
   3   4  -2 24305.5 1145.10   6 0.32346-0.20387-0.54188 0.79561-0.77634 0.57127
   3  -4  -2 26758.0 1148.76   5 0.15210-0.03231 0.51543-0.76922-0.84313 0.63788
   3   4  -2 24880.7 1126.29   1 0.64974-0.52992-0.51748 0.77152-0.55644 0.35127
  -3  -4  -2 25069.0 861.688   2 0.64126-0.76079 0.07808-0.33207-0.76461 0.55937
   3   4  -1 3526.43 444.395   1 0.69415-0.57435-0.39424 0.64825-0.60203 0.49939
  -3   4  -1 4037.37 318.548   2 0.51527-0.63478 0.07315 0.18084-0.85492 0.75229
  -3  -4  -1 4010.68 410.071   1 0.72570-0.84546-0.26071 0.00676-0.63661 0.53417
  -3   4  -1 3470.15 425.281   5 0.31324-0.43301-0.05969 0.31338-0.94786 0.84538
   3   4  -1 4407.28 503.356   6 0.33119-0.21163-0.33661 0.59042-0.88190 0.77943
  -3  -4  -1 3651.83 361.071   5 0.28549-0.40499 0.07587-0.32952-0.95537 0.85272
   3  -4   0 114958. 1212.21   2 0.48065-0.36094 0.07159-0.32555-0.87494 0.87480
   3  -4   0 114510. 2265.24   5 0.30409-0.18431-0.01171-0.24202-0.95261 0.95251
  -3   4   0 110365. 2138.95   5 0.23638-0.35615 0.26660-0.01287-0.93427 0.93437
  -3  -4   0 105794. 2045.18   5 0.34979-0.46930-0.31997 0.06636-0.88070 0.88063
   3   4   0 112956. 2046.70   1 0.73607-0.61629-0.19161 0.44559-0.64918 0.64908
  -3  -4   0 107557. 2013.93   1 0.66868-0.78846-0.47027 0.21629-0.57562 0.57572
   3   4   0 107846. 2017.52   5 0.29887-0.17936 0.01403 0.23957-0.95422 0.95429
  -3  -4   1 3930.88 427.642   1 0.58238-0.70219-0.64824 0.39423-0.48999 0.59263
  -3   4   1 3981.82 434.409   5 0.13123-0.25102 0.56661-0.31285-0.81325 0.91592
  -3  -4   1 3666.38 280.693   4 0.55976-0.67946-0.64803 0.39422-0.51633 0.61873
   3   4   1 3832.62 396.004   5 0.17819-0.05868 0.44625-0.19260-0.87682 0.97946
   3   4   1 3751.93 300.698   2 0.75770-0.63797 0.08126 0.17277-0.64904 0.75151
   3  -4   1 5000.37 646.569   6 0.33114-0.21137-0.37060 0.11665-0.86821 0.97060
  -3  -4   1 4345.80 500.532   6 0.31550-0.43505-0.61627 0.36246-0.72227 0.82473
   3  -4   2 23986.0 1137.55   6 0.31051-0.19077-0.65155 0.39769-0.69287 0.89788
  -3   4   2 23145.9 1034.52   5 0.03072-0.15051 0.76888-0.51508-0.63838 0.84363
  -3  -4   2 22129.1 1010.25   1 0.48155-0.60137-0.78279 0.52875-0.39344 0.59862
   3  -4   2 24399.4 978.112   1 0.69338-0.57395-0.39681 0.14291-0.60122 0.80634
  -3  -4   2 21348.6 1053.32   6 0.27774-0.39732-0.79968 0.54595-0.53322 0.73830
   3  -4   2 24422.4 752.769   4 0.12065-0.00106-0.72683 0.47310-0.67623 0.88110
   3   4   2 22183.2 903.071   5 0.04105 0.07844 0.75120-0.49752-0.65853 0.86375
   3  -4   3 2418.22 355.107   1 0.57700-0.45759-0.65692 0.40299-0.48477 0.79243
   3  -4   3 1647.01 216.296   4 0.62986-0.51027-0.61636 0.36266-0.47245 0.77978
   3  -4   3 2765.69 471.088   6 0.27040-0.15069-0.82226 0.56846-0.50170 0.80932
   3   4   3 1798.07 318.126   5-0.06286 0.18234 0.89839-0.64468-0.43444 0.74224
  -3  -4   3 1475.30 396.689   6 0.23694-0.35655-0.89948 0.64582-0.36820 0.67589
   3  -4   4 12141.0 729.245   1 0.42639-0.30700-0.83726 0.58330-0.34154 0.75174
   3  -4   4 13606.6 960.439   6 0.22726-0.10758-0.91592 0.66220-0.33191 0.74215
   3  -4   4 11830.1 884.535   3-0.20399 0.32387-0.95195 0.69825-0.22838 0.63851
   3  -4   5 13076.1 800.848   1 0.26970-0.15033-0.94248 0.68848-0.19648 0.70921
  -3  -4   5 13787.0 954.151   3-0.18376 0.06436-0.96492 0.71124-0.18747 0.70001
   3  -4   5 13615.5 1039.49   3-0.14895 0.26888-0.98176 0.72805-0.11804 0.63068
  -3  -4   6 10442.6 897.813   3-0.11971 0.00036-0.99095 0.73727-0.06054 0.67560
   3  -4   6 10134.3 972.264   3-0.09865 0.21863-0.99492 0.74121-0.01959 0.63476
  -3  -4   7 2473.31 538.196   3-0.06198-0.05732-0.99677 0.74309 0.05086 0.66671
   3  -4   7 2397.74 582.224   3-0.05184 0.17186-0.99618 0.74247 0.07016 0.64753
   3  -4   8 2980.31 635.039   3-0.00753 0.12760-0.98811 0.73440 0.15353 0.66667
  -3  -4   8 2205.93 511.599   3-0.00894-0.11031-0.98851 0.73483 0.15090 0.66919
  -3  -4   9 3444.32 675.200   3 0.04076-0.15997-0.96926 0.71558 0.24269 0.67992
   3  -5  -8 59968.9 2473.79   1 0.13947-0.01986-0.98705 0.66998-0.07797-0.74225
  -3  -5  -8 60720.7 2679.13   5 0.09013-0.20953 0.65771-0.97500-0.74761-0.07307
   3   5  -8 62213.1 2647.92   1 0.66374-0.54375-0.48321 0.80092-0.57059-0.24982
   3  -5  -8 57273.8 2750.98   5 0.08026 0.03964 0.67780-0.99522-0.73060-0.09011
   3  -5  -7 12066.7 1211.43   5 0.07828 0.04160 0.68175-0.99913-0.72713 0.00900
  -3  -5  -7 11588.0 1090.25   5 0.08886-0.20827 0.66032-0.97759-0.74546 0.02735
   3  -5  -7 10906.9 1020.97   1 0.04191 0.07769-0.99905 0.68195 0.00979-0.72747
   3   5  -7 12635.8 1163.79   1 0.65122-0.53125-0.51402 0.83169-0.55793-0.15995
   3  -5  -6 107138. 3239.41   5 0.08166 0.03821 0.67498-0.99233-0.73305 0.11749
  -3  -5  -6 112099. 3087.96   5 0.09397-0.21338 0.64972-0.96695-0.75410 0.13856
   3   5  -6 107371. 3143.66   1 0.64362-0.52367-0.53149 0.84914-0.55030-0.06504
  -3   5  -6 109259. 2676.60   1 0.73490-0.85422-0.20089 0.51839-0.64769 0.03241
  -3  -5  -5 13686.3 1009.63   5 0.10783-0.22726 0.61999-0.93718-0.77693 0.26397
   3   5  -5 14747.6 1110.39   1 0.64257-0.52264-0.53385 0.85146-0.54925 0.03645
   3  -5  -5 14208.7 1105.88   5 0.09217 0.02769 0.65348-0.97079-0.75107 0.23808
   3  -5  -4 200165. 3780.30   5 0.11229 0.00756 0.61014-0.92742-0.78407 0.37365
  -3  -5  -4 200833. 3435.70   5 0.13390-0.25334 0.56026-0.87742-0.81720 0.40682
   3   5  -4 202419. 3789.33   1 0.64973-0.52983-0.51750 0.83509-0.55643 0.14617
  -3  -5  -3 24300.3 965.033   2 0.71137-0.83074 0.08019-0.39765-0.69964 0.39164
  -3   5  -3 25807.7 1041.43   2 0.81624-0.93533 0.08210 0.23546-0.57348 0.26525
   3  -5  -3 26601.3 1314.54   5 0.14513-0.02529 0.53293-0.85018-0.83341 0.52557
   3   5  -3 25095.1 1275.51   1 0.66639-0.54650-0.47633 0.79389-0.57328 0.26555
  -3  -5  -3 26447.6 1184.26   5 0.17624-0.29569 0.45163-0.76876-0.87445 0.56663
  -3   5  -2 247369. 3886.55   5 0.33813-0.45791-0.21739 0.53447-0.91580 0.71077
  -3  -5  -2 242162. 2699.23   2 0.56096-0.68052 0.07508-0.39258-0.82555 0.62032
   3  -5  -2 242126. 3641.84   5 0.19314-0.07331 0.40370-0.72092-0.89411 0.68885
  -3  -5  -2 242203. 3249.58   5 0.23606-0.35552 0.26772-0.58481-0.93404 0.72880
  -3   5  -2 238208. 2672.21   2 0.72776-0.84705 0.08060 0.23693-0.68253 0.47709
   3   5  -2 243338. 3671.89   1 0.69215-0.57229-0.40090 0.71842-0.59992 0.39473
   3  -5  -1 3311.34 564.184   5 0.25389-0.13408 0.20380-0.52098-0.94545 0.84276
   3   5  -1 3167.57 470.569   5 0.33922-0.21972-0.22580 0.54279-0.91336 0.81088
  -3   5  -1 2693.54 426.923   5 0.30115-0.42094 0.00291 0.31420-0.95360 0.85115
  -3  -5  -1 2785.67 376.965   1 0.72480-0.84459-0.26570-0.05173-0.63556 0.53315
   3   5  -1 2181.21 428.868   1 0.72234-0.60249-0.27879 0.59628-0.63274 0.53008
  -3   5  -1 3059.10 288.753   2 0.43121-0.55069 0.06923 0.24827-0.90045 0.79779
  -3  -5  -1 2721.44 374.437   5 0.30244-0.42191-0.00348-0.31358-0.95320 0.85053
  -3  -5   0 281206. 3662.47   5 0.34909-0.46858-0.31279-0.00424-0.88355 0.88346
   3  -5   0 285603. 3968.27   5 0.31381-0.19401-0.06279-0.25435-0.94747 0.94735
  -3   5   0 280851. 3830.63   5 0.23539-0.35520 0.27000 0.04715-0.93355 0.93366
  -3  -5   0 277330. 3544.81   1 0.68030-0.80012-0.43774 0.12028-0.58757 0.58769
   3  -5   0 284960. 1690.10   2 0.69135-0.57167 0.07964-0.39710-0.71949 0.71937
   3   5   0 282491. 3676.75   5 0.28611-0.16663 0.07311 0.24392-0.95540 0.95549
   3   5   1 3469.78 450.289   5 0.18957-0.07009 0.41408-0.09702-0.89012 0.99279
  -3  -5   1 3676.95 316.061   4 0.67149-0.79120-0.59394 0.27668-0.44291 0.54529
   3   5   1 3008.09 268.561   2 0.80854-0.68879 0.08203 0.23550-0.58431 0.68675
   3  -5   1 4051.73 690.246   6 0.33122-0.21141-0.35559 0.03815-0.87442 0.97677
  -3   5   1 3860.34 476.379   5 0.14837-0.26819 0.52484-0.20766-0.83796 0.94066
  -3  -5   1 3665.59 546.506   6 0.32135-0.44087-0.56476 0.24746-0.76076 0.86317
  -3  -5   1 3076.67 424.796   1 0.61205-0.73189-0.59629 0.27880-0.51899 0.62164
  -3  -5   2 233854. 1676.56   4 0.10956-0.22926-0.72671 0.40947-0.67824 0.88309
  -3  -5   2 241261. 3760.93   6 0.29240-0.41195-0.74544 0.42821-0.59985 0.80488
   3   5   2 244341. 3318.46   5 0.07587 0.04359 0.68652-0.36943-0.72288 0.92812
   3  -5   2 249604. 3448.23   1 0.69930-0.57990-0.37639 0.05901-0.60748 0.81263
   3  -5   2 254385. 3980.78   6 0.31728-0.19751-0.60202 0.28466-0.73342 0.93838
   3  -5   2 234313. 2467.90   4-0.04694 0.16650-0.71537 0.39820-0.69732 0.90218
   3  -5   3 27248.1 770.081   4 0.50599-0.38642-0.66788 0.35072-0.54572 0.85304
   3   5   3 27538.8 1182.20   5-0.02289 0.14234 0.84983-0.53271-0.52629 0.83410
   3  -5   3 28423.6 1211.74   1 0.60946-0.49008-0.60113 0.28372-0.51644 0.82412
   3  -5   3 28963.6 1410.40   6 0.28542-0.16567-0.77300 0.45572-0.56745 0.87502
  -3  -5   3 27888.3 1384.85   6 0.25662-0.37620-0.85851 0.54136-0.44495 0.75260
  -3  -5   4 202513. 3942.73   6 0.22044-0.34005-0.92623 0.60915-0.30690 0.71715
   3  -5   4 199676. 3234.81   1 0.48646-0.36711-0.77738 0.45994-0.39809 0.80831
   3  -5   4 209303. 3908.26   6 0.24709-0.12738-0.87973 0.56253-0.40723 0.81742
   3  -5   5 15173.5 1139.26   3-0.18305 0.30299-0.96533 0.64820-0.18606 0.69870
   3  -5   5 16056.4 1193.14   6 0.20829-0.08860-0.94232 0.62519-0.26316 0.77596
   3  -5   6 107337. 3167.68   3-0.13108 0.25106-0.98789 0.67076-0.08281 0.69798
  -3  -5   6 105382. 2929.95   3-0.15705 0.03771-0.97843 0.66133-0.13409 0.74915
   3  -5   7 11411.4 1144.90   3-0.08215 0.20218-0.99653 0.67940 0.01224 0.70544
  -3  -5   7 10824.0 1024.82   3-0.09740-0.02189-0.99508 0.67799-0.01716 0.73474
  -3  -5   8 57518.5 2493.70   3-0.04180-0.07744-0.99513 0.67803 0.08918 0.73091
   3  -5   8 59152.6 2739.91   3-0.03559 0.15566-0.99425 0.67712 0.10092 0.71928
  -3  -6  -8 15447.9 1417.40   5 0.12141-0.24078 0.58951-0.97022-0.79836-0.02234
   3   6  -8 13921.3 1327.52   1 0.68947-0.56944-0.40962 0.79081-0.59710-0.22333
  -3  -6  -7 13663.1 1223.93   5 0.12301-0.24239 0.58583-0.96651-0.80082 0.08269
   3  -6  -7 12859.0 1281.00   5 0.10905 0.01086 0.61729-0.99809-0.77890 0.06075
   3   6  -7 14550.3 1277.99   1 0.68081-0.56080-0.43625 0.81740-0.58809-0.12980
   3  -6  -6 26869.6 1699.13   5 0.11497 0.00494 0.60414-0.98491-0.78831 0.17272
  -3  -6  -6 26776.0 1584.93   5 0.13110-0.25048 0.56693-0.94758-0.81305 0.19749
   3   6  -6 30099.9 1741.00   1 0.67647-0.55648-0.44881 0.82993-0.58361-0.03174
   3   6  -5 16343.5 1235.98   1 0.67762-0.55766-0.44552 0.82661-0.58480 0.07198
   3  -6  -5 17803.4 1298.99   5 0.12785-0.00796 0.57458-0.95531-0.80818 0.29517
  -3  -6  -5 17255.6 1196.56   5 0.14759-0.26699 0.52679-0.90740-0.83688 0.32390
   3   6  -4 51384.6 2017.30   1 0.68516-0.56522-0.42313 0.80419-0.59261 0.18233
  -3  -6  -4 53610.2 1887.71   5 0.17477-0.29418 0.45566-0.83624-0.87265 0.46224
   3  -6  -4 51129.6 1999.73   5 0.14955-0.02967 0.52187-0.90257-0.83961 0.42917
  -3  -6  -3 47349.9 1358.78   2 0.64627-0.76567 0.07825-0.45921-0.76037 0.45238
   3   6  -3 49103.8 1876.98   1 0.69924-0.57932-0.37662 0.75765-0.60742 0.29967
  -3   6  -3 49198.9 1440.83   2 0.78428-0.90334 0.08172 0.29935-0.61657 0.30832
   3  -6  -3 47419.8 1839.88   5 0.18183-0.06195 0.43610-0.81677-0.88117 0.57331
  -3  -6  -3 46089.9 1651.16   5 0.21425-0.33366 0.33963-0.72017-0.91571 0.60787
  -3   6  -2 21234.3 803.358   2 0.67323-0.79249 0.07911 0.30192-0.73653 0.53107
  -3  -6  -2 22773.2 844.589   2 0.45708-0.57667 0.07048-0.45148-0.88754 0.68233
   3  -6  -2 21453.0 1204.94   5 0.22497-0.10511 0.30506-0.68569-0.92527 0.71998
  -3  -6  -2 21415.8 1106.89   5 0.26407-0.38350 0.16489-0.54540-0.95025 0.74499
   3   6  -2 21736.9 1190.43   1 0.71821-0.59831-0.29922 0.68021-0.62807 0.42286
  -3  -6  -1 25760.7 1200.87   5 0.31448-0.43392-0.06649-0.31399-0.94700 0.84431
   3   6  -1 28047.6 1325.26   5 0.32566-0.20619-0.13197 0.51238-0.93634 0.83387
   3  -6  -1 25747.8 1307.82   5 0.27505-0.15520 0.12059-0.50118-0.95381 0.85110
  -3  -6  -1 26912.3 1168.59   1 0.72218-0.84201-0.27959-0.10131-0.63256 0.53016
   3  -6   0 57975.5 1962.77   5 0.32172-0.20189-0.10799-0.27258-0.94074 0.94061
   3   6   0 59432.5 1850.61   5 0.27455-0.15509 0.12269 0.25776-0.95369 0.95380
   3   6   0 58528.1 1055.89   2 0.44394-0.32396 0.06985 0.31122-0.89421 0.89386
  -3  -6   0 59733.5 1925.63   5 0.34969-0.46914-0.31897-0.06147-0.88110 0.88099
   3  -6   1 29846.3 1588.09   6 0.33122-0.21138-0.35462-0.02631-0.87481 0.97711
  -3  -6   1 25988.2 1358.70   6 0.32403-0.44351-0.53505 0.15426-0.78082 0.88319
   3   6   1 27070.1 1257.52   5 0.19333-0.07389 0.40315-0.02267-0.89432 0.99701
   3  -6   2 20985.3 1339.53   6 0.32072-0.20091-0.57110 0.19025-0.75629 0.96120
  -3  -6   2 22177.3 1264.46   6 0.30113-0.42064-0.70518 0.32446-0.64270 0.84768
   3   6   2 20447.1 1084.53   5 0.09706 0.02237 0.64319-0.26268-0.75928 0.96454
  -3  -6   2 20864.0 577.377   4 0.35998-0.47970-0.70578 0.32509-0.61014 0.81497
   3  -6   3 48399.8 1047.41   4 0.37604-0.25648-0.70263 0.32203-0.60404 0.91135
   3  -6   3 49258.2 1989.44   6 0.29483-0.17505-0.73496 0.35419-0.61148 0.91901
  -3  -6   3 50037.7 1970.86   6 0.27017-0.38972-0.82292 0.44228-0.50075 0.80834
   3  -6   4 55191.2 2181.78   6 0.26117-0.14142-0.84733 0.46664-0.46337 0.87351
  -3  -6   4 52374.8 2147.41   6 0.23666-0.35623-0.89999 0.51942-0.36713 0.77734
   3  -6   5 17637.9 1325.18   6 0.22498-0.10526-0.91947 0.53885-0.32352 0.83628
   3  -6   5 17604.9 1265.30   3-0.21081 0.33075-0.94703 0.56647-0.24226 0.75491
   3  -6   6 25288.5 1617.26   3-0.15856 0.27855-0.97777 0.59722-0.13709 0.75225
  -3  -6   6 26972.1 1563.12   3-0.18758 0.06825-0.96265 0.58213-0.19518 0.81024
  -3  -6   7 13272.8 1185.42   3-0.12762 0.00834-0.98889 0.60837-0.07603 0.79360
   3  -6   7 14463.4 1318.38   3-0.10859 0.22863-0.99331 0.61276-0.03887 0.75656
  -3  -6   8 14134.2 1296.67   3-0.07073-0.04851-0.99690 0.61638 0.03416 0.78593
  -3  -7  -8 23495.9 1762.27   5 0.15098-0.27031 0.51828-0.96241-0.84158 0.02085
   3   7  -8 25287.4 1797.74   1 0.70959-0.58952-0.33713 0.78179-0.61855-0.20190
   3   7  -7 633.720 368.814   1 0.70374-0.58369-0.36011 0.80474-0.61223-0.10569
   3  -7  -7 1839.40 595.471   5 0.13815-0.01821 0.55003-0.99424-0.82343 0.10525
  -3  -7  -7 1345.21 447.797   5 0.15470-0.27404 0.50882-0.95292-0.84666 0.12851
   3  -7  -6 40548.2 2123.44   5 0.14584-0.02591 0.53115-0.97534-0.83442 0.21882
   3   7  -6 39461.0 2052.85   1 0.70144-0.58142-0.36865 0.81325-0.60977-0.00561
  -3  -7  -6 40204.2 2014.80   5 0.16466-0.28401 0.48289-0.92696-0.85987 0.24429
   3  -7  -5 1837.62 559.915   5 0.16005-0.04013 0.49499-0.93914-0.85384 0.34081
   3   7  -5 3005.96 610.919   1 0.70346-0.58346-0.36116 0.80573-0.61193 0.09909
  -3  -7  -5 2442.65 505.296   5 0.18222-0.30158 0.43499-0.87902-0.88163 0.36863
  -3  -7  -4 67673.2 2257.74   5 0.20858-0.32796 0.35731-0.80131-0.91026 0.49983
   3   7  -4 70507.7 2475.60   1 0.71012-0.59014-0.33492 0.77945-0.61914 0.20883
   3  -7  -4 67603.3 2441.19   5 0.18197-0.06205 0.43570-0.87982-0.88134 0.47088
   3  -7  -3 20566.4 1310.23   5 0.21230-0.09239 0.34576-0.78984-0.91386 0.60598
  -3  -7  -3 21257.1 924.594   2 0.56255-0.68197 0.07515-0.51961-0.82446 0.51650
  -3   7  -3 21671.8 960.021   2 0.74030-0.85933 0.08089 0.36368-0.66887 0.36060
   3   7  -3 22050.8 1341.84   1 0.72090-0.60094-0.28608 0.73059-0.63111 0.32334
  -3  -7  -3 22346.5 1257.17   5 0.24378-0.36316 0.24068-0.68464-0.93941 0.63155
  -3   7  -2 115041. 1833.18   2 0.59614-0.71537 0.07646 0.36807-0.80041 0.59493
   3   7  -2 110379. 2817.41   1 0.73368-0.61375-0.21003 0.65450-0.64617 0.44093
   3  -7  -2 113083. 2878.76   5 0.25013-0.13024 0.21770-0.66175-0.94334 0.73804
  -3  -7  -2 113201. 2712.58   5 0.28473-0.40413 0.07922-0.52314-0.95532 0.75004
  -3  -7  -1 25904.6 1316.85   5 0.32377-0.44318-0.12033-0.32356-0.93855 0.83584
   3  -7  -1 25241.6 1364.50   5 0.29141-0.17153 0.04921-0.49323-0.95534 0.85261
  -3  -7   0 168396. 3602.08   6 0.33112-0.45054-0.32738-0.11698-0.88538 0.88509
   3   7   0 167312. 1626.69   2 0.60059-0.48058 0.07663 0.36794-0.79707 0.79669
  -3  -7   0 166431. 3362.72   5 0.35096-0.47038-0.33263-0.11123-0.87554 0.87540
   3  -7   0 176745. 3676.36   5 0.32844-0.20857-0.14965-0.29433-0.93271 0.93255
   3  -7   1 27841.3 1659.14   6 0.33119-0.21132-0.36220-0.08221-0.87172 0.97397
  -3  -7   1 25336.7 1458.63   6 0.32520-0.44465-0.52007 0.07579-0.79039 0.89271
   3  -7   2 112561. 3183.95   6 0.32241-0.20257-0.55361 0.10928-0.76846 0.97333
  -3  -7   2 108751. 1511.32   4 0.49060-0.61035-0.67292 0.22878-0.55353 0.75834
  -3  -7   2 107068. 2959.80   6 0.30630-0.42578-0.67724 0.23303-0.66974 0.87467
   3  -7   3 20106.4 717.483   4 0.25806-0.13852-0.72043 0.27638-0.64376 0.95105
  -3  -7   3 19737.6 1357.56   6 0.27938-0.39889-0.79424 0.35012-0.54045 0.84800
   3  -7   3 21872.2 1439.86   6 0.30069-0.18087-0.70739 0.26313-0.64047 0.94795
   3  -7   4 76169.0 2721.12   6 0.27103-0.15125-0.82041 0.37623-0.50438 0.91447
  -3  -7   4 73176.2 2659.79   6 0.24869-0.36823-0.87637 0.43231-0.41348 0.82365
  -3  -7   5 2524.28 631.402   6 0.21678-0.33635-0.93138 0.48741-0.29359 0.80637
   3  -7   5 1743.86 562.862   6 0.23763-0.11788-0.89822 0.45411-0.37082 0.88353
  -3  -7   6 38100.1 1957.01   3-0.21202 0.09270-0.94612 0.50217-0.24474 0.85980
   3  -7   6 37222.9 2040.87   3-0.18136 0.30136-0.96629 0.52232-0.18266 0.79783
  -3  -7   7 1347.17 424.827   3-0.15288 0.03360-0.98019 0.53625-0.12581 0.84339
   3  -7   7 1537.77 537.636   3-0.13121 0.25126-0.98785 0.54388-0.08307 0.80075
  -3  -7   8 27162.1 1850.10   3-0.09567-0.02356-0.99530 0.55136-0.01382 0.83391
  -3  -8  -7 317.533 372.813   5 0.18369-0.30300 0.43084-0.93836-0.88337 0.16519
   3  -8  -7 872.483 503.406   5 0.16535-0.04538 0.48104-0.98868-0.86077 0.14258
   3   8  -7 967.588 449.066   1 0.72087-0.60079-0.28623 0.79434-0.63107-0.08686
  -3  -8  -6 19274.1 1459.86   5 0.19459-0.31391 0.39946-0.90694-0.89571 0.28011
   3  -8  -6 17835.6 1486.32   5 0.17414-0.05418 0.45737-0.96498-0.87188 0.25625
   3   8  -6 19723.1 1507.91   1 0.71978-0.59971-0.29166 0.79974-0.62983 0.01444
  -3  -8  -5 8533.94 939.331   5 0.21207-0.33140 0.34646-0.85391-0.91365 0.40062
   3  -8  -5 8367.99 992.590   5 0.18882-0.06886 0.41623-0.92380-0.88928 0.37622
   3   8  -5 8586.91 975.946   1 0.72185-0.60181-0.28126 0.78931-0.63219 0.11933
   3   8  -4 40176.6 1983.96   1 0.72706-0.60705-0.25290 0.76092-0.63820 0.22788
   3  -8  -4 35061.3 1871.17   5 0.21001-0.09007 0.35289-0.86042-0.91166 0.50118
  -3  -8  -4 39529.9 1832.34   5 0.23653-0.35587 0.26609-0.77351-0.93438 0.52393
   3  -8  -3 15792.7 1228.04   5 0.23771-0.11777 0.26201-0.76951-0.93524 0.62733
  -3  -8  -3 15313.5 1143.63   5 0.26710-0.38646 0.15291-0.66029-0.95142 0.64354
  -3  -8  -3 15656.5 812.761   2 0.45526-0.57471 0.07040-0.57836-0.88848 0.58053
   3   8  -3 15213.1 1191.64   1 0.73453-0.61453-0.20376 0.71175-0.64722 0.33943
  -3   8  -3 14532.0 792.460   2 0.68061-0.79962 0.07933 0.42874-0.72969 0.42141
  -3   8  -2 53170.2 1230.94   2 0.48676-0.60597 0.07187 0.43616-0.87154 0.66603
   3  -8  -2 53087.3 2126.64   5 0.27044-0.15051 0.13952-0.64699-0.95254 0.74721
  -3  -8  -2 53661.7 2019.57   5 0.30063-0.42000 0.00547-0.51282-0.95376 0.74845
  -3  -8  -1 24997.3 1417.67   5 0.33129-0.45067-0.16856-0.33875-0.92847 0.82574
   3  -8  -1 23428.2 1425.99   5 0.30452-0.18461-0.01390-0.49353-0.95244 0.84969
   3   8   0 60892.2 808.143   2 0.79050-0.67046 0.08181 0.42626-0.60855 0.60815
  -3  -8   0 60735.3 2340.67   6 0.33122-0.45060-0.34599-0.16186-0.87826 0.87792
   3  -8   0 62208.5 2406.91   5 0.33426-0.21436-0.18904-0.31836-0.92346 0.92328
  -3  -8   1 24283.5 1515.87   6 0.32555-0.44497-0.51525 0.00748-0.79340 0.89567
   3  -8   1 25950.3 1716.41   6 0.33110-0.21119-0.37534-0.13256-0.86619 0.96839
   3  -8   2 55558.8 2405.04   6 0.32311-0.20323-0.54587 0.03804-0.77369 0.97851
  -3  -8   2 56026.6 1199.90   4 0.55593-0.67569-0.64956 0.14197-0.51854 0.72335
  -3  -8   2 54628.2 2280.06   6 0.30928-0.42873-0.65935 0.15166-0.68601 0.89090
   3  -8   3 15012.0 667.462   4 0.16404-0.04452-0.72638 0.21888-0.66750 0.97478
  -3  -8   3 13331.4 1208.37   6 0.28553-0.40501-0.77257 0.26495-0.56797 0.87547
   3  -8   3 15126.3 1301.92   6 0.30425-0.18440-0.68876 0.18101-0.65883 0.96627
  -3  -8   4 37156.9 2043.95   6 0.25746-0.37696-0.85651 0.34896-0.44832 0.85843
   3  -8   4 35755.7 2017.55   6 0.27783-0.15801-0.79939 0.29171-0.53362 0.94367
   3  -8   5 7820.74 1015.53   6 0.24705-0.12726-0.87982 0.37222-0.40707 0.91973
  -3  -8   5 7936.32 1017.95   6 0.22731-0.34685-0.91583 0.40836-0.33212 0.84486
   3  -8   6 17871.3 1481.19   3-0.19992 0.31993-0.95476 0.44736-0.22011 0.83528
   3  -8   6 17968.5 1566.89   6 0.21419-0.09443-0.93486 0.42734-0.28425 0.89952
   3  -8   7 771.767 405.516   3-0.15020 0.27025-0.98127 0.47387-0.12050 0.83819
  -3  -8   7 766.569 414.069   3-0.17356 0.05430-0.97054 0.46318-0.16702 0.88460
   3   9  -7 6645.83 964.389   1 0.73301-0.61289-0.21490 0.78648-0.64533-0.07262
  -3  -9  -7 5612.65 908.543   5 0.20995-0.32923 0.35306-0.92400-0.91160 0.19341
   3  -9  -6 46827.9 2498.10   5 0.19987-0.07987 0.38382-0.95484-0.90137 0.28573
   3   9  -6 46658.7 2413.40   1 0.73256-0.61246-0.21805 0.78960-0.64478 0.02936
  -3  -9  -6 50817.7 2438.85   5 0.22105-0.34034 0.31785-0.88875-0.92189 0.30627
   3  -9  -5 2394.50 700.683   5 0.21436-0.09437 0.33926-0.91024-0.91581 0.40274
  -3  -9  -5 1802.48 539.442   5 0.23769-0.35699 0.26207-0.83294-0.93522 0.42218
   3   9  -5 3118.49 695.072   1 0.73425-0.61418-0.20582 0.77734-0.64688 0.13400
  -3  -9  -4 66777.1 2542.78   5 0.25971-0.37902 0.18181-0.75264-0.94836 0.53789
   3  -9  -4 67901.1 2699.56   5 0.23424-0.11426 0.27395-0.84490-0.93268 0.52218
  -3  -9  -3-402.970 467.501   5 0.28586-0.40518 0.07423-0.64502-0.95539 0.64749
   3  -9  -3 1049.74 576.336   5 0.25904-0.13908 0.18436-0.75528-0.94805 0.64013
  -3  -9  -2 65819.1 2426.46   5 0.31327-0.43260-0.05981-0.51095-0.94784 0.74252
   3  -9  -2 62631.7 2496.76   5 0.28712-0.16716 0.06864-0.63952-0.95543 0.75008
   3  -9  -1 4100.35 711.215   5 0.31531-0.19537-0.07109-0.49976-0.94639 0.84361
  -3  -9  -1 7082.52 938.297   5 0.33756-0.45690-0.21310-0.35763-0.91701 0.81426
   3  -9   0 92988.3 3085.69   5 0.33936-0.21943-0.22687-0.34394-0.91304 0.91284
  -3  -9   0 93968.2 3102.61   6 0.33116-0.45051-0.36748-0.20385-0.86952 0.86913
   3  -9   1 6496.26 981.596   6 0.33087-0.21093-0.39230-0.17909-0.85874 0.96089
  -3  -9   1 4975.03 808.537   6 0.32538-0.44476-0.51764-0.05362-0.79191 0.89414
  -3  -9   2 67021.1 1425.67   4 0.58551-0.70529-0.63721 0.06617-0.50100 0.70579
  -3  -9   2 66882.2 2653.46   6 0.31083-0.43024-0.64946 0.07828-0.69469 0.89954
   3  -9   2 71728.0 2921.55   6 0.32316-0.20325-0.54529-0.02602-0.77407 0.97885
  -3  -9   3 507.164 405.654   6 0.28950-0.40894-0.75732 0.18621-0.58622 0.89368
   3  -9   3 663.177 558.994   6 0.30626-0.18638-0.67749 0.10625-0.66950 0.97688
   3  -9   4 72025.7 2999.16   6 0.28238-0.16252-0.78398 0.21282-0.55373 0.96372
  -3  -9   4 71685.2 2942.22   6 0.26369-0.38316-0.84081 0.26978-0.47372 0.88379
  -3  -9   5 3128.82 757.013   6 0.23529-0.35479-0.90244 0.33148-0.36195 0.87464
   3  -9   5 3158.20 754.241   6 0.25391-0.13409-0.86483 0.29375-0.43411 0.94673
  -3  -9   6 55978.4 2893.46   6 0.20555-0.32508-0.94558 0.37470-0.25344 0.86874
   3  -9   6 49898.2 2717.83   6 0.22280-0.10301-0.92278 0.35177-0.31550 0.93073
   3  -9   6 48137.5 2512.32   3-0.21469 0.33470-0.94409 0.37327-0.25018 0.86535
  -3  -9   7 6740.86 1005.25   3-0.19016 0.07091-0.96108 0.39029-0.20038 0.91796
  -3 -10  -6 38437.8 2217.29   5 0.24432-0.36357 0.23875-0.87306-0.93976 0.32412
   3 -10  -6 37815.5 2333.94   5 0.22310-0.10307 0.31118-0.94562-0.92367 0.30801
   3 -10  -5 13726.7 1370.29   5 0.23696-0.11694 0.26459-0.89899-0.93470 0.42161
  -3 -10  -5 12906.3 1259.20   5 0.25964-0.37891 0.18206-0.81634-0.94833 0.43526
   3 -10  -4 40532.1 2218.59   5 0.25519-0.13518 0.19894-0.83331-0.94614 0.53562
  -3 -10  -4 44237.4 2215.71   5 0.27905-0.39833 0.10378-0.73802-0.95463 0.54414
  -3 -10  -3 2752.23 584.766   5 0.30118-0.42047 0.00279-0.63700-0.95360 0.64568
   3 -10  -3 4440.39 748.281   5 0.27709-0.15709 0.11208-0.74641-0.95426 0.64632
  -3 -10  -2 85780.8 2951.93   5 0.32354-0.44285-0.11894-0.51524-0.93880 0.73346
   3 -10  -2 88547.8 3119.18   5 0.30102-0.18103 0.00356-0.63786-0.95364 0.74827
  -3 -10  -1 2236.63 670.433   5 0.34285-0.46216-0.25510-0.37905-0.90426 0.80149
   3 -10  -1 2009.65 629.121   5 0.32436-0.20438-0.12391-0.51035-0.93788 0.83508
  -3 -10   0 68871.5 2809.29   6 0.33089-0.45021-0.39099-0.24383-0.85933 0.85889
   3 -10   0 69685.1 2844.89   5 0.34384-0.22388-0.26360-0.37064-0.90145 0.90122
   3 -10   1 1507.36 637.166   6 0.33047-0.21049-0.41199-0.22289-0.84964 0.95175
  -3 -10   1 1674.46 633.962   6 0.32481-0.44415-0.52528-0.10946-0.78710 0.88928
   3 -10   2 89667.3 3431.03   6 0.32273-0.20278-0.55010-0.08470-0.77084 0.97557
  -3 -10   2 87040.6 3205.67   6 0.31137-0.43074-0.64590 0.01123-0.69777 0.90256
  -3 -10   2 93996.5 1809.53   4 0.59349-0.71328-0.63368-0.00081-0.49607 0.70085
  -3 -10   3 5350.75 903.688   6 0.29186-0.41127-0.74769 0.11309-0.59731 0.90472
   3 -10   3 3716.12 808.000   6 0.30716-0.18725-0.67223 0.03750-0.67437 0.98171
  -3 -10   4 44402.7 2453.06   6 0.26795-0.38739-0.82924 0.19472-0.49141 0.90143
   3 -10   4 48401.7 2606.90   6 0.28524-0.16535-0.77367 0.13902-0.56662 0.97657
   3 -10   5 14243.3 1514.81   6 0.25874-0.13888-0.85339 0.21881-0.45350 0.96607
  -3 -10   5 13561.8 1453.67   6 0.24116-0.36062-0.89161 0.25717-0.38428 0.89692
   3 -10   6 39119.6 2526.62   6 0.22926-0.10943-0.91269 0.27819-0.33936 0.95454
  -3 -11  -6 13983.8 1420.98   5 0.26469-0.38391 0.16247-0.86021-0.95050 0.33484
  -3 -11  -5 841.338 451.158   5 0.27846-0.39770 0.10629-0.80399-0.95453 0.44144
   3 -11  -5 1907.92 668.307   5 0.25691-0.13686 0.19245-0.89027-0.94702 0.43390
   3 -11  -4 30652.2 2065.28   5 0.27334-0.15330 0.12766-0.82545-0.95338 0.54284
  -3 -11  -4 29496.7 1894.27   5 0.29528-0.41453 0.03118-0.72884-0.95492 0.54440
   3 -11  -3 2958.84 680.457   5 0.29245-0.17242 0.04441-0.74216-0.95526 0.64729
  -3 -11  -3 3694.81 683.963   5 0.31383-0.43309-0.06288-0.63475-0.94746 0.63952
  -3 -11  -2 40308.4 2172.56   5 0.33202-0.45129-0.17351-0.52409-0.92730 0.72194
   3 -11  -2 33366.0 2056.89   5 0.31273-0.19272-0.05691-0.64081-0.94820 0.74280
   3 -11  -1 16777.8 1527.75   5 0.33201-0.21200-0.17344-0.52425-0.92732 0.82450
  -3 -11  -1 13602.7 1327.14   5 0.34732-0.46661-0.29527-0.40229-0.89024 0.78745
   3 -11   0 46180.1 2432.74   5 0.34776-0.22777-0.29951-0.39814-0.88865 0.88841
  -3 -11   0 42218.5 2348.48   6 0.33037-0.44964-0.41594-0.28237-0.84775 0.84727
  -3 -11   1 12655.0 1320.73   6 0.32388-0.44319-0.53686-0.16137-0.77964 0.88178
   3 -11   1 13726.7 1464.04   6 0.32983-0.20982-0.43368-0.26468-0.83904 0.94110
   3 -11   2 40094.5 2393.58   6 0.32190-0.20192-0.55903-0.13926-0.76474 0.96942
  -3 -11   2 37972.0 2223.14   6 0.31115-0.43049-0.64736-0.05080-0.69651 0.90126
   3 -11   3 3415.48 792.470   6 0.30723-0.18728-0.67185-0.02637-0.67472 0.98201
  -3 -11   3 4347.21 865.724   6 0.29300-0.41237-0.74288 0.04479-0.60273 0.91010
   3 -11   4 30562.9 2203.42   6 0.28680-0.16687-0.76783 0.06969-0.57374 0.98364
  -3 -11   4 29965.6 2113.69   6 0.27065-0.39005-0.82154 0.12354-0.50274 0.91272
  -3 -11   5 1617.46 687.587   6 0.24527-0.36470-0.88348 0.18555-0.40015 0.91275
   3 -11   5 1031.75 518.824   6 0.26194-0.14204-0.84538 0.14731-0.46650 0.97902
  -3 -12  -5 404.539 371.901   5 0.29459-0.41379 0.03444-0.79555-0.95502 0.44191
  -3 -12  -4 39187.8 2301.80   5 0.30896-0.42818-0.03678-0.72430-0.95041 0.53988
   3 -12  -4 38228.9 2385.69   5 0.28908-0.16901 0.05981-0.82102-0.95544 0.54488
   3 -12  -3 614.974 444.745   5 0.30559-0.18553-0.01934-0.74183-0.95201 0.64402
  -3 -12  -3 175.333 372.085   5 0.32436-0.44359-0.12396-0.63709-0.93787 0.62991
  -3 -12  -2 48616.5 2545.03   5 0.33907-0.45830-0.22460-0.53642-0.91371 0.70833
   3 -12  -2 50500.1 2661.64   5 0.32267-0.20262-0.11367-0.64746-0.93975 0.73434
  -3 -12  -1 2019.31 716.577   5 0.35109-0.47034-0.33410-0.42688-0.87492 0.77211
   3 -12  -1 1324.05 711.553   5 0.33852-0.21848-0.22042-0.54068-0.91493 0.81209
  -3 -12  -1-17.1406 445.189   6 0.33114-0.45036-0.33010-0.43177-0.88436 0.78122
  -3 -12   0 38773.9 2351.53   6 0.32953-0.44878-0.44199-0.31981-0.83482 0.83429
   3 -12   0 42524.6 2608.88   6 0.33119-0.21111-0.33833-0.42360-0.88124 0.88064
   3 -12   0 40528.7 2453.83   5 0.35116-0.23113-0.33480-0.42627-0.87463 0.87437
  -3 -12   1 672.033 600.739   6 0.32261-0.44189-0.55144-0.21028-0.76993 0.87202
   3 -12   1-3.42071 463.526   6 0.32892-0.20887-0.45691-0.30495-0.82700 0.92902
  -3 -12   2 48866.5 2647.56   6 0.31031-0.42962-0.65282-0.10883-0.69177 0.89647
   3 -12   2 52341.3 2888.60   6 0.32071-0.20069-0.57117-0.19060-0.75623 0.96086
  -3 -12   3-503.456 495.096   6 0.29317-0.41251-0.74214-0.01943-0.60355 0.91087
   3 -12   3 131.599 569.708   6 0.30661-0.18663-0.67544-0.08626-0.67140 0.97865
  -3 -12   4 39403.6 2530.54   6 0.27206-0.39143-0.81736 0.05586-0.50877 0.91870
   3 -12   4 40017.7 2626.46   6 0.28731-0.16736-0.76586 0.00423-0.57611 0.98597
  -3 -13  -4 6609.91 1043.27   5 0.32052-0.43970-0.10083-0.72367-0.94195 0.53139
  -3 -13  -3 1821.22 643.181   5 0.33316-0.45235-0.18134-0.64312-0.92540 0.61741
   3 -13  -3 447.207 557.383   5 0.31686-0.19676-0.07975-0.74483-0.94519 0.63718
  -3 -13  -2 12422.5 1419.14   5 0.34491-0.46412-0.27301-0.55143-0.89824 0.69283
   3 -13  -2 12197.8 1446.86   5 0.33113-0.21104-0.16744-0.65712-0.92873 0.72330
   3 -13  -1 1457.51 780.932   5 0.34405-0.22398-0.26540-0.55912-0.90084 0.79798
  -3 -13  -1 40.7145 498.244   6 0.33116-0.45034-0.36761-0.45775-0.86946 0.76628
  -3 -13   0 17075.2 1667.30   6 0.32836-0.44757-0.46886-0.35643-0.82052 0.81994
   3 -13   0 18356.2 1841.90   6 0.33112-0.21100-0.37336-0.45205-0.86703 0.86639
  -3 -13   1 244.143 469.157   6 0.32099-0.44023-0.56837-0.25684-0.75822 0.86026
   3 -13   1 981.345 669.452   6 0.32771-0.20763-0.48131-0.34404-0.81355 0.91552
   3 -13   2 8446.01 1281.51   6 0.31915-0.19910-0.58586-0.23941-0.74559 0.95018
  -3 -13   2 12021.8 1410.21   6 0.30894-0.42821-0.66152-0.16362-0.68408 0.88873
  -3 -13   3 2358.54 734.741   6 0.29254-0.41184-0.74485-0.08021-0.60052 0.90779
   3 -13   3 1115.30 611.182   6 0.30542-0.18539-0.68230-0.14289-0.66499 0.97219
  -3 -14  -2 42330.7 2653.64   5 0.34972-0.46890-0.31930-0.56855-0.88097 0.67554
  -3 -14  -1 17023.5 1777.70   6 0.33064-0.44979-0.40438-0.48447-0.85321 0.74998
  -3 -14   0 48633.8 2861.04   6 0.32682-0.44600-0.49637-0.39240-0.80481 0.80419
  -4   0  -9 17449.7 1532.45   5-0.04912-0.11030 0.88286-0.88308-0.46681-0.45633
  -4   0  -8 24178.5 1478.50   4 0.53607-0.69566-0.65721 0.65701-0.52970-0.28995
  -4   0  -8 21866.6 1592.71   5-0.07230-0.08713 0.90835-0.90854-0.41168-0.40889
   4   0  -8 21871.8 1715.37   5-0.06149 0.22110 0.89689-0.89725-0.43771-0.38290
   4   0  -8 25469.9 1572.67   1 0.42750-0.26782-0.83627 0.83661-0.34258-0.47774
   4   0  -7 43938.1 1940.53   1 0.37474-0.21508-0.87920 0.87952-0.29338-0.42441
  -4   0  -7 47421.9 1929.92   4 0.57878-0.73836-0.64013 0.63995-0.50509-0.21211
   4   0  -7 46098.5 2249.18   5-0.07939 0.23900 0.91544-0.91576-0.39433-0.32371
  -4   0  -6 4902.54 419.538   1 0.56728-0.72666-0.67209 0.67218-0.47535-0.13983
   4   0  -6 5774.50 698.954   1 0.32225-0.16261-0.91421 0.91449-0.24479-0.37046
  -4   0  -6 4541.35 606.457   4 0.60913-0.76870-0.62648 0.62632-0.48615-0.12860
  -4   0  -5 106544. 2450.38   4 0.62511-0.78467-0.61874 0.61860-0.47565-0.03664
  -4   0  -5 110657. 1680.15   1 0.54008-0.69948-0.71134 0.71140-0.44917-0.06348
   4   0  -5 107002. 2559.03   1 0.27037-0.11075-0.94216 0.94241-0.19709-0.31562
   4   0  -4 35431.3 1343.35   1 0.21964-0.06004-0.96370 0.96392-0.15073-0.25945
  -4   0  -4 35580.7 790.089   1 0.53471-0.69414-0.71859 0.71862-0.44402 0.03391
  -4   0  -4 36067.9 1308.95   4 0.62166-0.78122-0.62044 0.62032-0.47794 0.06811
  -4   0  -4 36217.5 1283.45   6 0.22503-0.38446-0.91940 0.91918-0.32370-0.08671
  -4   0  -3 287025. 3307.84   4 0.58731-0.74686-0.63642 0.63632-0.49989 0.19251
  -4   0  -3 284662. 3014.30   6 0.22128-0.38074-0.92502 0.92488-0.30994 0.00215
  -4   0  -3 277699. 3366.23   3-0.14894-0.01075-0.98177 0.98179-0.11800-0.18962
   4   0  -3 277780. 3341.29   1 0.17102-0.01145-0.97936 0.97955-0.10653-0.20111
  -4   0  -3 284170. 3486.02   2 0.79252-0.95169 0.08184-0.08180-0.60591 0.29787
  -4   0  -2 38495.5 1067.51   3-0.12374-0.03590-0.98994 0.98996-0.06842-0.13669
  -4   0  -2 37522.9 1106.09   2 0.70138-0.86074 0.07992-0.07992-0.70968 0.50443
  -4   0  -2 37064.5 848.240   6 0.23045-0.38994-0.91074 0.91067-0.34378 0.13860
  -4   0  -2 37709.3 1084.52   4 0.49611-0.65565-0.67115 0.67106-0.55076 0.34584
   4   0  -2 36418.9 1071.95   1 0.12649 0.03306-0.98966 0.98982-0.06624-0.13887
  -4   0  -1 769055. 4267.54   4 0.29385-0.45337-0.71629 0.71623-0.63293 0.53046
  -4   0  -1 769407. 4455.23   2 0.45794-0.61750 0.07052-0.07056-0.88709 0.78461
  -4   0  -1 779878. 3831.78   3-0.09934-0.06025-0.99482 0.99484-0.02093-0.08166
   4   0   0 496364. 2621.77   1 0.07977 0.07974-0.99647 0.99656-0.02416 0.02413
   4   0   0 483682. 2029.32   3 0.07977 0.07978-0.94630 0.94628 0.31338-0.31331
  -4   0   0 483574. 2001.53   3-0.07979-0.07975-0.99666 0.99668 0.01678-0.01685
   4   0   0 479571. 3192.58   4 0.07975 0.07977-0.72594 0.72599-0.68322 0.68323
   4   0   0 480077. 1857.65   5 0.07977 0.07976 0.67878-0.67886-0.72974 0.72972
  -4   0   0 477761. 3169.48   4-0.07977-0.07974-0.71070 0.71066-0.69912 0.69910
   4   0   1 756375. 4371.48   2 0.61724-0.45768 0.07724-0.07721-0.78420 0.88668
   4   0   1 749383. 4215.52   4 0.47356-0.31403-0.67821 0.67827-0.56187 0.66434
   4   0   1 756541. 3792.51   3 0.00231 0.15729-0.98512 0.98510 0.17184-0.06925
   4   0   2 37529.8 1057.10   3-0.00111 0.16075-0.98621 0.98619 0.16549 0.03962
  -4   0   2 36984.4 666.511   3-0.00280-0.15665-0.98673 0.98675 0.16234 0.04263
  -4   0   3 288324. 2542.77   3 0.02067-0.18007-0.97838 0.97840 0.20580 0.10168
   4   0   3 271568. 3340.80   3 0.01165 0.14804-0.98188 0.98186 0.18915 0.11847
  -4   0   4 34506.1 1085.81   3 0.04715-0.20651-0.96598 0.96600 0.25434 0.15566
   4   0   4 34351.2 1362.55   3 0.03066 0.12907-0.97407 0.97405 0.22418 0.18596
  -4   0   5 109073. 2258.75   3 0.07472-0.23404-0.94966 0.94968 0.30431 0.20821
   4   0   5 112880. 2722.32   3 0.05285 0.10693-0.96289 0.96287 0.26472 0.24795
   4   0   6 5884.38 705.966   3 0.07696 0.08287-0.94819 0.94816 0.30833 0.30685
  -4   0   6 5793.47 626.860   3 0.10299-0.26225-0.92926 0.92927 0.35488 0.26015
   4   0   7 47618.7 2182.84   3 0.10239 0.05748-0.92972 0.92969 0.35383 0.36387
  -4  -1  -9 316.611 263.596   5-0.02023-0.13916 0.84625-0.90989-0.53214-0.39103
  -4   1  -9 9.42564 340.107   5-0.07644-0.08301 0.91254-0.84934-0.40157-0.52156
  -4  -1  -8 1621.12 507.148   5-0.04001-0.11939 0.87189-0.93550-0.48781-0.33279
   4  -1  -8 2182.81 638.702   5-0.03393 0.19358 0.86427-0.92804-0.50163-0.31900
   4   1  -8 1307.09 421.427   1 0.48292-0.32321-0.78129 0.84511-0.39474-0.42560
  -4  -1  -8 1559.04 397.229   4 0.59557-0.75518-0.63274 0.56909-0.49477-0.32490
   4  -1  -8 1055.43 380.969   1 0.36899-0.20934-0.88340 0.82026-0.28804-0.53227
  -4  -1  -7 4238.19 686.407   5-0.05823-0.10119 0.89329-0.95687-0.44544-0.27258
   4  -1  -7 4239.90 633.026   1 0.30594-0.14632-0.92367 0.86051-0.22977-0.48800
  -4  -1  -7 4317.19 656.732   4 0.63798-0.79757-0.61222 0.54859-0.46691-0.25030
   4   1  -7 4764.75 680.076   1 0.44028-0.28058-0.82456 0.88835-0.35456-0.36324
  -4   1  -7 5415.79 645.141   4 0.49880-0.65836-0.67027 0.73354-0.54940-0.16779
   4  -1  -7 3401.28 677.459   5-0.04852 0.20816 0.88215-0.94588-0.46821-0.24984
   4   1  -6 8933.24 842.410   1 0.39980-0.24013-0.85985 0.92361-0.31670-0.29857
  -4  -1  -6 9110.04 555.392   1 0.45069-0.61011-0.81461 0.75122-0.36434-0.25082
  -4  -1  -6 9427.59 866.619   5-0.07458-0.08484 0.91067-0.97421-0.40612-0.20933
   4  -1  -6 8781.14 936.204   5-0.06065 0.22028 0.89598-0.95968-0.43970-0.17578
   4  -1  -6 10043.6 885.156   1 0.24129-0.08169-0.95518 0.89198-0.17048-0.44475
  -4  -1  -6 9908.11 889.724   4 0.67017-0.82975-0.59469 0.53109-0.44389-0.17087
  -4   1  -6 7447.02 702.179   4 0.52485-0.68440-0.66132 0.72461-0.53580-0.07893
  -4   1  -6 8102.63 548.818   1 0.64665-0.80599-0.52462 0.58819-0.55334-0.06186
  -4   1  -5 5441.71 416.213   1 0.64447-0.80383-0.52958 0.59312-0.55115 0.03849
  -4  -1  -5 5446.44 378.847   1 0.37364-0.53308-0.88001 0.81660-0.29236-0.22027
  -4   1  -5 5492.14 568.806   4 0.53172-0.69126-0.65882 0.72213-0.53209 0.01981
   4  -1  -5 5849.28 706.484   5-0.06941 0.22902 0.90536-0.96903-0.41870-0.09421
   4  -1  -5 5402.94 619.505   1 0.17450-0.01492-0.97840 0.91517-0.10969-0.40301
   4   1  -5 5784.38 644.699   1 0.36273-0.20308-0.88785 0.95158-0.28223-0.23050
   4  -1  -4 52435.2 1627.12   1 0.10469 0.05487-0.99334 0.93008-0.04658-0.36358
   4  -1  -4 51484.6 1338.64   3-0.16791 0.32728-0.97342 0.90998-0.15571-0.25429
  -4   1  -4 52690.2 1595.21   6 0.26368-0.42314-0.84085 0.90412-0.47366 0.06329
  -4   1  -4 50475.8 1033.73   1 0.66695-0.82633-0.47486 0.53837-0.57386 0.16373
   4  -1  -4 51724.5 1758.02   5-0.07301 0.23261 0.90907-0.97271-0.40996-0.00038
   4   1  -4 51448.1 1627.50   1 0.33110-0.17147-0.90880 0.97250-0.25296-0.15723
  -4  -1  -4 50050.9 930.719   1 0.27749-0.43695-0.93869 0.87524-0.20363-0.20646
  -4   1  -4 50724.3 1478.50   4 0.51125-0.67078-0.66609 0.72942-0.54300 0.13318
  -4  -1  -3 5038.00 504.627   4 0.68252-0.84208-0.58748 0.52393-0.43458 0.12719
  -4   1  -3 5381.66 508.858   2 0.79812-0.95726 0.08191-0.01837-0.59850 0.29044
   4  -1  -3 5527.67 521.020   1 0.03029 0.12924-0.99933 0.93604 0.02019-0.32781
  -4   1  -3 5755.17 466.463   6 0.27266-0.43215-0.81558 0.87893-0.51129 0.20354
  -4  -1  -3 5345.04 491.538   3-0.06812-0.09155-0.99690 0.93350 0.03914-0.34676
   4  -1  -3 5678.76 558.848   5-0.06762 0.22722 0.90349-0.96709-0.42301 0.11525
   4   1  -3 5844.87 534.356   6 0.21404-0.05444-0.93506 0.99823-0.28373-0.02412
  -4   1  -3 5259.74 462.013   4 0.44600-0.60552-0.68608 0.74943-0.57473 0.26736
   4   1  -3 5472.42 528.064   1 0.30850-0.14889-0.92223 0.98590-0.23212-0.07554
  -4   1  -3 5691.58 290.097   1 0.72295-0.88236-0.27559 0.33907-0.63344 0.32584
  -4  -1  -3 5581.10 505.396   2 0.77956-0.93876 0.08165-0.14511-0.62253 0.31452
  -4  -1  -3 5128.24 231.897   1 0.11733-0.27681-0.99131 0.92784-0.05798-0.24958
   4  -1  -3 5077.83 359.880   3-0.11889 0.27830-0.99114 0.92770-0.05893-0.24855
   4  -1  -2 2114.03 280.022   5-0.04371 0.20329 0.87640-0.93997-0.47934 0.27415
  -4  -1  -2 1741.84 327.981   4 0.62899-0.78854-0.61680 0.55327-0.47304 0.26810
   4   1  -2 2081.72 367.884   1 0.30201-0.14242-0.92586 0.98949-0.22615 0.02103
  -4   1  -2 2584.64 315.125   4 0.30141-0.46093-0.71528 0.77865-0.63050 0.42559
   4  -1  -2 1882.28 172.665   3-0.03162 0.19108-0.99360 0.93016 0.10840-0.31336
  -4   1  -2 1928.16 238.490   6 0.29835-0.45787-0.71880 0.78223-0.62875 0.42361
  -4   1  -2 2017.07 288.510   2 0.70977-0.86911 0.08015-0.01665-0.70127 0.49599
   4   1  -2 2024.49 292.384   6 0.21687-0.05730-0.93126 0.99450-0.29393 0.08870
  -4  -1  -2 1734.58 265.149   3-0.01358-0.14605-0.98974 0.92634 0.14224-0.34735
  -4  -1  -2 1998.89 292.842   2 0.68169-0.84107 0.07936-0.14287-0.72868 0.52345
  -4   1  -1 9976.01 451.160   5 0.34472-0.50426-0.27126 0.33472-0.89884 0.79630
   4   1  -1 10203.8 457.318   4-0.03711 0.19664-0.71661 0.78009-0.69663 0.59420
  -4  -1  -1 9258.00 305.807   1 0.42770-0.58722-0.83609 0.77255-0.34277 0.24028
  -4  -1  -1 9616.73 544.249   4 0.49564-0.65518-0.67130 0.60779-0.55100 0.44852
  -4   1  -1 9919.68 545.154   2 0.46961-0.62914 0.07108-0.00761-0.88094 0.77844
  -4   1  -1 8580.57 482.582   4 0.03026-0.18977-0.72322 0.78661-0.69008 0.58762
   4   1  -1 9697.64 512.810   1 0.32749-0.16792-0.91103 0.97464-0.24963 0.14704
   4   1  -1 8849.70 440.093   6 0.23922-0.07968-0.89527 0.95860-0.37688 0.27427
  -4  -1  -1 8944.31 445.320   3 0.06723-0.22681-0.95445 0.89105 0.29078-0.39337
   4  -1  -1 8363.67 444.270   5 0.02727 0.13230 0.77464-0.83817-0.63155 0.52893
  -4  -1  -1 9364.47 253.313   5 0.08599-0.24547 0.66622-0.72959-0.74053 0.63796
  -4  -1  -1 9663.16 536.729   2 0.42760-0.58718 0.06905-0.13259-0.90218 0.79972
   4   1   0 3659.68 210.847   6 0.32049-0.16097-0.57333 0.63673-0.75469 0.75469
   4   1   0 4195.92 285.125   1 0.42581-0.26626-0.83778 0.90135-0.34100 0.34094
  -4  -1   0 3776.72 332.627   4 0.19605-0.35559-0.72514 0.66164-0.66016 0.66014
   4   1   0 3825.26 308.208   4 0.37220-0.21267-0.70341 0.76690-0.60552 0.60555
  -4  -1   0 3605.03 267.547   1 0.28051-0.44006-0.93718 0.87361-0.20640 0.20645
  -4   1   0 3619.86 245.222   5 0.13207-0.29163 0.56463-0.50113-0.81449 0.81453
  -4  -1   0 3748.48 190.852   6 0.25277-0.41228-0.86743 0.80403-0.42956 0.42956
   4  -1   0 4486.45 294.328   5 0.22006-0.06050 0.32107-0.38457-0.92101 0.92097
   4  -1   1 8616.22 436.470   3-0.16535 0.32495-0.97466 0.91121-0.15060 0.25319
   4   1   1 9447.04 313.161   1 0.67825-0.51873-0.44370 0.50724-0.58545 0.68794
   4  -1   1 9228.28 378.541   6 0.31028-0.15073-0.65301 0.58951-0.69160 0.79412
  -4   1   1 9170.88 463.823   5-0.05772-0.10185 0.89272-0.82919-0.44665 0.54927
   4   1   1 8717.77 518.682   2 0.60533-0.44575 0.07681-0.01327-0.79346 0.89592
  -4  -1   1 8044.04 461.821   1 0.18563-0.34520-0.97515 0.91155-0.11979 0.22238
   4  -1   1 8301.58 462.163   4 0.25291-0.09340-0.72094 0.65755-0.64524 0.74769
   4   1   1 9046.84 510.519   4 0.65648-0.49694-0.60237 0.66588-0.45389 0.55637
   4  -1   1 8804.91 496.621   2 0.64583-0.48630 0.07823-0.14170-0.76075 0.86325
   4  -1   2 2104.96 147.983   1 0.56661-0.40718-0.67311 0.60967-0.47470 0.67976
  -4  -1   2 1980.95 282.345   1 0.10757-0.26716-0.99290 0.92927-0.04918 0.25430
   4  -1   2 1826.02 298.434   3-0.11199 0.27164-0.99265 0.92921-0.04548 0.25059
   4   1   2 2977.06 421.095   3 0.11257 0.04706-0.92147 0.98487 0.37189-0.16678
   4  -1   2 1821.56 260.027   4 0.60311-0.44359-0.62929 0.56592-0.49001 0.69492
   4  -1   2 1956.20 273.824   6 0.21329-0.05377-0.93604 0.87261-0.28104 0.48617
  -4  -1   3 5654.86 495.267   1 0.03657-0.19619-0.99921 0.93554 0.01457 0.29309
   4   1   3 6424.44 564.158   3 0.09691 0.06276-0.93396 0.99736 0.34407-0.03644
   4  -1   3 4882.89 496.878   3-0.07127 0.23096-0.99690 0.93345 0.03313 0.27450
  -4  -1   3 5413.89 388.215   3-0.12260-0.03680-0.99023 0.92683-0.06618 0.37366
   4  -1   3 5357.31 261.799   1 0.13091 0.02849-0.98881 0.92533-0.07024 0.37783
   4  -1   4 48831.2 1639.74   3-0.03551 0.19525-0.99424 0.93079 0.10106 0.30908
   4   1   4 47492.7 1612.56   3 0.09853 0.06120-0.93273 0.99613 0.34694 0.06320
  -4  -1   4 51417.6 1354.99   3-0.05418-0.10517-0.99636 0.93295 0.06572 0.34428
   4  -1   5 4336.98 577.548   3-0.00209 0.16187-0.98651 0.92306 0.16368 0.34899
   4   1   5 5837.55 673.435   3 0.10899 0.05078-0.92443 0.98782 0.36555 0.14712
  -4  -1   5 6578.23 590.324   3-0.00303-0.15628-0.98680 0.92339 0.16193 0.35059
   4  -1   6 9696.78 942.198   3 0.03016 0.12967-0.97430 0.91085 0.22328 0.39190
  -4  -1   6 8933.60 748.139   3 0.04035-0.19961-0.96946 0.90606 0.24194 0.37310
  -4  -1   7 6442.14 729.002   3 0.07977-0.23898-0.94630 0.88289 0.31337 0.40418
   4  -1   7 4800.16 743.984   3 0.06183 0.09805-0.95773 0.89428 0.28101 0.43669
   4  -1   8 1672.60 564.261   3 0.09324 0.06669-0.93672 0.87327 0.33751 0.48270
  -4  -2  -9 58040.6 2726.47   5 0.00974-0.16910 0.80271-0.92977-0.59602-0.32717
   4  -2  -8 19943.3 1403.29   1 0.30913-0.14952-0.92187 0.79526-0.23270-0.58758
  -4  -2  -8 16937.9 1372.47   5-0.00639-0.15298 0.82684-0.95386-0.56214-0.25848
  -4  -2  -8 18026.9 1394.86   4 0.64038-0.80000-0.61097 0.48388-0.46525-0.35442
   4  -2  -8 18736.1 1555.36   5-0.00540 0.16508 0.82540-0.95259-0.56425-0.25640
   4   2  -8 18903.7 1401.33   1 0.53383-0.37407-0.71977 0.84707-0.44317-0.37719
  -4  -2  -7 99472.3 2972.31   5-0.01989-0.13949 0.84578-0.97278-0.53289-0.18515
   4  -2  -7 101921. 2954.00   1 0.23638-0.07680-0.95719 0.83055-0.16600-0.55174
   4  -2  -7 98737.3 3221.66   5-0.01654 0.17621 0.84119-0.96834-0.54022-0.17785
  -4  -2  -7 98082.6 3060.12   4 0.68171-0.84132-0.58796 0.46088-0.43520-0.28202
   4   2  -7 97875.8 2941.95   1 0.50048-0.34074-0.76140 0.88867-0.41138-0.30644
  -4   2  -7 99200.8 2476.24   4 0.39075-0.55029-0.69955 0.82627-0.59826-0.11892
   4  -2  -6 35362.5 1783.59   5-0.02424 0.18390 0.85165-0.97877-0.52329-0.09221
  -4  -2  -6 32597.4 1551.09   5-0.02988-0.12951 0.85906-0.98602-0.51073-0.10473
  -4   2  -6 35124.6 1388.01   4 0.40892-0.56845-0.69545 0.82219-0.59084-0.02388
   4   2  -6 32496.4 1597.78   1 0.47083-0.31112-0.79425 0.92149-0.38331-0.23197
  -4  -2  -6 34398.9 1079.24   1 0.30651-0.46596-0.92335 0.79649-0.23029-0.38485
   4  -2  -6 33276.8 1578.80   1 0.16061-0.00104-0.98211 0.85544-0.09709-0.51812
  -4   2  -6 35542.1 1213.56   1 0.69461-0.85392-0.39269 0.51974-0.60251-0.01271
   4  -2  -5 228624. 3775.19   1 0.08074 0.07880-0.99637 0.86966-0.02503-0.48764
  -4   2  -5 236372. 3264.72   4 0.40073-0.56025-0.69734 0.82409-0.59422 0.08196
   4   2  -5 236296. 3878.18   1 0.44675-0.28706-0.81842 0.94562-0.36064-0.15211
  -4  -2  -5 231306. 2505.98   1 0.17295-0.33242-0.97883 0.85194-0.10828-0.40433
   4  -2  -5 229595. 4055.89   5-0.02710 0.18675 0.85543-0.98252-0.51694 0.00401
  -4  -2  -5 236747. 3698.70   5-0.03461-0.12479 0.86513-0.99206-0.50008-0.01281
  -4   2  -5 232384. 2816.57   1 0.69940-0.85872-0.37604 0.50306-0.60759 0.09490
  -4  -2  -4 8503.51 639.676   5-0.03035-0.12907 0.85967-0.98656-0.50969 0.09936
   4  -2  -4 8967.23 578.343   3-0.07661 0.23599-0.99679 0.86993 0.02289-0.43288
   4   2  -4 9029.75 719.449   1 0.43115-0.27148-0.83298 0.96016-0.34600-0.06422
   4  -2  -4 9529.97 783.675   5-0.02251 0.18215 0.84933-0.97638-0.52712 0.11676
  -4   2  -4 9529.86 609.200   4 0.35411-0.51363-0.70687 0.83364-0.61232 0.20251
  -4   2  -4 9097.58 707.071   6 0.29243-0.45193-0.74528 0.87205-0.60003 0.18971
  -4   2  -4 9089.65 504.430   1 0.71802-0.87737-0.30010 0.42709-0.62786 0.21771
   4  -2  -3 330141. 3911.10   5-0.00535 0.16497 0.82533-0.95234-0.56436 0.25658
  -4   2  -3 336528. 3791.67   2 0.79662-0.95573 0.08189 0.04515-0.60049 0.29241
  -4   2  -3 329126. 3696.97   6 0.30487-0.46440-0.68535 0.81219-0.66209 0.35439
  -4  -2  -3 327460. 3213.19   5-0.00789-0.15154 0.82900-0.95586-0.55892 0.25118
  -4  -2  -3 329118. 3785.73   3 0.00704-0.16671-0.98353 0.85671 0.18062-0.48825
  -4   2  -3 320533. 3159.06   4 0.24642-0.40593-0.72155 0.84834-0.64706 0.33971
   4  -2  -3 321607. 2908.93   3 0.01205 0.14738-0.98174 0.85487 0.18989-0.49738
   4   2  -3 324817. 3818.53   1 0.42878-0.26914-0.83512 0.96226-0.34378 0.03610
  -4  -2  -3 335869. 3745.79   2 0.75863-0.91785 0.08127-0.20824-0.64795 0.33995
   4   2  -3 328350. 3962.76   6 0.25618-0.09660-0.85956 0.98623-0.44316 0.13537
   4  -2  -2 1598.24 334.581   5 0.03521 0.12441 0.76128-0.88826-0.64720 0.44199
  -4  -2  -2 1807.35 226.498   5 0.05976-0.21920 0.71742-0.84424-0.69381 0.48864
  -4   2  -2 2196.77 279.746   4 0.04588-0.20538-0.72428 0.85109-0.68810 0.48320
   4   2  -2 2199.90 222.740   4-0.06887 0.22840-0.71234 0.83925-0.69860 0.49373
  -4  -2  -2 1772.67 185.962   1 0.73409-0.89363-0.20704 0.08006-0.64667 0.44167
  -4   2  -2 1719.16 284.507   2 0.70713-0.86644 0.08008 0.04692-0.70394 0.49864
  -4   2  -2 1770.60 277.446   6 0.32443-0.48399-0.53005 0.65696-0.78406 0.57897
   4   2  -2 1877.68 314.422   6 0.27049-0.11095-0.82198 0.94872-0.50210 0.29692
   4   2  -2 2063.53 346.315   1 0.44784-0.28821-0.81737 0.94449-0.36166 0.15652
  -4  -2  -2 1857.13 274.734   2 0.64988-0.80930 0.07837-0.20537-0.75728 0.55206
  -4  -2  -2 1986.27 294.199   3 0.08181-0.24143-0.94490 0.81808 0.31705-0.52215
   4   2  -1 255659. 2578.69   6 0.30231-0.14280-0.69909 0.82591-0.64876 0.54619
  -4  -2  -1 260624. 2803.75   4 0.63029-0.78985-0.61615 0.48918-0.47216 0.36967
  -4  -2  -1 263974. 1871.90   5 0.24121-0.40066 0.24976-0.37655-0.93769 0.83510
   4   2  -1 253889. 2132.08   4 0.33001-0.17046-0.71102 0.83794-0.62093 0.51851
  -4   2  -1 260852. 2611.07   2 0.46223-0.62173 0.07073 0.05624-0.88486 0.78234
  -4  -2  -1 265698. 2670.53   2 0.37834-0.53796 0.06654-0.19358-0.92402 0.82159
   4  -2  -1 257616. 2647.56   5 0.12069 0.03891 0.59117-0.71812-0.79724 0.69461
  -4   2  -1 263025. 2707.86   5 0.32687-0.48644-0.13959 0.26647-0.93481 0.83230
  -4  -2  -1 256546. 2137.60   1 0.62907-0.78863-0.56279 0.43577-0.53580 0.43334
  -4   2   0 671.868 178.748   5 0.19242-0.35201 0.40581-0.27890-0.89331 0.89337
   4  -2   0 416.426 254.860   5 0.26342-0.10383 0.16746-0.29437-0.94999 0.94993
  -4  -2   0 629.221 167.139   1 0.48746-0.64704-0.77627 0.64922-0.39903 0.39911
   4   2   0 1095.29 205.136   5 0.34454-0.18507-0.26966 0.39641-0.89939 0.89941
  -4  -2   0 1007.21 235.308   4 0.42077-0.58032-0.69261 0.56566-0.58583 0.58579
  -4  -2   0 1138.75 208.535   6 0.32111-0.48059-0.56716 0.44027-0.75908 0.75903
   4   2   0 495.810 159.930   4 0.62327-0.46372-0.61965 0.74659-0.47687 0.47691
   4   2   0 249.855 199.699   1 0.60918-0.44960-0.60165 0.72869-0.51617 0.51610
   4   2   1 268082. 2692.39   2 0.61017-0.45055 0.07699 0.05005-0.78974 0.89217
   4   2   1 272212. 2196.02   1 0.73562-0.57606-0.19528 0.32230-0.64860 0.75107
   4  -2   1 262613. 2648.68   6 0.32882-0.16923-0.45923 0.33224-0.82576 0.92823
  -4  -2   1 259088. 2744.47   1 0.36231-0.52192-0.88814 0.76106-0.28185 0.38445
   4  -2   1 266266. 2491.44   2 0.69008-0.53058 0.07961-0.20658-0.72071 0.82323
  -4  -2   1 255622. 2176.14   4-0.04106-0.11849-0.71612 0.58920-0.69691 0.79933
   4  -2   1 254271. 2524.95   4 0.03087 0.12862-0.72326 0.59643-0.69000 0.79245
  -4   2   1 260267. 2654.59   5 0.03262-0.19223 0.76567-0.63872-0.64214 0.74477
   4   2   1 254802. 1829.78   5 0.07222 0.08723 0.69368-0.56689-0.71640 0.81900
  -4  -2   1 261931. 2539.25   6 0.25241-0.41192-0.86824 0.74143-0.42814 0.53070
   4  -2   2 2350.57 237.383   1 0.68444-0.52505-0.42534 0.29842-0.59186 0.79694
   4  -2   2 2366.13 266.162   4 0.45204-0.29254-0.68442 0.55761-0.57197 0.77687
  -4  -2   2 2517.24 334.396   1 0.25615-0.41578-0.94875 0.82164-0.18407 0.38922
   4  -2   2 2133.98 310.106   6 0.27294-0.11338-0.81474 0.68782-0.51249 0.71758
  -4   2   2 2122.04 342.253   5-0.07172-0.08789 0.90776-0.78078-0.41308 0.61829
   4  -2   2 3041.73 381.173   3-0.20335 0.36301-0.95240 0.82553-0.22709 0.43220
   4  -2   3 338395. 2579.99   1 0.43115-0.27179-0.83298 0.70602-0.34601 0.65362
   4  -2   3 334155. 3862.80   3-0.14452 0.30422-0.98344 0.85657-0.10927 0.41690
  -4  -2   3 333941. 3824.18   1 0.16287-0.32252-0.98153 0.85439-0.09914 0.40682
  -4  -2   4 8673.44 599.891   3-0.14190-0.01745-0.98438 0.85755-0.10409 0.51409
   4  -2   4 9004.28 736.432   3-0.09613 0.25588-0.99525 0.86838-0.01472 0.42486
   4  -2   4 9496.66 479.774   1 0.18320-0.02385-0.97588 0.84889-0.11758 0.52773
  -4  -2   5 235083. 3439.61   3-0.07454-0.08475-0.99685 0.87002 0.02686 0.48566
   4  -2   5 232685. 4000.67   3-0.05352 0.21331-0.99631 0.86944 0.06698 0.44569
  -4  -2   6 30821.5 1404.22   3-0.01910-0.14015-0.99107 0.86425 0.13191 0.48312
   4  -2   6 32244.6 1661.29   3-0.01428 0.17412-0.98991 0.86304 0.14094 0.47424
   4  -2   7 101933. 3188.72   3 0.02291 0.13698-0.97745 0.85058 0.20994 0.50776
  -4  -2   7 93908.6 2688.33   3 0.02944-0.18865-0.97462 0.84779 0.22195 0.49560
  -4  -2   8 16546.7 1237.34   3 0.07384-0.23300-0.95024 0.82341 0.30272 0.51735
   4  -2   8 18853.5 1508.59   3 0.05885 0.10109-0.95949 0.83261 0.27561 0.54461
  -4  -3  -9 742.949 401.829   5 0.04026-0.19959 0.75257-0.94304-0.65702-0.26619
  -4  -3  -9 1715.16 478.324   4 0.62582-0.78547-0.61839 0.42782-0.47517-0.44697
  -4  -3  -8 593.545 335.933   5 0.02782-0.18716 0.77372-0.96416-0.63264-0.18799
   4   3  -8 1286.76 450.299   1 0.57923-0.41944-0.65335 0.84413-0.48693-0.33345
   4  -3  -8 1229.75 529.833   5 0.02363 0.13608 0.78061-0.97122-0.62430-0.19637
  -4  -3  -8 139.269 280.971   4 0.67395-0.83359-0.59251 0.40197-0.44107-0.37862
   4  -3  -8 878.277 409.401   1 0.24981-0.09024-0.95155 0.76146-0.17827-0.64199
   4   3  -7 9055.89 961.552   1 0.55392-0.39415-0.69192 0.88266-0.46247-0.25538
   4  -3  -7 8606.99 892.756   1 0.16863-0.00909-0.98001 0.78989-0.10437-0.61336
   4  -3  -7 8734.53 1020.79   5 0.01588 0.14383 0.79310-0.98367-0.60861-0.10949
  -4  -3  -7 10318.3 983.008   5 0.01901-0.17836 0.78811-0.97851-0.61498-0.10309
  -4   3  -6 20090.3 978.042   1 0.72177-0.88104-0.28169 0.47221-0.63209 0.01685
   4   3  -6 19819.2 1297.61   1 0.53327-0.37352-0.72051 0.91122-0.44265-0.17266
  -4  -3  -6 19544.2 1217.38   5 0.01520-0.17456 0.79417-0.98454-0.60724-0.00825
   4  -3  -6 19322.9 1229.45   1 0.08373 0.07579-0.99604 0.80589-0.02773-0.58746
  -4  -3  -6 20635.0 883.194   1 0.15759-0.31708-0.98287 0.79253-0.09436-0.52077
  -4   3  -6 20483.7 995.240   4 0.25065-0.41017-0.72115 0.91134-0.64588 0.03117
   4  -3  -6 20203.8 1380.21   5 0.01241 0.14728 0.79856-0.98910-0.60151-0.01401
  -4  -3  -5 35993.1 1477.62   5 0.01893-0.17830 0.78823-0.97858-0.61481 0.10190
   4   3  -5 35199.6 1579.50   1 0.51937-0.35964-0.73848 0.92916-0.42936-0.08341
  -4   3  -5 36744.3 1218.42   1 0.72655-0.88584-0.25585 0.44634-0.63760 0.12490
   4  -3  -5 33544.7 1590.35   5 0.01494 0.14473 0.79457-0.98508-0.60671 0.09376
  -4   3  -5 35864.4 1206.85   4 0.22080-0.38031-0.72363 0.91383-0.65397 0.14172
  -4   3  -4 19731.5 827.535   4 0.14047-0.29997-0.72680 0.91703-0.67241 0.26261
   4   3  -4 18471.0 1069.77   1 0.51518-0.35548-0.74370 0.93435-0.42537 0.01514
   4  -3  -4 19834.1 1132.31   5 0.02644 0.13323 0.77600-0.96647-0.62991 0.21953
   4  -3  -4 20639.2 919.604   3 0.00600 0.15338-0.98389 0.79361 0.17870-0.58870
  -4  -3  -4 20843.9 1009.67   5 0.03510-0.19449 0.76146-0.95176-0.64700 0.23665
   4   3  -3 61666.0 958.151   4 0.01930 0.14024-0.72237 0.91271-0.69136 0.38405
  -4  -3  -3 65695.0 1645.89   2 0.72874-0.88799 0.08063-0.27110-0.68148 0.37350
  -4  -3  -3 63025.4 1501.32   5 0.07381-0.23321 0.69057-0.88084-0.71923 0.41147
   4   3  -3 63551.4 1800.40   1 0.52500-0.36532-0.73131 0.92194-0.43474 0.12704
  -4   3  -3 60712.5 1331.87   4-0.01020-0.14929-0.71965 0.90990-0.69440 0.38705
  -4   3  -3 60958.9 1645.70   2 0.78792-0.94700 0.08177 0.10877-0.61190 0.30380
  -4   3  -3 62276.1 1780.89   6 0.32206-0.48162-0.55738 0.74771-0.76588 0.45823
   4  -3  -3 65239.9 1837.91   5 0.05206 0.10760 0.73160-0.92204-0.67947 0.37167
   4   3  -2 36384.2 1271.46   1 0.55468-0.39502-0.69082 0.88141-0.46320 0.25803
  -4  -3  -2 36430.1 937.916   1 0.73630-0.89588-0.18977-0.00070-0.64947 0.44449
  -4   3  -2 36650.2 1100.18   2 0.69315-0.85243 0.07970 0.11081-0.71775 0.51243
  -4  -3  -2 39404.9 1145.17   2 0.60471-0.76415 0.07679-0.26729-0.79394 0.58874
   4   3  -2 35469.9 709.073   4 0.39143-0.23188-0.69940 0.88975-0.59799 0.39313
  -4   3  -2 36646.1 1278.79   6 0.33104-0.49063-0.38086 0.57126-0.86380 0.65876
   4   3  -2 37015.5 1266.21   6 0.30395-0.14444-0.69038 0.88061-0.65727 0.45213
   4  -3  -2 37460.4 1269.09   5 0.10040 0.05924 0.63609-0.82649-0.76481 0.55959
  -4  -3  -2 36968.3 999.845   5 0.15413-0.31354 0.51027-0.70051-0.84589 0.64070
  -4  -3  -1 23543.6 745.007   5 0.28265-0.44207 0.08833-0.27853-0.95514 0.85252
   4   3  -1 23711.2 672.550   4 0.65407-0.49451-0.60368 0.79406-0.45562 0.35321
  -4   3  -1 25010.9 820.612   2 0.43461-0.59408 0.06940 0.12108-0.89881 0.79627
  -4   3  -1 23284.5 942.946   5 0.31309-0.47270-0.05883 0.24913-0.94796 0.84547
   4   3  -1 24692.1 943.642   6 0.32579-0.16631-0.51190 0.70221-0.79546 0.69294
   4   3  -1 27477.4 1018.00   1 0.61017-0.45053-0.59980 0.79036-0.51714 0.41451
  -4  -3  -1 23405.5 785.133   1 0.67861-0.83821-0.44267 0.25217-0.58582 0.48338
   4  -3  -1 24611.0 959.919   5 0.18145-0.02181 0.43716-0.62753-0.88072 0.77806
   4   3   0 9415.21 509.817   5 0.32169-0.16226-0.10780 0.29797-0.94078 0.94082
  -4   3   0 9900.51 587.509   5 0.21372-0.37334 0.34128-0.15095-0.91521 0.91529
   4   3   0 9817.11 571.513   1 0.68803-0.52841-0.41421 0.60474-0.59560 0.59550
  -4  -3   0 10088.1 598.172   6 0.32967-0.48912-0.43814 0.24776-0.83679 0.83669
   4  -3   0 9128.61 591.460   5 0.28522-0.12560 0.07704-0.26738-0.95535 0.95527
  -4  -3   0 10334.4 543.226   4 0.57332-0.73289-0.64244 0.45205-0.50836 0.50831
  -4  -3   0 9545.18 551.681   1 0.58169-0.74131-0.64937 0.45885-0.48932 0.48941
  -4  -3   1 25927.7 714.806   4 0.21693-0.37649-0.72389 0.53352-0.65497 0.75737
   4   3   1 26953.3 786.251   5 0.15162 0.00780 0.51666-0.32646-0.84246 0.94507
   4   3   1 26475.4 856.428   2 0.63109-0.47145 0.07773 0.11281-0.77306 0.87547
  -4  -3   1 24713.5 941.473   1 0.47237-0.63201-0.79264 0.60208-0.38476 0.48739
  -4   3   1 26784.8 961.100   5 0.08733-0.24696 0.66348-0.47311-0.74283 0.84549
  -4  -3   1 25509.3 919.210   6 0.29077-0.45025-0.75218 0.56188-0.59217 0.69469
   4  -3   1 27308.4 793.705   2 0.74777-0.58830 0.08105-0.27153-0.66048 0.76302
   4  -3   1 27592.4 1088.43   6 0.33107-0.17144-0.37827 0.18779-0.86493 0.96735
   4  -3   2 36606.5 984.838   4 0.28527-0.12579-0.71738 0.52712-0.63562 0.84050
  -4  -3   2 37371.8 1264.20   6 0.24160-0.40111-0.89075 0.70052-0.38599 0.59113
  -4   3   2 38969.2 1274.45   5-0.01659-0.14306 0.84126-0.65086-0.54011 0.74534
  -4  -3   2 36818.6 1250.64   1 0.36564-0.52531-0.88579 0.69520-0.28494 0.49010
   4  -3   2 38448.1 1242.19   6 0.30034-0.14075-0.70910 0.51870-0.63874 0.84378
   4  -3   2 37353.4 1041.62   1 0.70799-0.54864-0.34359 0.15319-0.61682 0.82191
   4   3   2 36768.8 987.413   5-0.02616 0.18557 0.85419-0.66395-0.51904 0.72423
   4  -3   3 62792.3 1763.81   3-0.20421 0.36392-0.95180 0.76151-0.22882 0.53645
   4  -3   3 64062.2 1378.07   1 0.55319-0.39386-0.69298 0.50255-0.46176 0.76939
   4  -3   3 65028.3 1370.65   4 0.64990-0.49041-0.60594 0.41569-0.45859 0.76593
   4  -3   3 67446.1 1754.42   6 0.24945-0.08989-0.87474 0.68441-0.41647 0.72413
  -4  -3   3 64226.4 1764.11   1 0.26556-0.42524-0.94444 0.75382-0.19268 0.50038
  -4  -3   4 22180.3 1014.62   3-0.21032 0.05099-0.94739 0.75714-0.24127 0.65127
   4  -3   4 23086.8 856.129   1 0.35196-0.19265-0.89528 0.70481-0.27225 0.68242
   4  -3   4 22136.1 1156.33   3-0.14867 0.30842-0.98187 0.79158-0.11747 0.52761
   4  -3   5 37622.1 1669.88   3-0.09975 0.25955-0.99476 0.80447-0.02171 0.53437
   4  -3   5 37338.2 1175.38   1 0.16225-0.00296-0.98169 0.79120-0.09858 0.61129
  -4  -3   5 38086.9 1461.43   3-0.13579-0.02350-0.98644 0.79619-0.09206 0.60458
   4  -3   6 19348.2 1322.04   3-0.05518 0.21503-0.99643 0.80613 0.06382 0.55136
  -4  -3   6 18807.5 1143.86   3-0.07271-0.08654-0.99688 0.80663 0.03037 0.58466
   4  -3   7 8664.16 982.829   3-0.01349 0.17338-0.98971 0.79942 0.14242 0.57528
  -4  -3   7 8786.48 854.419   3-0.01736-0.14184-0.99067 0.80042 0.13517 0.58238
   4  -3   8 1560.01 473.419   3 0.02630 0.13365-0.97601 0.78571 0.21617 0.60404
  -4  -3   8 493.310 285.065   3 0.03287-0.19201-0.97306 0.78281 0.22823 0.59184
   4  -4  -8 12181.4 1285.70   5 0.05269 0.10706 0.73046-0.98448-0.68066-0.14003
   4   4  -8 9995.12 1093.37   1 0.61864-0.45880-0.58369 0.83794-0.52548-0.29492
  -4  -4  -8 12567.7 1197.51   5 0.06184-0.22115 0.71354-0.96740-0.69762-0.12303
   4  -4  -8 10656.8 1063.00   1 0.19277-0.03324-0.97294 0.71937-0.12628-0.69397
   4   4  -7 56388.5 2374.85   1 0.59993-0.44012-0.61841 0.87263-0.50710-0.21076
  -4  -4  -7 59755.5 2385.75   5 0.05735-0.21666 0.72191-0.97574-0.68934-0.02874
   4  -4  -7 54994.4 2494.10   5 0.04807 0.11166 0.73878-0.99277-0.67196-0.04616
   4  -4  -7 57005.1 2295.07   1 0.10491 0.05460-0.99331 0.73971-0.04678-0.67093
  -4  -4  -6 9521.74 648.285   1 0.02437-0.18390-0.99937 0.74555 0.02548-0.64059
   4   4  -6 8235.72 892.356   1 0.58625-0.42646-0.64188 0.89607-0.49375-0.12158
  -4   4  -6 10646.7 666.305   4 0.03801-0.19750-0.72377 0.97740-0.68912 0.07442
  -4  -4  -6 10111.1 909.312   5 0.05894-0.21827 0.71895-0.97274-0.69230 0.07679
   4  -4  -6 10211.9 1026.95   5 0.04837 0.11135 0.73825-0.99220-0.67253 0.05698
   4  -4  -5 118317. 3054.92   5 0.05539 0.10432 0.72551-0.97943-0.68571 0.17274
   4   4  -5 116315. 1142.10   4 0.04776 0.11179-0.72439 0.97814-0.68785 0.17564
   4   4  -5 119657. 3017.60   1 0.57953-0.41976-0.65288 0.90704-0.48722-0.02557
  -4  -4  -5 122461. 2815.58   5 0.06941-0.22875 0.69912-0.95287-0.71137 0.19844
  -4   4  -5 119623. 2025.81   4-0.01637-0.14312-0.71900 0.97266-0.69495 0.18271
   4   4  -4 23684.9 1279.64   1 0.58224-0.42250-0.64847 0.90260-0.48985 0.07960
   4  -4  -4 25317.0 1068.48   3 0.07352 0.08588-0.95045 0.69675 0.30213-0.71213
  -4  -4  -4 25589.7 1166.86   5 0.09347-0.25283 0.65075-0.90447-0.75327 0.34291
   4  -4  -4 25484.8 1333.36   5 0.07195 0.08775 0.69419-0.94808-0.71593 0.30553
  -4   4  -3 199739. 3467.18   6 0.32955-0.48914-0.44161 0.69542-0.83501 0.52740
   4   4  -3 203036. 3428.78   1 0.59735-0.43762-0.62296 0.87706-0.50457 0.19685
  -4   4  -3 207151. 3032.10   2 0.77148-0.93053 0.08151 0.17253-0.63255 0.32442
  -4  -4  -3 203204. 2905.09   5 0.13863-0.29799 0.54888-0.80257-0.82411 0.51633
   4  -4  -3 202957. 3383.43   5 0.10229 0.05740 0.63203-0.88588-0.76792 0.46010
  -4  -4  -3 197971. 2876.30   2 0.68858-0.84785 0.07957-0.33354-0.72215 0.41420
   4   4  -2 108692. 2363.20   1 0.62760-0.46790-0.56581 0.81987-0.53434 0.32916
  -4   4  -2 102782. 2381.65   5 0.34290-0.50253-0.25552 0.50920-0.90412 0.69908
  -4   4  -2 105400. 1881.90   2 0.66684-0.82609 0.07891 0.17510-0.74234 0.53699
   4  -4  -2 111321. 2316.13   5 0.15165 0.00803 0.51658-0.77040-0.84250 0.63725
  -4  -4  -2 106565. 1905.04   5 0.21235-0.37172 0.34560-0.59926-0.91391 0.70869
   4   4  -2 108773. 2376.60   6 0.32182-0.16235-0.55989 0.81361-0.76415 0.55906
  -4  -4  -2 106921. 1911.58   2 0.54448-0.70395 0.07440-0.32841-0.83655 0.63138
  -4  -4  -2 103836. 1828.17   1 0.73524-0.89485-0.19830-0.05564-0.64812 0.44316
  -4   4  -1 163141. 2754.45   5 0.30138-0.46103 0.00176 0.25195-0.95353 0.85106
  -4  -4  -1 153848. 2312.54   1 0.69512-0.85475-0.39097 0.13700-0.60305 0.50062
   4   4  -1 160333. 2751.67   6 0.33119-0.17175-0.36255 0.61634-0.87157 0.76910
  -4   4  -1 157092. 2035.80   2 0.38440-0.54385 0.06686 0.18711-0.92151 0.81894
   4  -4  -1 164923. 2678.62   5 0.22199-0.06232 0.31482-0.56860-0.92271 0.82003
  -4  -4  -1 154187. 2229.42   5 0.30220-0.46159-0.00229-0.25133-0.95328 0.85063
   4   4  -1 159159. 2637.09   1 0.67284-0.51316-0.45899 0.71302-0.57988 0.47723
  -4  -4   0 114965. 2111.51   1 0.62548-0.78514-0.57011 0.31610-0.53224 0.53236
   4   4   0 114877. 2104.09   1 0.72270-0.56305-0.27688 0.53088-0.63316 0.63305
  -4   4   0 115142. 2191.05   5 0.22151-0.38116 0.31637-0.06262-0.92229 0.92239
  -4  -4   0 117398. 2241.46   6 0.33098-0.49040-0.38494 0.13108-0.86201 0.86187
   4   4   0 115960. 2077.64   5 0.30467-0.14528-0.01467 0.26826-0.95238 0.95245
  -4  -4   0 117127. 1886.99   4 0.66723-0.82682-0.59637 0.34253-0.44606 0.44600
   4  -4   0 120945. 1537.87   2 0.38818-0.22854 0.06705-0.32099-0.91991 0.91970
   4  -4   1 163550. 2966.68   6 0.33122-0.17156-0.34474 0.09077-0.87875 0.98113
   4  -4   1 162298. 2916.67   5 0.35085-0.19120-0.33138 0.07766-0.87606 0.97853
  -4  -4   1 151257. 1814.21   4 0.41216-0.57173-0.69469 0.44086-0.58948 0.69188
   4  -4   1 158990. 1835.43   2 0.81506-0.65561 0.08209-0.33606-0.57516 0.67772
   4   4   1 158258. 2287.05   5 0.18049-0.02111 0.43983-0.18621-0.87959 0.98223
  -4  -4   1 155597. 2585.11   1 0.53702-0.69670-0.71550 0.46146-0.44623 0.54888
  -4   4   1 156577. 2599.49   5 0.11929-0.27896 0.59435-0.34057-0.79508 0.89775
  -4  -4   1 152049. 2570.91   6 0.30819-0.46764-0.66607 0.41228-0.67999 0.78246
   4   4   1 159957. 2072.70   2 0.66690-0.50723 0.07891 0.17513-0.74228 0.84467
   4  -4   2 111369. 2030.95   1 0.71478-0.55546-0.31497 0.06109-0.62425 0.82937
  -4  -4   2 108826. 2287.82   1 0.44093-0.60063-0.82395 0.56988-0.35517 0.56036
   4  -4   2 106555. 1759.89   4 0.12443 0.03503-0.72684 0.47313-0.67552 0.88040
  -4  -4   2 105136. 2269.62   6 0.26853-0.42800-0.82761 0.57390-0.49383 0.69892
  -4   4   2 111045. 2290.97   5 0.02383-0.18351 0.78029-0.52647-0.62470 0.82995
   4   4   2 106702. 1914.11   5 0.03525 0.12413 0.76121-0.50755-0.64728 0.85249
   4  -4   2 112071. 2392.97   6 0.31299-0.15337-0.63474 0.38085-0.70721 0.91220
   4  -4   3 202732. 2854.22   1 0.60737-0.44807-0.60499 0.35109-0.51439 0.82204
   4   4   3 200568. 2931.37   5-0.07235 0.23172 0.90840-0.65471-0.41156 0.71935
   4  -4   3 200887. 2393.98   4 0.54733-0.38786-0.65293 0.39924-0.52343 0.83076
  -4  -4   3 197446. 3430.86   6 0.22835-0.38785-0.91417 0.66053-0.33598 0.64368
   4  -4   3 207980. 3381.81   6 0.27314-0.11354-0.81412 0.56031-0.51336 0.82097
   4  -4   4 24190.4 993.382   1 0.45116-0.29188-0.81415 0.56021-0.36478 0.77497
   4  -4   4 26172.2 1300.57   6 0.22923-0.06966-0.91275 0.65901-0.33924 0.74946
   4  -4   4 24825.8 1289.62   3-0.19216 0.35193-0.95983 0.70611-0.20442 0.61456
   4  -4   5 119506. 3026.33   3-0.13984 0.29966-0.98509 0.73138-0.10005 0.61271
  -4  -4   5 118301. 2702.90   3-0.18549 0.02621-0.96390 0.71023-0.19096 0.70348
   4  -4   5 120459. 2305.33   1 0.28164-0.12239-0.93661 0.68264-0.20743 0.72016
   4  -4   6 9731.00 974.032   3-0.09176 0.25162-0.99575 0.74203-0.00626 0.62144
  -4  -4   6 10352.7 882.255   3-0.11900-0.04023-0.99112 0.73745-0.05915 0.67419
  -4  -4   7 55373.0 2180.19   3-0.05941-0.09978-0.99667 0.74299 0.05577 0.66179
   4  -4   7 58319.3 2506.94   3-0.04673 0.20664-0.99570 0.74199 0.07985 0.63785
   4  -4   8 12383.0 1252.97   3-0.00389 0.16384-0.98706 0.73334 0.16032 0.65989
  -4  -4   8 13121.0 1154.24   3-0.00493-0.15421-0.98737 0.73369 0.15837 0.66170
   4  -5  -8 4773.75 876.138   5 0.08132 0.07845 0.67566-0.99310-0.73246-0.08826
  -4  -5  -8 3975.40 686.435   5 0.09498-0.25426 0.64759-0.96487-0.75580-0.06488
   4  -5  -8 3562.54 656.583   1 0.13948 0.02002-0.98705 0.67000-0.07797-0.74225
   4   5  -8 3939.05 731.058   1 0.65195-0.49208-0.51228 0.83001-0.55867-0.26175
   4   5  -7 9656.26 1033.94   1 0.63845-0.47861-0.54292 0.86062-0.54514-0.17275
  -4  -5  -7 7880.83 920.927   5 0.09417-0.25346 0.64929-0.96654-0.75444 0.03634
   4  -5  -7 8251.89 1027.07   5 0.07948 0.08029 0.67936-0.99677-0.72923 0.01109
   4  -5  -7 8236.76 925.462   1 0.04684 0.11263-0.99886 0.68179 0.00538-0.72307
   4  -5  -6 5727.96 800.727   5 0.08290 0.07685 0.67248-0.98985-0.73520 0.11964
  -4  -5  -6 5094.45 718.600   5 0.10002-0.25932 0.63690-0.95411-0.76419 0.14865
   4   5  -6 6030.78 816.380   1 0.62983-0.47001-0.56121 0.87888-0.53656-0.07879
   4  -5  -5 5585.05 769.120   5 0.09330 0.06645 0.65112-0.96846-0.75297 0.23998
  -4  -5  -5 6185.80 695.548   5 0.11507-0.27438 0.60391-0.92109-0.78847 0.27551
   4   5  -5 4596.49 703.579   1 0.62769-0.46789-0.56561 0.88325-0.53444 0.02163
   4  -5  -4 14360.3 1082.76   5 0.11301 0.04672 0.60852-0.92583-0.78521 0.37480
  -4  -5  -4 15983.4 986.805   5 0.14295-0.30227 0.53831-0.85545-0.83032 0.41994
   4   5  -4 14488.1 1067.02   1 0.63378-0.47400-0.55294 0.87055-0.54048 0.13021
  -4  -5  -3 55290.2 1530.37   2 0.63643-0.79573 0.07792-0.39539-0.76866 0.46072
   4  -5  -3 51899.4 1839.28   5 0.14497 0.01475 0.53332-0.85058-0.83319 0.52535
  -4  -5  -3 51121.5 1579.73   5 0.18773-0.34707 0.41934-0.73645-0.88804 0.58023
  -4   5  -3 54250.4 1557.16   2 0.74634-0.90536 0.08102 0.23652-0.66211 0.35396
   4   5  -3 54216.4 1889.46   1 0.64966-0.48990-0.51768 0.83525-0.55636 0.24862
  -4  -5  -2 10535.1 701.654   5 0.24965-0.40899 0.21949-0.53657-0.94306 0.73782
  -4  -5  -2 10352.2 608.666   2 0.46706-0.62656 0.07096-0.38847-0.88230 0.67715
   4  -5  -2 10392.9 829.235   5 0.19152-0.03181 0.40843-0.72567-0.89231 0.68704
   4   5  -2 10429.2 820.405   1 0.67570-0.51596-0.45099 0.76853-0.58282 0.37762
  -4  -5  -2 9394.52 637.848   1 0.73278-0.89243-0.21652-0.10090-0.64505 0.44010
  -4   5  -2 9537.46 583.038   2 0.62639-0.78561 0.07757 0.23994-0.77689 0.57152
  -4  -5  -1 22087.4 995.348   5 0.31461-0.47397-0.06721-0.24983-0.94691 0.84424
   4   5  -1 26254.6 1175.83   5 0.34224-0.18286-0.25003 0.56700-0.90590 0.80342
   4   5  -1 23248.4 1107.07   1 0.70880-0.54908-0.34033 0.65784-0.61770 0.51503
  -4  -5  -1 24677.1 1035.08   1 0.70085-0.86052-0.37083 0.05338-0.60913 0.50672
   4  -5  -1 25884.5 1228.37   5 0.25062-0.09092 0.21592-0.53312-0.94363 0.84093
  -4   5  -1 24561.5 1175.49   5 0.29069-0.45036 0.05252 0.26461-0.95538 0.85293
  -4   5   0 3596.01 463.562   5 0.22315-0.38284 0.31102 0.00615-0.92372 0.92384
   4  -5   0 3572.47 269.892   2 0.54285-0.38324 0.07434-0.39178-0.83761 0.83741
  -4  -5   0 3745.06 460.190   1 0.64692-0.80662-0.52400 0.20652-0.55361 0.55374
  -4  -5   0 3451.65 533.463   6 0.33118-0.49055-0.36516 0.04781-0.87049 0.87030
   4  -5   0 2979.39 516.622   5 0.31010-0.15041-0.04277-0.27440-0.94980 0.94967
   4   5   0 4925.52 573.235   5 0.29072-0.13136 0.05234 0.26467-0.95538 0.95547
  -4  -5   1 21129.2 1059.51   1 0.57485-0.73457-0.66034 0.34282-0.48268 0.58535
   4  -5   1 22710.8 1316.18   6 0.33117-0.17148-0.33425 0.01680-0.88280 0.98513
  -4   5   1 23247.1 1106.86   5 0.13780-0.29749 0.55089-0.23369-0.82291 0.92561
   4  -5   1 22599.6 1259.96   5 0.35013-0.19045-0.32359 0.00645-0.87925 0.98170
  -4  -5   1 22754.3 771.401   4 0.53803-0.69762-0.65648 0.33921-0.52863 0.63101
   4   5   1 22485.6 1019.02   5 0.19185-0.03250 0.40745-0.09041-0.89269 0.99535
   4   5   1 22699.8 775.673   2 0.71594-0.55625 0.08031 0.23724-0.69495 0.79732
  -4  -5   1 21882.3 1110.26   6 0.31637-0.47577-0.60947 0.29219-0.72764 0.83007
   4  -5   2 9927.05 695.308   1 0.71602-0.55675-0.30936-0.00800-0.62563 0.83077
   4  -5   2 10059.7 861.960   6 0.31909-0.15943-0.58640 0.26902-0.74519 0.95014
  -4  -5   2 8812.27 398.190   4 0.02286-0.18245-0.72266 0.40541-0.69095 0.89579
   4  -5   2 8151.29 518.971   4-0.01201 0.17145-0.71947 0.40230-0.69456 0.89943
   4   5   2 9634.59 669.728   5 0.07280 0.08654 0.69254-0.37546-0.71744 0.92268
   4   5   3 50974.1 1574.12   5-0.02975 0.18908 0.85889-0.54178-0.51103 0.81884
   4  -5   3 49383.5 1186.01   4 0.43703-0.27758-0.68847 0.37133-0.57874 0.88606
   4  -5   3 51680.6 1616.21   1 0.63371-0.47445-0.55310 0.23572-0.54041 0.84808
  -4  -5   3 48278.1 1802.98   6 0.24909-0.40856-0.87551 0.55838-0.41505 0.72271
  -4  -5   4 12017.5 995.380   6 0.21354-0.37304-0.93571 0.61866-0.28192 0.69219
   4  -5   4 13738.8 840.292   1 0.50961-0.35038-0.75052 0.43310-0.42007 0.83027
   4  -5   4 15321.4 1086.28   6 0.24912-0.08951-0.87546 0.55823-0.41516 0.82533
   4  -5   5 5275.91 704.403   3-0.17360 0.33342-0.97053 0.65339-0.16709 0.67975
   4  -5   5 4615.91 665.788   6 0.20962-0.05005-0.94069 0.62354-0.26791 0.78070
  -4  -5   6 6409.20 738.449   3-0.15764-0.00158-0.97818 0.66108-0.13526 0.75030
   4  -5   6 5368.18 787.758   3-0.12365 0.28351-0.98996 0.67283-0.06824 0.68342
  -4  -5   7 8339.51 904.106   3-0.09608-0.06309-0.99525 0.67816-0.01462 0.73217
   4  -5   7 8796.67 1025.52   3-0.07645 0.23636-0.99679 0.67965 0.02320 0.69450
   4  -5   8 4099.25 773.412   3-0.03135 0.19131-0.99355 0.67641 0.10890 0.71132
  -4  -5   8 4166.83 716.400   3-0.03892-0.12021-0.99475 0.67765 0.09463 0.72545
   4   6  -8 7432.18 992.239   1 0.67940-0.51949-0.44039 0.82160-0.58663-0.23381
  -4  -6  -8 7121.30 962.069   5 0.12668-0.28592 0.57732-0.95802-0.80641-0.01429
   4  -6  -8 6173.61 857.315   1 0.09097 0.06849-0.99520 0.61468-0.03423-0.78597
   4   6  -7 59560.3 2597.49   1 0.66986-0.50998-0.46709 0.84827-0.57684-0.14107
  -4  -6  -7 60071.7 2502.46   5 0.12877-0.28803 0.57242-0.95308-0.80957 0.09144
   4  -6  -7 54034.6 2586.52   5 0.10963 0.05017 0.61603-0.99686-0.77982 0.06166
   4   6  -6 4150.08 703.011   1 0.66473-0.50486-0.48066 0.86180-0.57160-0.04377
   4  -6  -6 3758.99 719.169   5 0.11547 0.04432 0.60302-0.98381-0.78909 0.17351
  -4  -6  -6 5220.21 717.176   5 0.13760-0.29687 0.55136-0.93198-0.82263 0.20708
   4  -6  -5 62853.2 2403.42   5 0.12811 0.03166 0.57396-0.95472-0.80858 0.29556
   4   6  -5 64360.3 2446.91   1 0.66519-0.50534-0.47947 0.86058-0.57206 0.05923
  -4  -6  -5 63014.8 2183.70   5 0.15517-0.31445 0.50759-0.88819-0.84731 0.33433
  -4  -6  -4 8547.81 780.639   5 0.18377-0.34306 0.43062-0.81118-0.88346 0.47305
   4   6  -4 11654.0 1012.56   1 0.67228-0.51246-0.46051 0.84159-0.57931 0.16902
   4  -6  -4 10298.7 979.274   5 0.14932 0.01044 0.52245-0.90317-0.83929 0.42885
  -4   6  -3 115004. 2270.58   2 0.71095-0.86995 0.08018 0.30087-0.70007 0.39190
  -4  -6  -3 114548. 2213.93   2 0.57013-0.72946 0.07545-0.45643-0.81922 0.51131
   4  -6  -3 107191. 2781.26   5 0.18077-0.02102 0.43905-0.81974-0.87992 0.57205
   4   6  -3 110275. 2836.63   1 0.68649-0.52670-0.41901 0.80007-0.59400 0.28624
  -4  -6  -3 109770. 2501.48   5 0.22476-0.38406 0.30574-0.68627-0.92509 0.61726
   4   6  -2 1144.13 378.218   1 0.70681-0.54704-0.34826 0.72928-0.61554 0.41032
  -4  -6  -2 764.086 295.110   5 0.27522-0.43454 0.11987-0.50036-0.95385 0.74859
   4  -6  -2 1315.78 416.487   5 0.22282-0.06308 0.31210-0.69275-0.92343 0.71814
  -4   6  -2 1728.25 280.063   2 0.56883-0.72802 0.07540 0.30561-0.82012 0.61474
  -4  -6  -2 1580.36 328.407   1 0.72930-0.88899-0.23943-0.14147-0.64085 0.43593
   4   6  -1 141895. 2943.16   5 0.32875-0.16940-0.15169 0.53208-0.93227 0.82980
  -4  -6  -1 150243. 2812.01   5 0.32375-0.48308-0.12021-0.26024-0.93857 0.83589
  -4  -6  -1 145124. 2739.37   1 0.70180-0.86151-0.36734-0.01358-0.61015 0.50776
   4  -6  -1 153320. 3128.32   5 0.27198-0.11225 0.13326-0.51387-0.95300 0.85028
   4   6  -1 152671. 2990.37   1 0.72919-0.56944-0.24013 0.62112-0.64071 0.53803
   4  -6   0 1093.46 135.732   2 0.72605-0.56646 0.08056-0.46150-0.68435 0.68418
  -4  -6   0 1901.73 529.034   6 0.33119-0.49053-0.36248-0.01836-0.87160 0.87137
   4  -6   0 1073.03 459.746   5 0.31869-0.15897-0.09019-0.29039-0.94364 0.94350
   4   6   1 144162. 2857.48   5 0.19534-0.03602 0.39724-0.01678-0.89653 0.99921
   4  -6   1 150743. 3415.46   5 0.35047-0.19076-0.32726-0.05329-0.87775 0.98018
   4   6   1 139977. 1900.08   2 0.77606-0.61634 0.08159 0.29946-0.62691 0.72925
   4  -6   1 151416. 3524.36   6 0.33119-0.17146-0.33650-0.04444-0.88194 0.98422
  -4  -6   1 149864. 3124.19   6 0.32034-0.47971-0.57473 0.19396-0.75369 0.85607
  -4  -6   1 144690. 2105.46   4 0.61315-0.77276-0.62457 0.24385-0.48354 0.58591
  -4  -6   2 820.047 158.326   4 0.22146-0.38106-0.72358 0.34288-0.65380 0.85862
   4   6   2 1320.16 313.658   5 0.09535 0.06396 0.64681-0.26631-0.75643 0.96168
  -4  -6   2 328.417 308.961   6 0.29524-0.45464-0.73312 0.35243-0.61349 0.81849
   4  -6   2 1874.21 607.240   6 0.32211-0.16241-0.55691 0.17604-0.76621 0.97111
   4  -6   2 1015.57 231.435   4-0.11650 0.27593-0.70453 0.32392-0.70022 0.90507
   4  -6   3 114484. 2996.79   6 0.29685-0.13718-0.72583 0.34504-0.62133 0.92885
  -4  -6   3 113808. 2939.76   6 0.26362-0.42306-0.84099 0.46038-0.47343 0.78104
   4  -6   3 107729. 1803.47   4 0.32956-0.17012-0.71109 0.33050-0.62108 0.92839
  -4  -6   4 9126.38 928.073   6 0.23030-0.38977-0.91098 0.53044-0.34324 0.75346
   4  -6   4 9346.21 936.064   6 0.26311-0.10347-0.84235 0.46163-0.47131 0.88143
   4  -6   5 65050.9 2418.11   3-0.20132 0.36115-0.95380 0.57325-0.22296 0.73562
   4  -6   5 67611.5 2536.40   6 0.22645-0.06684-0.91719 0.53655-0.32892 0.84167
  -4  -6   6 3801.34 624.178   3-0.18905 0.02984-0.96176 0.58124-0.19814 0.81318
   4  -6   6 3753.50 685.588   3-0.15083 0.31071-0.98102 0.60046-0.12175 0.73693
   4  -6   7 58995.6 2649.18   3-0.10247 0.26239-0.99436 0.61380-0.02698 0.74468
  -4  -6   7 53198.8 2312.41   3-0.12728-0.03189-0.98899 0.60847-0.07535 0.79291
  -4  -6   8 6938.35 918.446   3-0.06879-0.09034-0.99690 0.61639 0.03787 0.78220
  -4  -7  -8 5086.53 861.496   5 0.15651-0.31573 0.50415-0.94826-0.84912 0.02840
   4   7  -8 3578.48 729.306   1 0.70137-0.54142-0.36893 0.81361-0.60968-0.21077
   4  -7  -8 3536.57 698.860   1 0.04787 0.11155-0.99882 0.55482 0.00445-0.82464
   4   7  -7 13394.8 1310.52   1 0.69479-0.53486-0.39210 0.83675-0.60270-0.11523
   4  -7  -7 14846.9 1419.37   5 0.13818 0.02165 0.54995-0.99419-0.82347 0.10529
  -4  -7  -7 15724.8 1340.85   5 0.16071-0.31993 0.49327-0.93734-0.85471 0.13656
   4   7  -6 7061.51 944.920   1 0.69192-0.53202-0.40166 0.84628-0.59968-0.01571
   4  -7  -6 6746.93 946.102   5 0.14573 0.01409 0.53143-0.97564-0.83426 0.21866
  -4  -7  -6 5178.44 738.446   5 0.17134-0.33058 0.46499-0.90904-0.86839 0.25282
  -4  -7  -5 48292.9 2025.46   5 0.18978-0.34902 0.41347-0.85748-0.89036 0.37736
   4   7  -5 49148.0 2233.44   1 0.69360-0.53372-0.39610 0.84069-0.60144 0.08859
   4  -7  -5 45172.0 2151.61   5 0.15965 0.00016 0.49604-0.94021-0.85330 0.34027
   4   7  -4 5232.51 723.156   1 0.70030-0.54045-0.37279 0.81735-0.60855 0.19824
  -4  -7  -4 6013.46 714.137   5 0.21713-0.37638 0.33048-0.77446-0.91837 0.50795
   4  -7  -4 4914.73 721.620   5 0.18108-0.02128 0.43819-0.88233-0.88028 0.46982
  -4  -7  -3 66998.8 1726.68   2 0.48690-0.64626 0.07188-0.51636-0.87146 0.56358
  -4   7  -3 66477.7 1733.47   2 0.66303-0.82200 0.07879 0.36576-0.74576 0.43757
  -4  -7  -3 67238.5 2124.85   5 0.25309-0.41236 0.20680-0.65074-0.94501 0.63716
   4   7  -3 68315.7 2366.91   1 0.71179-0.55196-0.32793 0.77246-0.62096 0.31319
   4  -7  -3 65552.5 2311.63   5 0.21073-0.05094 0.35066-0.79476-0.91235 0.60447
  -4   7  -2 45881.3 1243.15   2 0.48944-0.64861 0.07199 0.37252-0.87003 0.66462
  -4  -7  -2 48932.9 1767.23   5 0.29389-0.45317 0.03773-0.48164-0.95511 0.74983
   4   7  -2 51485.3 1947.42   1 0.72641-0.56659-0.25668 0.70118-0.63743 0.43219
   4  -7  -2 46867.6 1913.56   5 0.24782-0.08805 0.22614-0.67021-0.94197 0.73665
  -4  -7  -1 71944.2 2153.93   5 0.33103-0.49032-0.16678-0.27710-0.92889 0.82618
   4  -7  -1 67173.4 2246.73   5 0.28863-0.12887 0.06186-0.50589-0.95544 0.85270
   4  -7   0 15288.8 1161.66   5 0.32592-0.16617-0.13361-0.31039-0.93601 0.93585
  -4  -7   0 14707.4 1127.27   6 0.33115-0.49045-0.36962-0.07471-0.86862 0.86834
   4   7   0 14058.9 590.034   2 0.49733-0.33738 0.07235 0.37223-0.86553 0.86507
  -4  -7   1 69163.3 2342.79   6 0.32225-0.48159-0.55537 0.11111-0.76726 0.86960
   4  -7   1 71707.0 2520.37   5 0.35144-0.19170-0.33802-0.10594-0.87328 0.97569
   4  -7   1 68577.2 2560.54   6 0.33122-0.17146-0.34647-0.09796-0.87806 0.98030
  -4  -7   1 68445.5 1592.41   4 0.65565-0.81528-0.60282 0.15865-0.45448 0.55684
   4  -7   2 47910.5 2134.50   6 0.32355-0.16382-0.54078 0.09643-0.77706 0.98192
  -4  -7   2 45498.1 1941.46   6 0.30142-0.46078-0.70369 0.25951-0.64419 0.84913
  -4  -7   2 47896.4 1057.58   4 0.35208-0.51170-0.70724 0.26308-0.61306 0.81787
   4  -7   3 68333.9 1495.57   4 0.23497-0.07555-0.72254 0.27850-0.65021 0.95751
   4  -7   3 69255.3 2532.40   6 0.30243-0.14273-0.69848 0.25420-0.64936 0.95683
  -4  -7   3 70230.6 2470.16   6 0.27366-0.43306-0.81255 0.36845-0.51557 0.82313
   4  -7   4 5841.02 847.036   6 0.27283-0.11316-0.81506 0.37085-0.51204 0.92212
  -4  -7   4 5135.32 747.257   6 0.24288-0.40231-0.88826 0.44423-0.39090 0.80108
   4  -7   5 51209.1 2339.91   6 0.23912-0.07948-0.89546 0.45133-0.37651 0.88920
  -4  -7   5 47754.3 2320.96   6 0.21129-0.37075-0.93861 0.49466-0.27385 0.78664
  -4  -7   6 6132.74 809.617   3-0.21405 0.05484-0.94458 0.50064-0.24887 0.86391
   4  -7   6 6534.99 914.161   3-0.17353 0.33341-0.97056 0.52658-0.16695 0.78213
   4  -7   7 15596.4 1415.07   3-0.12482 0.28475-0.98966 0.54567-0.07053 0.78824
  -4  -7   7 13971.8 1250.15   3-0.15325-0.00591-0.98004 0.53610-0.12656 0.84411
  -4  -7   8 4563.16 787.404   3-0.09450-0.06462-0.99545 0.55151-0.01155 0.83162
   4   8  -7 30418.8 1985.92   1 0.71393-0.55397-0.31870 0.82683-0.62332-0.09462
   4  -8  -7 31775.8 2107.87   5 0.16494-0.00508 0.48215-0.98980-0.86024 0.14203
  -4  -8  -7 31431.6 1958.30   5 0.18978-0.34898 0.41345-0.92094-0.89037 0.17220
   4   8  -6 27549.5 1810.65   1 0.71247-0.55253-0.32505 0.83315-0.62171 0.00630
   4  -8  -6 27075.6 1860.66   5 0.17355-0.01370 0.45899-0.96661-0.87115 0.25552
  -4  -8  -6 25840.0 1662.55   5 0.20123-0.36043 0.37973-0.88719-0.90280 0.28720
   4   8  -5 78720.8 2914.65   1 0.71448-0.55456-0.31630 0.82437-0.62392 0.11105
  -4  -8  -5 76084.0 2639.74   5 0.21935-0.37856 0.32336-0.83079-0.92038 0.40736
   4  -8  -5 74511.6 2874.70   5 0.18793-0.02809 0.41878-0.92637-0.88827 0.37521
   4   8  -4 14476.2 1223.84   1 0.72005-0.56016-0.29030 0.79834-0.63014 0.21981
   4  -8  -4 16569.2 1315.08   5 0.20870-0.04887 0.35695-0.86450-0.91037 0.49989
  -4  -8  -4 16376.7 1202.75   5 0.24440-0.40362 0.23847-0.74586-0.93981 0.52937
  -4   8  -3 142088. 2516.86   2 0.59913-0.75807 0.07658 0.43148-0.79817 0.48996
   4   8  -3 151575. 3713.41   1 0.72853-0.56866-0.24416 0.75217-0.63993 0.33214
  -4  -8  -3 139926. 3305.35   5 0.27522-0.43446 0.11989-0.62725-0.95385 0.64598
  -4  -8  -3 141811. 2497.29   2 0.38298-0.54237 0.06678-0.57477-0.92210 0.61424
   4  -8  -3 147092. 3630.45   5 0.23588-0.07606 0.26832-0.77584-0.93391 0.62600
  -4  -8  -2 28120.6 1479.50   5 0.30818-0.46743-0.03267-0.47465-0.95082 0.74552
   4  -8  -2 29180.1 1632.43   5 0.26814-0.10834 0.14876-0.65624-0.95178 0.74645
  -4  -8  -1 166996. 3558.72   5 0.33707-0.49633-0.20948-0.29781-0.91802 0.81530
   4  -8  -1 173074. 3852.76   5 0.30205-0.14226-0.00156-0.50590-0.95332 0.85056
  -4  -8   0 16004.5 1249.86   6 0.33101-0.49028-0.38288-0.12494-0.86292 0.86259
   4  -8   0 17941.8 1356.04   5 0.33216-0.17237-0.17442-0.33300-0.92708 0.92690
   4   8   0 16240.7 575.977   2 0.63987-0.47990 0.07803 0.43005-0.76578 0.76530
   4  -8   1 185146. 4394.52   6 0.33120-0.17140-0.36147-0.14645-0.87202 0.97421
  -4  -8   1 183679. 2741.57   4 0.67733-0.83698-0.59054 0.08292-0.43852 0.54087
  -4  -8   2 28690.9 1655.24   6 0.30509-0.46443-0.68409 0.17642-0.66329 0.86819
   4  -8   2 30471.9 1840.93   6 0.32409-0.16433-0.53425 0.02641-0.78134 0.98615
  -4  -8   2 31083.2 933.468   4 0.43025-0.58989-0.69023 0.18263-0.58173 0.78653
  -4  -8   3 152998. 3869.75   6 0.28047-0.43983-0.79058 0.28299-0.54524 0.85276
   4  -8   3 147391. 2326.35   4 0.15944-0.00004-0.72650 0.21901-0.66849 0.97577
   4  -8   3 154970. 4019.79   6 0.30578-0.14604-0.68025 0.17248-0.66691 0.97433
   4  -8   4 14392.6 1307.27   6 0.27949-0.11978-0.79390 0.28621-0.54090 0.95094
  -4  -8   4 13752.3 1275.92   6 0.25214-0.41153-0.86884 0.36132-0.42707 0.83720
   4  -8   5 80893.5 3122.40   6 0.24852-0.08884-0.87673 0.36911-0.41281 0.92546
  -4  -8   5 76539.9 3056.82   6 0.22213-0.38156-0.92376 0.41632-0.31307 0.82581
   4  -8   6 28783.3 1980.90   6 0.21528-0.05563-0.93342 0.42587-0.28817 0.90343
   4  -8   6 28072.3 1866.30   3-0.19211 0.35200-0.95986 0.45246-0.20431 0.81950
  -4  -8   7 33805.2 2031.42   3-0.17445 0.01530-0.97008 0.46272-0.16880 0.88635
   4  -8   7 38005.5 2263.84   3-0.14366 0.30360-0.98375 0.47634-0.10758 0.82528
   4   9  -7 22371.0 1758.67   1 0.72801-0.56801-0.24733 0.81894-0.63931-0.07865
  -4  -9  -7 18969.3 1573.96   5 0.21597-0.37513 0.33416-0.90508-0.91731 0.19912
   4  -9  -6 9448.92 1184.70   5 0.19892-0.03903 0.38666-0.95770-0.90037 0.28472
  -4  -9  -6 8586.42 1035.21   5 0.22748-0.38665 0.29676-0.86764-0.92735 0.31174
   4   9  -6 7187.83 993.876   1 0.72735-0.56737-0.25123 0.82281-0.63854 0.02311
  -4  -9  -5 42920.5 2111.31   5 0.24452-0.40370 0.23802-0.80887-0.93989 0.42685
   4   9  -5 43028.1 2253.39   1 0.72916-0.56921-0.24031 0.81186-0.64068 0.12779
   4  -9  -5 41410.3 2263.18   5 0.21315-0.05328 0.34309-0.91410-0.91467 0.40159
   4  -9  -4 1418.21 528.905   5 0.23269-0.07283 0.27925-0.85022-0.93150 0.52099
  -4  -9  -4 1049.44 433.681   5 0.26681-0.42601 0.15406-0.72487-0.95131 0.54084
   4   9  -4 1142.45 524.156   1 0.73328-0.57335-0.21291 0.78443-0.64567 0.23532
  -4  -9  -3 48945.1 2086.53   5 0.29287-0.45207 0.04247-0.61325-0.95522 0.64733
   4  -9  -3 51702.2 2325.64   5 0.25713-0.09728 0.19165-0.76259-0.94712 0.63919
  -4  -9  -2 5837.15 786.612   5 0.31951-0.47873-0.09495-0.47579-0.94290 0.73758
   4  -9  -2 5402.10 793.295   5 0.28494-0.12511 0.07828-0.64919-0.95534 0.74998
  -4  -9  -1 23385.6 1478.95   5 0.34220-0.50143-0.24969-0.32102-0.90601 0.80327
   4  -9  -1 19560.8 1414.84   5 0.31315-0.15332-0.05916-0.51171-0.94792 0.84514
   4  -9   0 826.784 635.988   5 0.33760-0.17779-0.21343-0.35741-0.91692 0.91671
   4   9   0 17.7800 59.0196   2 0.80915-0.64915 0.08203 0.48955-0.58346 0.58297
  -4  -9   0 611.889 545.171   6 0.33073-0.48997-0.40021-0.17111-0.85514 0.85477
  -4  -9   1 20969.6 1485.33   6 0.32309-0.48235-0.54613-0.02510-0.77351 0.87575
   4  -9   1 22913.4 1713.54   6 0.33105-0.17122-0.37990-0.19151-0.86422 0.96636
  -4  -9   2 6028.05 467.456   4 0.47301-0.63267-0.67837 0.10732-0.56213 0.76692
   4  -9   2 6534.65 1001.73   6 0.32405-0.16425-0.53474-0.03660-0.78102 0.98578
  -4  -9   2 6068.25 847.084   6 0.30712-0.46642-0.67248 0.10132-0.67414 0.87900
   4  -9   3 53194.6 2542.78   6 0.30763-0.14786-0.66947 0.09822-0.67689 0.98427
  -4  -9   3 51845.5 2393.22   6 0.28495-0.44428-0.77473 0.20364-0.56532 0.87278
   4  -9   4 1694.13 601.574   6 0.28391-0.12416-0.77853 0.20735-0.56059 0.97058
  -4  -9   4 1455.83 606.354   6 0.25880-0.41816-0.85324 0.28223-0.45375 0.86383
   4  -9   5 41431.2 2367.26   6 0.25533-0.09562-0.86155 0.29044-0.43978 0.95238
  -4  -9   5 41988.4 2402.74   6 0.23041-0.38980-0.91080 0.33987-0.34365 0.85634
   4  -9   6 9036.82 1142.32   3-0.20700 0.36690-0.94982 0.37899-0.23450 0.84968
   4  -9   6 8111.05 1179.00   6 0.22392-0.06424-0.92109 0.35006-0.31961 0.93483
  -4  -9   7 21146.4 1687.93   3-0.19140 0.03226-0.96031 0.38953-0.20287 0.92043
  -4 -10  -6 2545.49 645.125   5 0.25040-0.40954 0.21672-0.85102-0.94350 0.32786
   4 -10  -5 15308.5 1471.66   5 0.23554-0.07564 0.26949-0.90391-0.93366 0.42056
  -4 -10  -5 15374.1 1365.80   5 0.26594-0.42509 0.15754-0.79180-0.95099 0.43792
   4 -10  -4 6107.67 956.788   5 0.25352-0.09363 0.20519-0.83958-0.94525 0.53473
  -4 -10  -4 6349.63 851.099   5 0.28538-0.44454 0.07635-0.71058-0.95536 0.54487
   4 -10  -3 28540.1 1863.85   5 0.27519-0.11531 0.12002-0.75438-0.95384 0.64589
  -4 -10  -3 27962.0 1704.40   5 0.30719-0.46636-0.02753-0.60666-0.95130 0.64338
  -4 -10  -2 6605.66 894.177   5 0.32871-0.48789-0.15144-0.48272-0.93232 0.72698
   4 -10  -2 6400.50 832.647   5 0.29901-0.13914 0.01335-0.64768-0.95418 0.74881
   4 -10  -1 41369.6 2178.46   5 0.32247-0.16261-0.11245-0.52183-0.93997 0.83717
  -4 -10  -1 40453.7 2055.61   5 0.34658-0.50577-0.28820-0.34593-0.89284 0.79007
  -4 -10   0 1747.88 651.342   6 0.33024-0.48945-0.42036-0.21443-0.84562 0.84520
   4 -10   0 2268.15 763.238   5 0.34237-0.18253-0.25114-0.38311-0.90555 0.90532
  -4 -10   1 42522.1 1505.69   4 0.68275-0.84243-0.58734-0.04718-0.43441 0.53673
   4 -10   1 42197.2 2386.23   6 0.33072-0.17085-0.40080-0.23410-0.85487 0.95697
  -4 -10   1 41156.8 2166.49   6 0.32264-0.48187-0.55115-0.08357-0.77013 0.87232
  -4 -10   2 4957.49 808.493   6 0.30800-0.46726-0.66727 0.03262-0.67890 0.88371
  -4 -10   2 6423.45 502.496   4 0.49175-0.65143-0.67256 0.03806-0.55295 0.75773
   4 -10   2 7092.15 1096.46   6 0.32357-0.16374-0.54048-0.09435-0.77727 0.98198
   4 -10   3 25938.4 1913.23   6 0.30842-0.14861-0.66472 0.02997-0.68121 0.98854
  -4 -10   3 27150.5 1827.24   6 0.28771-0.44700-0.76434 0.12977-0.57792 0.88535
   4 -10   4 8133.55 1121.09   6 0.28666-0.12688-0.76836 0.13369-0.57309 0.98304
  -4 -10   4 6158.28 956.158   6 0.26342-0.42274-0.84153 0.20703-0.47259 0.88263
  -4 -10   5 13507.5 1455.60   6 0.23655-0.39591-0.90018 0.26576-0.36673 0.87938
   4 -10   5 14894.3 1519.87   6 0.26010-0.10036-0.85002 0.21543-0.45901 0.97157
   4 -10   6 2367.53 712.980   6 0.23039-0.07067-0.91084 0.27632-0.34355 0.95872
  -4 -11  -6 1637.91 605.068   5 0.27035-0.42946 0.13986-0.83757-0.95251 0.33685
  -4 -11  -5 21087.8 1653.90   5 0.28417-0.44329 0.08166-0.77934-0.95528 0.44220
   4 -11  -5 22372.4 1819.83   5 0.25539-0.09545 0.19822-0.89606-0.94624 0.43312
   4 -11  -4 5603.66 931.284   5 0.27164-0.11172 0.13462-0.83243-0.95290 0.54236
  -4 -11  -4 4608.04 789.094   5 0.30086-0.45999 0.00434-0.70199-0.95369 0.54318
  -4 -11  -3 54111.7 2496.63   5 0.31896-0.47810-0.09175-0.60586-0.94340 0.63546
   4 -11  -3 55632.4 2702.70   5 0.29063-0.13072 0.05276-0.75054-0.95539 0.64741
  -4 -11  -2 20932.0 1617.20   5 0.33629-0.49544-0.20368-0.49389-0.91961 0.71425
   4 -11  -2 18800.5 1568.36   5 0.31092-0.15102-0.04712-0.65062-0.94933 0.74393
  -4 -11  -1 106869. 3479.69   5 0.35031-0.50947-0.32550-0.37204-0.87847 0.77568
  -4 -11  -1 110301. 3747.04   6 0.33105-0.49019-0.32004-0.37832-0.88808 0.78500
   4 -11  -1 113996. 3837.22   5 0.33038-0.17049-0.16245-0.53525-0.92988 0.82706
  -4 -11   0 56130.0 2654.92   6 0.32951-0.48868-0.44257-0.25571-0.83452 0.83405
   4 -11   0 60356.3 2858.54   5 0.34655-0.18667-0.28790-0.40977-0.89295 0.89270
  -4 -11   1 105199. 3586.66   6 0.32176-0.48096-0.56050-0.13772-0.76373 0.86588
  -4 -11   1 115678. 2573.33   4 0.67257-0.83227-0.59332-0.10465-0.44210 0.54441
   4 -11   1 111607. 3951.92   6 0.33015-0.17025-0.42351-0.27488-0.84409 0.94614
   4 -11   2 22876.6 1879.02   6 0.32272-0.16285-0.55022-0.14809-0.77076 0.97543
  -4 -11   2 20082.9 1613.87   6 0.30801-0.46723-0.66721-0.03093-0.67896 0.88372
  -4 -11   3 56118.9 2765.36   6 0.28915-0.44841-0.75870 0.06064-0.58460 0.89198
   4 -11   3 57043.3 2970.00   6 0.30840-0.14856-0.66483-0.03340-0.68110 0.98838
   4 -11   4 6615.08 1106.44   6 0.28813-0.12832-0.76272 0.06456-0.57985 0.98974
  -4 -11   4 6485.12 1067.96   6 0.26640-0.42569-0.83353 0.13555-0.48494 0.89493
   4 -11   5 20882.0 1898.00   6 0.26323-0.10345-0.84202 0.14393-0.47182 0.98433
  -4 -11   5 22830.7 1957.68   6 0.24091-0.40023-0.89209 0.19418-0.38332 0.89593
  -4 -12  -5 27332.3 1971.65   5 0.29971-0.45880 0.00995-0.77104-0.95401 0.44090
  -4 -12  -4 17436.8 1530.54   5 0.31383-0.47293-0.06288-0.69818-0.94746 0.53693
   4 -12  -4 16093.1 1585.09   5 0.28742-0.12747 0.06728-0.82850-0.95544 0.54487
  -4 -12  -3 16221.7 1493.40   5 0.32870-0.48781-0.15140-0.60963-0.93233 0.62437
   4 -12  -3 23378.8 1846.73   5 0.30389-0.14395-0.01074-0.75045-0.95268 0.64469
  -4 -12  -2 11482.1 1280.47   5 0.34256-0.50168-0.25274-0.50826-0.90503 0.69965
   4 -12  -2 9820.96 1245.29   5 0.32105-0.16112-0.10399-0.65717-0.94142 0.73601
   4 -12  -1 22797.0 1842.82   5 0.33713-0.17721-0.20990-0.55122-0.91791 0.81506
  -4 -12  -1 22145.1 1818.21   6 0.33121-0.49032-0.35611-0.40574-0.87421 0.77108
  -4 -12   0 1010.39 630.807   6 0.32849-0.48762-0.46631-0.29547-0.82191 0.82140
   4 -12   0 1690.06 660.031   5 0.35016-0.19025-0.32394-0.43715-0.87910 0.87883
   4 -12   0 2178.10 809.456   6 0.33113-0.17116-0.32833-0.43362-0.88503 0.88442
  -4 -12   1 22980.9 1805.25   6 0.32051-0.47967-0.57315-0.18855-0.75482 0.85692
   4 -12   1 23569.7 1954.96   6 0.32932-0.16938-0.44759-0.31428-0.83192 0.93392
  -4 -12   2 9987.12 1218.29   6 0.30732-0.46652-0.67128-0.09034-0.67524 0.87995
   4 -12   2 10613.5 1371.70   6 0.32152-0.16161-0.56308-0.19872-0.76194 0.96656
  -4 -12   3 22894.3 1884.57   6 0.28955-0.44877-0.75712-0.00443-0.58645 0.89378
   4 -12   3 23705.8 1990.71   6 0.30772-0.14785-0.66891-0.09282-0.67741 0.98464
   4 -12   4 21022.0 1941.37   6 0.28857-0.12872-0.76100-0.00065-0.58190 0.99174
  -4 -12   4 21500.3 1891.70   6 0.26806-0.42731-0.82895 0.06747-0.49185 0.90179
  -4 -13  -4 1727.29 683.150   5 0.32471-0.48378-0.12611-0.69837-0.93747 0.52692
  -4 -13  -3 26942.5 1995.04   5 0.33680-0.49587-0.20744-0.61701-0.91859 0.61061
   4 -13  -2 856.782 616.874   5 0.32970-0.16974-0.15793-0.66664-0.93090 0.72546
  -4 -13  -2 874.815 577.673   5 0.34774-0.50683-0.29934-0.52508-0.88872 0.68331
   4 -13  -1 23203.2 2015.41   5 0.34288-0.18292-0.25535-0.56919-0.90418 0.80132
  -4 -13  -1 22642.8 1912.95   6 0.33089-0.48995-0.39158-0.43376-0.85906 0.75588
   4 -13   0 4565.48 1031.26   6 0.33118-0.17118-0.36412-0.46132-0.87092 0.87027
  -4 -13   0 6737.13 1079.93   6 0.32714-0.48623-0.49122-0.33405-0.80784 0.80728
   4 -13   1 23377.9 2025.10   6 0.32817-0.16820-0.47274-0.35262-0.81836 0.92032
  -4 -13   1 21333.8 1811.12   6 0.31887-0.47799-0.58839-0.23680-0.74371 0.84576
   4 -13   2 375.729 509.227   6 0.31996-0.16002-0.57840-0.24689-0.75105 0.95562
  -4 -13   2 497.178 543.733   6 0.30605-0.46521-0.67871-0.14640-0.66836 0.87302
  -4 -13   3 34473.4 2333.94   6 0.28908-0.44827-0.75899-0.06605-0.58426 0.89154
   4 -13   3 37225.5 2597.72   6 0.30648-0.14657-0.67622-0.14899-0.67068 0.97787
  -4 -14  -1 9050.46 1269.77   6 0.33006-0.48909-0.42659-0.46224-0.84258 0.73935
  -4 -14   0 1516.96 662.715   6 0.32542-0.48449-0.51704-0.37172-0.79228 0.79168
  -5   0  -9-888.365 495.153   5-0.04645-0.15286 0.87969-0.87990-0.47302-0.45012
  -5   0  -8-394.419 318.982   4 0.49069-0.69016-0.67289 0.67269-0.55348-0.26618
  -5   0  -8-104.741 314.102   5-0.06992-0.12940 0.90589-0.90606-0.41747-0.40310
   5   0  -8 110.789 261.024   1 0.41728-0.21772-0.84525 0.84562-0.33302-0.48731
   5   0  -8-26.3422 400.445   5-0.05700 0.25650 0.89192-0.89229-0.44834-0.37227
  -5   0  -7 202.974 280.750   4 0.52918-0.72864-0.65975 0.65956-0.53347-0.18374
   5   0  -7 239.909 283.269   5-0.07412 0.27361 0.91021-0.91054-0.40724-0.31080
   5   0  -7-159.634 333.933   1 0.36575-0.16622-0.88571 0.88605-0.28503-0.43276
   5   0  -6 355.291 359.090   1 0.31483-0.11531-0.91860 0.91890-0.23795-0.37731
  -5   0  -6 73.7631 100.490   1 0.64093-0.84019-0.53748 0.53755-0.54761-0.06756
  -5   0  -6 130.685 274.072   4 0.55425-0.75369-0.65023 0.65006-0.51951-0.09524
  -5   0  -5 426.518 286.674   4 0.56336-0.76279-0.64657 0.64642-0.51424 0.00195
  -5   0  -5 70.4567 81.8766   1 0.63557-0.83485-0.54913 0.54917-0.54227 0.02963
   5   0  -5 442.111 305.170   1 0.26496-0.06546-0.94472 0.94500-0.19213-0.32059
  -5   0  -4 238.441 226.140   4 0.55085-0.75027-0.65157 0.65144-0.52145 0.11161
  -5   0  -4-142.415 190.285   6 0.23712-0.43643-0.89916 0.89896-0.36887-0.04153
  -5   0  -4-13.3130 53.4645   1 0.67417-0.87347-0.45529 0.45530-0.58125 0.17114
   5   0  -4 169.751 291.816   1 0.21685-0.01738-0.96473 0.96497-0.14818-0.26200
  -5   0  -3-101.230 259.447   4 0.50522-0.70464-0.66814 0.66802-0.54612 0.23874
  -5   0  -3 25.8314 140.736   3-0.15045-0.04912-0.98117 0.98120-0.12100-0.18664
   5   0  -3 434.964 291.171   1 0.17173 0.02772-0.97917 0.97938-0.10717-0.20048
  -5   0  -3 24.1708 159.775   6 0.23815-0.43749-0.89727 0.89715-0.37279 0.06501
  -5   0  -3-32.2054 177.584   2 0.72350-0.92260 0.08050-0.08048-0.68706 0.37910
  -5   0  -2-43.0953 119.243   3-0.12745-0.07208-0.98894 0.98897-0.07568-0.12945
  -5   0  -2 4.76011 104.933   6 0.25791-0.45729-0.85541 0.85537-0.45014 0.24497
  -5   0  -2 189.316 243.814   4 0.40419-0.60360-0.69655 0.69645-0.59280 0.38787
   5   0  -2-186.294 215.292   1 0.13199 0.06744-0.98859 0.98877-0.07120-0.13391
  -5   0  -2-11.1170 146.282   2 0.60876-0.80806 0.07694-0.07695-0.79082 0.58564
  -5   0  -1 383.464 163.258   3-0.10738-0.09210-0.99353 0.99356-0.03651-0.06610
   5   0  -1 94.7759 306.265   1 0.10295 0.09646-0.99359 0.99374-0.04502-0.05756
   5   0  -1 84.3668 159.344   5-0.07823 0.27765 0.91431-0.91444-0.39718 0.29458
  -5   0  -1-14.1836 257.303   4 0.21125-0.41066-0.72427 0.72419-0.65641 0.55394
  -5   0  -1 266.268 105.933   5 0.34123-0.54063-0.24176 0.24183-0.90852 0.80597
  -5   0   0 44.9484 77.4859   3-0.09974-0.09969-0.99476 0.99479-0.02169 0.02160
   5   0   0 42.3919 82.2608   5 0.09971 0.09970 0.63757-0.63767-0.76367 0.76365
   5   0   0 70.8164 146.009   1 0.09971 0.09968-0.99406 0.99417-0.04210 0.04205
   5   0   0 12.5386 88.3704   3 0.09971 0.09972-0.93182 0.93179 0.34906-0.34897
  -5   0   0 39.3767 276.361   4-0.09971-0.09968-0.70748 0.70742-0.69983 0.69982
   5   0   0 58.0588 188.846   4 0.09969 0.09971-0.72653 0.72659-0.67996 0.67998
   5   0   1-3.51593 255.382   2 0.55355-0.35405 0.07478-0.07473-0.83055 0.93295
   5   0   1-79.2770 177.502   4 0.42591-0.22651-0.69133 0.69140-0.58362 0.68609
   5   0   1 11.2249 154.188   3 0.02047 0.17901-0.97846 0.97843 0.20545-0.10284
   5   0   2-378.962 319.094   2 0.80778-0.60848 0.08202-0.08200-0.58536 0.79054
   5   0   2 92.1012 173.501   4 0.66506-0.46565-0.59760 0.59769-0.44766 0.65259
   5   0   2 52.7799 205.960   3 0.01132 0.18821-0.98200 0.98197 0.18855 0.01658
  -5   0   2 94.2091 72.8277   3 0.03654-0.23588-0.97133 0.97135 0.23497-0.03002
  -5   0   3 48.9538 119.226   3 0.04254-0.24183-0.96837 0.96839 0.24593 0.06153
   5   0   3 63.3986 232.712   3 0.02038 0.17919-0.97850 0.97847 0.20527 0.10237
  -5   0   4-51.3243 141.515   3 0.06371-0.26296-0.95660 0.95662 0.28443 0.12556
   5   0   4-44.0861 292.924   3 0.03691 0.16271-0.97115 0.97112 0.23564 0.17453
   5   0   5 39.4071 260.346   3 0.05732 0.14234-0.96037 0.96033 0.27285 0.23983
  -5   0   5 37.3558 169.091   3 0.08878-0.28798-0.93999 0.94001 0.32954 0.18296
   5   0   6 265.162 377.224   3 0.08010 0.11961-0.94607 0.94604 0.31397 0.30123
   5   0   7-392.440 400.035   3 0.10449 0.09527-0.92807 0.92803 0.35755 0.36017
  -5   1  -9 13801.8 1366.96   5-0.07439-0.12495 0.91047-0.84726-0.40660-0.51652
  -5  -1  -9 16177.3 1434.41   5-0.01691-0.18237 0.84170-0.90532-0.53942-0.38375
  -5  -1  -8 34556.6 1878.31   4 0.55239-0.75188-0.65096 0.58730-0.52056-0.29910
   5   1  -8 34880.2 1917.02   1 0.47133-0.27173-0.79373 0.85758-0.38378-0.43657
   5  -1  -8 36326.7 1935.41   1 0.36073-0.16121-0.88925 0.82614-0.28038-0.53993
   5  -1  -8 32798.8 2060.95   5-0.02992 0.22945 0.85912-0.92291-0.51064-0.31000
  -5  -1  -8 37961.1 2020.18   5-0.03683-0.16245 0.86794-0.93152-0.49505-0.32554
  -5  -1  -7 67351.6 2443.14   4 0.59132-0.79080-0.63464 0.57100-0.49741-0.21980
   5  -1  -7 64880.6 2647.85   5-0.04382 0.24334 0.87654-0.94029-0.47908-0.23898
   5   1  -7 62036.4 2380.09   1 0.42911-0.22954-0.83482 0.89863-0.34409-0.37372
  -5   1  -7 65450.5 2210.78   4 0.44726-0.64670-0.68574 0.74900-0.57415-0.14304
   5  -1  -7 69939.1 2510.41   1 0.29983-0.10033-0.92706 0.86392-0.22414-0.49363
  -5  -1  -7 62449.5 2374.56   5-0.05514-0.14415 0.88982-0.95337-0.45272-0.26529
   5   1  -6 62576.4 2218.23   1 0.38913-0.18958-0.86831 0.93209-0.30676-0.30852
  -5  -1  -6 61425.7 1235.68   1 0.53128-0.73057-0.72315 0.65975-0.44073-0.17442
  -5  -1  -6 59155.0 2129.57   4 0.61908-0.81855-0.62170 0.55808-0.47965-0.13511
  -5   1  -6 61004.9 1992.17   4 0.46742-0.66685-0.68003 0.74331-0.56480-0.04994
   5  -1  -6 56646.4 2294.93   5-0.05510 0.25461 0.88977-0.95349-0.45283-0.16266
  -5  -1  -6 61027.1 2132.20   5-0.07152-0.12779 0.90755-0.97107-0.41358-0.20186
   5  -1  -6 60483.3 2183.29   1 0.23794-0.03846-0.95656 0.89339-0.16742-0.44781
  -5   1  -6 59453.3 1286.85   1 0.70035-0.89957-0.37263 0.43618-0.60860-0.00660
   5  -1  -5 66762.0 2088.47   1 0.17481 0.02465-0.97831 0.91511-0.10997-0.40274
  -5   1  -5 64889.5 1190.66   1 0.70806-0.90730-0.34330 0.40682-0.61689 0.10424
  -5  -1  -5 64688.6 2058.80   4 0.63404-0.83349-0.61425 0.55065-0.46961-0.04269
  -5   1  -5 63525.0 1882.40   4 0.46712-0.66654-0.68012 0.74342-0.56494 0.05266
  -5  -1  -5 64630.6 1086.98   1 0.47194-0.67126-0.79308 0.72965-0.38436-0.12826
   5  -1  -5 68944.0 2289.05   5-0.06279 0.26228 0.89831-0.96200-0.43461-0.07830
   5   1  -5 64351.7 2073.42   1 0.35257-0.15304-0.89487 0.95862-0.27281-0.23993
   5  -1  -4 95121.6 2424.62   5-0.06500 0.26448 0.90070-0.96435-0.42932 0.01898
   5   1  -4 91676.5 2238.28   1 0.32130-0.12179-0.91478 0.97850-0.24392-0.16628
   5  -1  -4 98647.4 2307.80   1 0.11002 0.08941-0.99252 0.92929-0.05139-0.35878
  -5  -1  -4 95245.6 2287.72   4 0.63233-0.83178-0.61512 0.55153-0.47078 0.06093
  -5  -1  -4 92567.2 1034.69   1 0.40921-0.60855-0.85210 0.78863-0.32548-0.08460
  -5   1  -4 94866.8 1196.95   1 0.73443-0.93369-0.20448 0.26796-0.64710 0.23698
  -5   1  -4 96472.1 2101.76   4 0.43835-0.63776-0.68813 0.75144-0.57816 0.16833
  -5   1  -4 93358.8 2102.81   6 0.27404-0.47339-0.81139 0.87469-0.51719 0.10684
   5  -1  -4 94095.2 1755.22   3-0.19144 0.39070-0.96028 0.89684-0.20296-0.20702
   5   1  -3 136094. 2488.10   1 0.29857-0.09908-0.92774 0.99143-0.22299-0.08468
  -5   1  -3 139874. 2522.84   2 0.72937-0.92844 0.08064-0.01712-0.68081 0.37282
  -5  -1  -3 136618. 2505.20   4 0.60581-0.80524-0.62804 0.56447-0.48828 0.18089
  -5  -1  -3 145747. 2553.93   2 0.70981-0.90894 0.08015-0.14364-0.70123 0.39329
   5  -1  -3 136830. 1682.82   3-0.14976 0.34906-0.98144 0.91800-0.11963-0.18783
  -5   1  -3 138964. 2295.11   4 0.36608-0.56548-0.70461 0.76795-0.60786 0.30049
   5   1  -3 134412. 2520.80   6 0.21305-0.01356-0.93635 0.99950-0.28017-0.02769
   5  -1  -3 142790. 2579.95   5-0.05780 0.25727 0.89281-0.95643-0.44647 0.13870
  -5   1  -3 136208. 2167.34   6 0.28583-0.48521-0.77147 0.83484-0.56931 0.26158
  -5  -1  -3 144303. 2490.04   3-0.07377-0.12579-0.99686 0.93347 0.02833-0.33598
   5  -1  -3 136879. 2486.39   1 0.04287 0.15654-0.99902 0.93575 0.00893-0.31656
   5   1  -2 190221. 2553.43   6 0.21542-0.01596-0.93322 0.99645-0.28869 0.08344
  -5  -1  -2 206761. 2776.69   2 0.58943-0.78876 0.07621-0.13973-0.80538 0.60022
  -5   1  -2 197739. 2723.91   2 0.61677-0.81605 0.07723-0.01374-0.78457 0.57937
  -5   1  -2 197648. 2530.27   4 0.22553-0.42493-0.72328 0.78664-0.65273 0.44782
  -5   1  -2 195175. 2126.21   6 0.31337-0.51278-0.63211 0.69556-0.70940 0.50427
   5  -1  -2 195124. 1440.03   3-0.07482 0.27417-0.99684 0.93339 0.02633-0.23127
  -5  -1  -2 199372. 1821.07   5-0.06774-0.13161 0.90361-0.96700-0.42272 0.21758
   5  -1  -2 201037. 2593.09   5-0.03176 0.23122 0.86149-0.92508-0.50651 0.30132
  -5  -1  -2 200682. 2783.28   4 0.53745-0.73687-0.65670 0.59315-0.52895 0.32401
  -5  -1  -2 201825. 2575.99   3-0.02465-0.17487-0.99228 0.92889 0.12151-0.32663
   5   1  -2 198142. 2678.38   1 0.29044-0.09098-0.93208 0.99574-0.21551 0.01038
  -5   1  -1 161094. 1705.75   5 0.31924-0.51867-0.09339 0.15687-0.94314 0.84061
   5   1  -1 159155. 1975.94   4 0.00996 0.18944-0.72158 0.78507-0.69239 0.58996
  -5  -1  -1 161335. 1916.92   3 0.04388-0.24335-0.96768 0.90429 0.24838-0.35098
   5   1  -1 166656. 2145.53   1 0.30968-0.11024-0.92156 0.98518-0.23321 0.13062
  -5  -1  -1 159809. 2210.96   4 0.39321-0.59263-0.69901 0.63549-0.59727 0.49479
   5  -1  -1 154591. 1898.61   5 0.03922 0.16024 0.75438-0.81794-0.65499 0.55238
  -5  -1  -1 153074. 1364.43   1 0.26263-0.46203-0.94580 0.88224-0.19000 0.08753
  -5   1  -1 157953. 2153.35   4-0.00847-0.19092-0.71983 0.78321-0.69424 0.59177
   5   1  -1 156176. 1856.33   6 0.23584-0.03641-0.90145 0.96475-0.36405 0.26142
   5   1   0 622451. 2530.38   6 0.31263-0.11323-0.63728 0.70066-0.70509 0.70508
   5  -1   0 625446. 3245.96   5 0.21604-0.01660 0.33394-0.39746-0.91737 0.91733
   5   1   0 631342. 4014.82   4 0.33577-0.13636-0.71007 0.77358-0.61891 0.61894
   5  -1   0 622908. 4199.28   4-0.11455 0.31393-0.70489 0.64149-0.70018 0.70019
   5   1   0 676072. 3667.41   1 0.38683-0.18741-0.87009 0.93369-0.30462 0.30456
   5  -1   0 661934. 2803.45   3-0.19490 0.39434-0.95808 0.89463-0.20994 0.21004
  -5  -1   0 622885. 4071.79   4 0.12148-0.32090-0.72683 0.66333-0.67608 0.67605
  -5   1   0 630421. 3112.33   5 0.09567-0.29511 0.64613-0.58261-0.75696 0.75701
  -5  -1   0 634706. 3512.91   1 0.19923-0.39865-0.97085 0.90725-0.13215 0.13221
  -5   1   1 164087. 1988.43   5-0.06718-0.13227 0.90302-0.83947-0.42407 0.52669
  -5  -1   1 154088. 2067.72   1 0.13844-0.33789-0.98727 0.92364-0.07704 0.17964
   5   1   1 157464. 2184.28   4 0.59296-0.39354-0.63391 0.69744-0.49640 0.59888
   5  -1   1 165131. 1521.19   6 0.31633-0.11689-0.60973 0.54621-0.72744 0.82994
   5  -1   1 168944. 2274.17   2 0.57874-0.37927 0.07579-0.13924-0.81313 0.91555
   5   1   1 163428. 2342.43   2 0.54346-0.34394 0.07436-0.01081-0.83721 0.93959
   5  -1   1 161791. 1893.85   3-0.13315 0.33263-0.98727 0.92382-0.08687 0.18947
   5  -1   1 163478. 2181.31   4 0.23972-0.04034-0.72214 0.65877-0.64892 0.75138
   5   1   1 173276. 1470.72   1 0.59413-0.39473-0.62854 0.69210-0.50143 0.60391
   5   1   2 198900. 2711.43   2 0.80116-0.60184 0.08195-0.01843-0.59441 0.79957
   5  -1   2 192992. 2048.97   6 0.21546-0.01605-0.93317 0.86972-0.28883 0.49396
   5  -1   2 195543. 1317.23   1 0.68043-0.48113-0.43736 0.37394-0.58770 0.79275
   5  -1   2 196222. 2535.70   4 0.54587-0.34648-0.65350 0.59014-0.52426 0.72917
  -5  -1   2 199882. 2665.02   1 0.07836-0.27782-0.99661 0.93295-0.02290 0.22803
   5  -1   2 193962. 2540.58   3-0.09283 0.29236-0.99564 0.93218-0.00832 0.21345
   5  -1   2 198691. 2656.75   2 0.82248-0.62321 0.08215-0.14563-0.56448 0.76968
  -5  -1   3 141715. 2491.09   1 0.01843-0.21791-0.99935 0.93567 0.03079 0.27688
   5  -1   3 133239. 1062.36   1 0.10929 0.08999-0.99263 0.92918-0.05073 0.35832
   5  -1   3 135756. 2451.13   3-0.05852 0.25810-0.99662 0.93317 0.05746 0.25019
   5   1   3 139868. 2509.54   3 0.10105 0.09851-0.93077 0.99416 0.35145-0.04380
  -5  -1   3 140422. 1797.20   3-0.11716-0.08212-0.99154 0.92815-0.05556 0.36303
   5   1   4 95712.7 2329.37   3 0.10183 0.09778-0.93017 0.99356 0.35283 0.05733
  -5  -1   4 92685.6 1752.55   3-0.04546-0.15377-0.99557 0.93217 0.08225 0.32773
   5  -1   4 93990.0 2307.81   3-0.02657 0.22620-0.99267 0.92921 0.11789 0.29228
  -5  -1   5 61468.7 1667.71   3 0.00658-0.20577-0.98369 0.92029 0.17976 0.33274
   5   1   5 64654.0 2138.46   3 0.11142 0.08823-0.92242 0.98581 0.36985 0.14283
   5  -1   5 61464.1 2058.72   3 0.00432 0.19535-0.98446 0.92100 0.17558 0.33710
  -5  -1   6 57488.1 1821.49   3 0.05020-0.24935-0.96434 0.90094 0.25990 0.35512
   5  -1   6 58446.7 2239.11   3 0.03476 0.16496-0.97218 0.90872 0.23171 0.38349
  -5  -1   7 63101.5 2127.69   3 0.08967-0.28877-0.93934 0.87594 0.33114 0.38640
   5  -1   7 63492.6 2539.14   3 0.06505 0.13472-0.95579 0.89233 0.28684 0.43087
   5  -1   8 37894.7 2152.73   3 0.09538 0.10443-0.93512 0.87167 0.34133 0.47890
  -5  -2  -9 1976.12 513.616   5 0.01372-0.21296 0.79651-0.92355-0.60420-0.31899
  -5  -2  -8 161.968 270.535   4 0.59970-0.79920-0.63086 0.50375-0.49217-0.32751
  -5  -2  -8 164.915 267.295   5-0.00240-0.19685 0.82103-0.94803-0.57061-0.25000
   5  -2  -8 72.0050 266.923   1 0.30328-0.10380-0.92516 0.79857-0.22732-0.59297
   5  -2  -8-117.234 399.007   5-0.00193 0.20149 0.82033-0.94754-0.57162-0.24904
   5   2  -8-54.2971 294.673   1 0.52153-0.32190-0.73575 0.86307-0.43142-0.38895
  -5  -2  -7 6061.89 805.645   4 0.63824-0.83773-0.61209 0.48500-0.46673-0.25049
   5   2  -7 5936.44 773.487   1 0.48800-0.28839-0.77567 0.90296-0.39955-0.31828
  -5   2  -7 7253.83 716.811   4 0.33971-0.53913-0.70941 0.83612-0.61752-0.09966
   5  -2  -7 5753.72 823.298   5-0.01250 0.21205 0.83555-0.96273-0.54900-0.16908
   5  -2  -7 5787.58 764.179   1 0.23356-0.03410-0.95833 0.83171-0.16343-0.55433
  -5  -2  -7 7345.85 832.208   5-0.01577-0.18349 0.84013-0.96710-0.54189-0.17615
  -5  -2  -6 635.963 268.422   5-0.02543-0.17385 0.85322-0.98016-0.52066-0.09480
   5  -2  -6 248.524 342.525   5-0.01954 0.21908 0.84530-0.97244-0.53367-0.08184
  -5   2  -6 277.584 170.017   1 0.72833-0.92751-0.24540 0.37243-0.63969 0.02448
   5   2  -6 488.386 293.064   1 0.45806-0.25847-0.80733 0.93459-0.37128-0.24402
  -5  -2  -6 473.817 142.948   1 0.37393-0.57326-0.87980 0.75292-0.29262-0.32251
  -5   2  -6 595.652 276.603   4 0.35216-0.55158-0.70722 0.83395-0.61303-0.00169
  -5  -2  -6 509.216 302.766   4 0.66715-0.86663-0.59642 0.46935-0.44613-0.16864
   5  -2  -6 584.212 317.001   1 0.16165 0.03779-0.98185 0.85520-0.09803-0.51719
   5   2  -5 4442.10 610.413   1 0.43343-0.23386-0.83090 0.95813-0.34814-0.16462
   5  -2  -5 4937.47 668.425   5-0.02162 0.22115 0.84813-0.97524-0.52908 0.01615
  -5  -2  -5 3367.59 498.715   4 0.68539-0.88486-0.58576 0.45871-0.43238-0.07994
  -5   2  -5 4695.13 524.039   4 0.33813-0.53754-0.70968 0.83642-0.61808 0.10581
  -5  -2  -5 4969.06 547.683   5-0.02944-0.16984 0.85850-0.98540-0.51171-0.00118
  -5  -2  -5 4350.26 319.534   1 0.23570-0.43505-0.95747 0.83055-0.16538-0.34722
  -5   2  -5 4741.18 380.579   1 0.73442-0.93362-0.20456 0.33155-0.64709 0.13441
   5  -2  -5 4229.13 455.607   3-0.15411 0.35333-0.97968 0.85282-0.12825-0.38425
   5  -2  -5 5035.96 625.154   1 0.08683 0.11259-0.99570 0.86901-0.03051-0.48217
   5  -2  -4 3862.96 562.474   5-0.01618 0.21570 0.84069-0.96776-0.54101 0.13065
  -5   2  -4 4561.22 475.645   4 0.28740-0.48679-0.71712 0.84388-0.63495 0.22514
  -5  -2  -4 4283.06 270.608   1 0.02723-0.22661-0.99936 0.87241 0.02292-0.43299
  -5  -2  -4 4913.11 487.111   5-0.02360-0.17570 0.85079-0.97766-0.52471 0.11439
  -5   2  -4 3469.66 463.460   6 0.30031-0.49970-0.70926 0.83604-0.63857 0.22827
   5   2  -4 3810.20 514.765   1 0.41673-0.21718-0.84573 0.97292-0.33250-0.07772
   5  -2  -4 3819.19 369.483   3-0.09419 0.29346-0.99548 0.86861-0.01097-0.39902
   5   2  -3 6418.18 592.190   6 0.25441-0.05495-0.86370 0.99034-0.43608 0.12827
  -5  -2  -3 5203.72 418.326   5 0.00281-0.20212 0.81327-0.94011-0.58160 0.27386
  -5   2  -3 6406.84 573.260   2 0.72760-0.92665 0.08060 0.04642-0.68270 0.37470
  -5   2  -3 5617.78 502.819   6 0.31324-0.51266-0.63298 0.75984-0.70868 0.40099
  -5  -2  -3 5873.62 527.909   2 0.68784-0.88700 0.07954-0.20653-0.72286 0.41494
  -5   2  -3 5792.99 481.092   4 0.18339-0.38278-0.72573 0.85251-0.66315 0.35580
   5  -2  -3 5514.56 573.959   5 0.00176 0.19774 0.81485-0.94188-0.57940 0.27162
   5   2  -3 6704.03 621.650   1 0.41216-0.21264-0.84962 0.97679-0.32824 0.02055
  -5  -2  -3 5855.98 596.172   4 0.67633-0.87579-0.59113 0.46412-0.43928 0.13187
   5  -2  -3 5913.50 383.511   3-0.00409 0.20340-0.98712 0.86025 0.15995-0.46741
  -5  -2  -2 15093.3 762.481   2 0.55831-0.75767 0.07498-0.20200-0.82735 0.62221
  -5   2  -2 14439.0 744.451   2 0.61356-0.81280 0.07711 0.04988-0.78710 0.58187
  -5  -2  -2 15026.9 834.629   4 0.63112-0.83057-0.61573 0.48874-0.47160 0.26665
  -5   2  -2 13665.9 686.000   6 0.32945-0.52890-0.44412 0.57105-0.83372 0.62865
  -5  -2  -2 14622.9 532.520   5 0.08281-0.28213 0.67267-0.79947-0.73504 0.52987
   5   2  -2 14672.9 589.818   4-0.01023 0.20965-0.71965 0.84657-0.69440 0.48953
   5   2  -2 14822.7 802.872   1 0.42684-0.22734-0.83686 0.96399-0.34197 0.13681
   5   2  -2 14684.0 762.341   6 0.26795-0.06852-0.82926 0.95597-0.49138 0.28619
  -5   2  -2 14284.2 699.715   4 0.00737-0.20674-0.72135 0.84815-0.69266 0.48776
   5  -2  -2 14695.6 770.120   5 0.04226 0.15723 0.74908-0.87608-0.66086 0.45565
  -5  -2  -2 14122.7 732.362   3 0.06581-0.26531-0.95532 0.82851 0.28821-0.49334
  -5  -2  -2 14141.9 464.870   1 0.65414-0.85356-0.50706 0.38005-0.56087 0.35588
  -5  -2  -1 52187.7 1343.81   4 0.52812-0.72756-0.66013 0.53316-0.53404 0.43154
   5   2  -1 52212.9 1310.29   1 0.47284-0.27336-0.79213 0.91924-0.38522 0.28260
   5   2  -1 48127.6 1051.42   4 0.29737-0.09795-0.71583 0.84276-0.63181 0.52939
   5   2  -1 49314.5 1152.00   6 0.29869-0.09929-0.71719 0.84398-0.63043 0.52785
   5  -2  -1 49987.6 1230.06   5 0.12430 0.07518 0.58284-0.70981-0.80280 0.70016
  -5  -2  -1 50167.6 981.861   1 0.52325-0.72269-0.73356 0.60652-0.43306 0.33061
  -5  -2  -1 50394.6 782.668   5 0.29018-0.48951 0.05484-0.18161-0.95541 0.85281
  -5   2  -1 50616.8 1189.46   5 0.30678-0.50624-0.02543 0.15233-0.95149 0.84898
   5   2   0 14756.5 508.381   5 0.35086-0.15152-0.33152 0.45825-0.87600 0.87602
   5   2   0 15378.9 644.680   1 0.56770-0.36824-0.67145 0.79852-0.47575 0.47567
   5   2   0 14445.6 631.223   4 0.55403-0.35460-0.65032 0.77727-0.51963 0.51967
  -5  -2   0 14422.6 505.939   6 0.30293-0.50230-0.69585 0.56898-0.65195 0.65192
  -5  -2   0 14409.9 655.142   4 0.31400-0.51343-0.71349 0.58654-0.62637 0.62633
  -5   2   0 14575.2 605.705   5 0.16555-0.36502 0.48053-0.35359-0.86103 0.86109
  -5  -2   0 14581.3 609.601   1 0.40472-0.60418-0.85584 0.72876-0.32129 0.32137
   5  -2   0 15520.7 680.451   5 0.25856-0.05909 0.18620-0.31313-0.94782 0.94776
   5  -2   1 50421.8 1185.39   6 0.33012-0.13064-0.42464 0.29763-0.84353 0.94599
   5  -2   1 54290.3 1251.68   2 0.61860-0.41916 0.07729-0.20424-0.78312 0.88557
   5  -2   1 48427.7 1222.52   4 0.05770 0.14167-0.72495 0.59813-0.68649 0.78894
   5   2   1 48612.9 726.413   5 0.05341 0.14592 0.72914-0.60238-0.68201 0.78460
   5   2   1 52217.7 1007.41   1 0.70613-0.50669-0.35095 0.47799-0.61480 0.71725
  -5   2   1 49730.4 1192.91   5 0.01882-0.21830 0.78841-0.66144-0.61460 0.71723
  -5  -2   1 48816.7 1097.16   4-0.07244-0.12698-0.71182 0.58488-0.69878 0.80119
   5   2   1 51567.2 1326.59   2 0.54836-0.34881 0.07457 0.05249-0.83400 0.93636
  -5  -2   1 47880.2 1122.82   6 0.23196-0.43136-0.90820 0.78141-0.34944 0.45202
  -5  -2   1 47794.2 1241.97   1 0.30452-0.50400-0.92447 0.79736-0.22846 0.33108
  -5  -2   2 16506.0 817.803   1 0.21650-0.41600-0.96485 0.83772-0.14787 0.35302
  -5   2   2 15488.0 795.711   5-0.07692-0.12258 0.91301-0.78600-0.40041 0.60562
   5  -2   2 14261.4 683.382   4 0.40967-0.21030-0.69527 0.56847-0.59052 0.79543
   5  -2   2 15361.8 542.832   1 0.72335-0.52409-0.27347 0.14657-0.63390 0.83897
   5   2   2 14837.4 774.080   2 0.80294-0.60358 0.08197 0.04505-0.59201 0.79714
   5  -2   2 15951.7 696.710   6 0.27639-0.07695-0.80401 0.67707-0.52738 0.73245
   5  -2   2 15121.6 764.016   3-0.18134 0.38088-0.96631 0.83943-0.18261 0.38774
  -5  -2   3 6109.22 551.847   1 0.13595-0.33547-0.98779 0.86062-0.07478 0.38247
   5  -2   3 5472.19 465.838   4 0.67719-0.47780-0.59063 0.46384-0.43863 0.74599
   5  -2   3 5437.04 320.187   1 0.47774-0.27850-0.78691 0.65998-0.38984 0.69745
   5  -2   3 5888.05 518.264   6 0.21291-0.01350-0.93654 0.80968-0.27966 0.58735
   5  -2   3 5138.06 541.553   3-0.12924 0.32883-0.98843 0.86156-0.07920 0.38685
   5  -2   4 3499.57 505.014   3-0.08517 0.28481-0.99633 0.86946 0.00644 0.40372
   5  -2   4 3663.71 285.924   1 0.18393 0.01529-0.97566 0.84870-0.11825 0.52839
  -5  -2   4 3274.04 383.590   3-0.13961-0.05962-0.98517 0.85835-0.09958 0.50957
   5  -2   5 3420.35 549.375   3-0.04550 0.24518-0.99557 0.86869 0.08219 0.43049
  -5  -2   5 4644.85 501.937   3-0.06921-0.12997-0.99690 0.87008 0.03707 0.47543
   5  -2   6 231.077 314.311   3-0.00839 0.20812-0.98836 0.86148 0.15193 0.46327
  -5  -2   6 685.672 274.139   3-0.01216-0.18698-0.98937 0.86255 0.14490 0.47012
  -5  -2   7 5250.11 638.768   3 0.03732-0.23641-0.97095 0.84413 0.23639 0.48115
   5  -2   7 6042.28 840.281   3 0.02718 0.17259-0.97562 0.84875 0.21780 0.49992
  -5  -2   8 148.919 270.473   3 0.08232-0.28137-0.94455 0.81772 0.31797 0.50209
   5  -2   8-231.220 412.715   3 0.06184 0.13798-0.95772 0.83084 0.28104 0.53920
  -5  -3  -9 23759.0 1735.60   5 0.04486-0.24407 0.74451-0.93497-0.66584-0.25737
  -5  -3  -9 28616.0 1947.78   4 0.58941-0.78894-0.63549 0.44492-0.49860-0.42355
   5   3  -8 40900.1 2137.56   1 0.56690-0.36723-0.67266 0.86346-0.47499-0.34540
  -5  -3  -8 42478.3 2257.40   4 0.63573-0.83525-0.61338 0.42282-0.46845-0.35124
   5  -3  -8 38823.8 2255.11   5 0.02653 0.17307 0.77586-0.96648-0.63008-0.19060
   5  -3  -8 40907.6 2096.06   1 0.24658-0.04713-0.95294 0.76288-0.17532-0.64496
  -5  -3  -8 41323.4 2104.71   5 0.03256-0.23179 0.76577-0.95619-0.64202-0.17861
   5   3  -7 35047.9 1867.42   1 0.54102-0.34137-0.71006 0.90083-0.45007-0.26778
  -5  -3  -7 36499.0 1963.84   4 0.67337-0.87288-0.59285 0.40231-0.44150-0.27574
  -5  -3  -7 33712.7 1736.83   5 0.02409-0.22333 0.77986-0.97025-0.62522-0.09284
   5  -3  -7 35751.4 1835.49   1 0.16918 0.03025-0.97986 0.78977-0.10486-0.61288
   5  -3  -7 35091.9 1971.48   5 0.01921 0.18038 0.78779-0.97838-0.61538-0.10273
   5  -3  -6 85219.0 2823.17   5 0.01620 0.18337 0.79259-0.98314-0.60927-0.00626
   5   3  -6 92261.3 2823.80   1 0.51963-0.32000-0.73815 0.92889-0.42961-0.18571
   5  -3  -6 90408.2 2709.59   1 0.08896 0.11044-0.99545 0.80532-0.03243-0.58277
  -5   3  -6 94536.6 2214.23   4 0.20125-0.40065-0.72486 0.91504-0.65890 0.04419
  -5  -3  -6 93338.7 2599.76   5 0.02093-0.22018 0.78500-0.97536-0.61887 0.00338
  -5  -3  -6 92757.9 1715.93   1 0.20187-0.40123-0.96997 0.77961-0.13454-0.48057
   5   3  -5 52034.8 1944.58   1 0.50465-0.30505-0.75648 0.94718-0.41535-0.09743
  -5  -3  -5 52363.1 1751.35   5 0.02586-0.22511 0.77696-0.96728-0.62874 0.11583
   5  -3  -5 50712.2 1995.62   5 0.01919 0.18037 0.78781-0.97833-0.61535 0.10240
  -5   3  -5 51854.8 1539.63   4 0.16979-0.36917-0.72622 0.91642-0.66624 0.15398
   5  -3  -4 100039. 1930.63   3-0.00509 0.20437-0.98741 0.79713 0.15808-0.56806
   5  -3  -4 101136. 2547.84   5 0.03104 0.16851 0.76834-0.95883-0.63901 0.22863
   5   3  -4 101268. 2498.42   1 0.49883-0.29924-0.76333 0.95400-0.40981-0.00043
  -5   3  -4 97907.0 1976.75   4 0.09427-0.29365-0.72640 0.91662-0.68088 0.27107
  -5  -3  -4 102580. 2156.64   5 0.04436-0.24363 0.74539-0.93567-0.66489 0.25455
  -5  -3  -3 110662. 1933.99   5 0.08785-0.28713 0.66240-0.85265-0.74373 0.43597
  -5   3  -3 110373. 2266.86   2 0.71805-0.91707 0.08036 0.11016-0.69277 0.38474
  -5  -3  -3 108924. 2233.53   2 0.65682-0.85601 0.07859-0.26908-0.75125 0.44335
   5   3  -3 110406. 1479.21   4 0.06263 0.13679-0.72521 0.91555-0.68579 0.37848
   5   3  -3 109926. 2422.97   1 0.50610-0.30654-0.75475 0.94539-0.41672 0.10902
  -5   3  -3 111773. 1954.53   4-0.03759-0.16177-0.71656 0.90679-0.69666 0.38932
  -5   3  -3 114836. 2404.65   6 0.32635-0.52580-0.50370 0.69405-0.80044 0.49280
   5  -3  -3 111031. 1814.66   3 0.10888 0.09044-0.92452 0.73423 0.36535-0.67282
   5  -3  -3 111865. 2439.13   5 0.05659 0.14295 0.72331-0.91376-0.68794 0.38013
  -5   3  -2 122339. 2349.42   5 0.34665-0.54613-0.28883 0.47912-0.89261 0.68755
   5  -3  -2 128371. 2375.47   5 0.10374 0.09579 0.62890-0.81932-0.77030 0.56506
   5   3  -2 126035. 2348.75   6 0.30176-0.10237-0.70195 0.89215-0.64593 0.44078
  -5   3  -2 125176. 2173.33   2 0.59875-0.79797 0.07656 0.11393-0.79846 0.59321
  -5  -3  -2 122654. 1713.94   1 0.69588-0.89533-0.38837 0.19788-0.60385 0.39888
  -5  -3  -2 128428. 2229.06   2 0.51459-0.71397 0.07312-0.26365-0.85534 0.65022
   5   3  -2 126255. 1555.18   4 0.33821-0.13878-0.70966 0.90003-0.61805 0.41319
  -5  -3  -2 124103. 1765.36   5 0.17744-0.37673 0.44830-0.63852-0.87592 0.67073
   5   3  -2 127395. 2410.32   1 0.53201-0.33247-0.72219 0.91280-0.44143 0.23626
  -5   3  -1 257788. 3105.79   5 0.29684-0.49633 0.02379 0.16652-0.95465 0.85216
   5   3  -1 255037. 3142.30   1 0.58300-0.38348-0.64723 0.83781-0.49059 0.38796
  -5  -3  -1 265508. 3164.28   4 0.62129-0.82075-0.62062 0.43020-0.47819 0.37568
   5   3  -1 251268. 2408.48   4 0.56942-0.36998-0.64408 0.83446-0.51068 0.40828
  -5  -3  -1 244424. 2597.05   1 0.61520-0.81468-0.59031 0.39979-0.52209 0.41966
   5  -3  -1 261691. 3120.10   5 0.18136 0.01816 0.43741-0.62779-0.88062 0.77796
   5   3  -1 248818. 2971.29   6 0.32415-0.12479-0.53350 0.72379-0.78183 0.67929
  -5  -3  -1 251030. 2320.66   5 0.30944-0.50874-0.03929-0.15090-0.95016 0.84755
   5   3   0 8018.28 477.387   5 0.32752-0.12820-0.14373 0.33388-0.93396 0.93400
  -5  -3   0 8885.14 547.904   1 0.51717-0.71667-0.74124 0.55069-0.42726 0.42736
   5   3   0 9072.30 581.888   1 0.66038-0.46088-0.49174 0.68229-0.56718 0.56708
  -5  -3   0 8668.32 532.404   4 0.46054-0.65999-0.68203 0.49162-0.56804 0.56799
  -5   3   0 8006.68 533.015   5 0.19353-0.39303 0.40256-0.21221-0.89454 0.89463
  -5  -3   0 8921.68 538.012   6 0.32374-0.52307-0.53854 0.34819-0.77854 0.77846
   5  -3   0 8805.76 594.335   5 0.28113-0.08162 0.09489-0.28525-0.95495 0.95487
   5  -3   1 252790. 3229.17   5 0.35088-0.15139-0.33179 0.14147-0.87588 0.97837
  -5  -3   1 257324. 3119.47   1 0.41795-0.61747-0.84467 0.65409-0.33365 0.43628
   5  -3   1 268308. 2708.06   2 0.67195-0.47254 0.07907-0.26952-0.73770 0.84017
   5  -3   1 252824. 3236.42   6 0.33122-0.13171-0.35222 0.16172-0.87578 0.97819
   5   3   1 258438. 2943.65   2 0.56769-0.36811 0.07536 0.11520-0.82092 0.92325
  -5  -3   1 256293. 2526.52   4 0.13050-0.32994-0.72685 0.53647-0.67437 0.77677
   5   3   1 260269. 2687.52   1 0.73581-0.53633-0.19378 0.38430-0.64884 0.75128
  -5   3   1 254142. 3027.75   5 0.07331-0.27283 0.69154-0.50115-0.71835 0.82101
  -5  -3   1 256483. 2865.04   6 0.27690-0.47626-0.80240 0.61212-0.52956 0.63209
   5  -3   1 255963. 2889.03   4-0.09911 0.29846-0.70758 0.51731-0.69982 0.80225
   5   3   1 260108. 2286.92   5 0.14899 0.05031 0.52328-0.33309-0.83883 0.94145
   5   3   2 134533. 1805.19   5-0.04237 0.24166 0.87478-0.68456-0.48241 0.68760
   5  -3   2 139329. 1962.87   1 0.72977-0.53054-0.23655 0.04617-0.64140 0.84648
   5  -3   2 132044. 2059.30   4 0.26764-0.06828-0.71943 0.52917-0.64096 0.84585
   5   3   2 136834. 2276.88   2 0.81298-0.61360 0.08207 0.10845-0.57811 0.78322
  -5  -3   2 136799. 2407.30   6 0.22880-0.42819-0.91344 0.72323-0.33765 0.54280
  -5  -3   2 136037. 2469.35   1 0.32335-0.52289-0.91355 0.72294-0.24581 0.45098
  -5   3   2 135298. 2422.70   5-0.02374-0.17578 0.85098-0.66056-0.52440 0.72963
   5  -3   2 134988. 2290.14   6 0.30298-0.10350-0.69557 0.50515-0.65223 0.85726
   5  -3   3 110034. 1773.75   1 0.59085-0.39164-0.63415 0.44375-0.49823 0.80585
   5  -3   3 105649. 1919.67   4 0.58932-0.38995-0.63553 0.44530-0.49866 0.80600
   5  -3   3 114183. 2260.94   6 0.25140-0.05195-0.87047 0.68013-0.42417 0.73181
   5  -3   3 108758. 2361.55   3-0.18803 0.38763-0.96238 0.77208-0.19608 0.50373
   5  -3   4 104513. 2542.45   3-0.13650 0.33614-0.98621 0.79591-0.09346 0.50362
   5  -3   4 107422. 1755.99   1 0.37382-0.17463-0.87988 0.68944-0.29252 0.70268
  -5  -3   4 99823.5 2078.59   3-0.21191 0.01269-0.94620 0.75596-0.24450 0.65449
   5  -3   5 50830.2 1279.56   1 0.16009 0.03907-0.98224 0.79177-0.09663 0.60932
   5  -3   5 51422.4 1960.78   3-0.09056 0.29025-0.99587 0.80557-0.00395 0.51663
  -5  -3   5 49054.4 1614.81   3-0.13379-0.06538-0.98707 0.79683-0.08814 0.60064
  -5  -3   6 88834.1 2397.25   3-0.06836-0.13077-0.99690 0.80666 0.03868 0.57634
   5  -3   6 89084.1 2828.35   3-0.04825 0.24798-0.99586 0.80556 0.07698 0.53822
  -5  -3   7 35908.6 1669.81   3-0.01146-0.18762-0.98919 0.79894 0.14620 0.57134
   5  -3   7 35881.3 1949.39   3-0.00831 0.20809-0.98833 0.79803 0.15209 0.56563
   5  -3   8 38125.9 2179.16   3 0.03007 0.16976-0.97434 0.78404 0.22311 0.59713
  -5  -3   8 38156.1 1858.96   3 0.03985-0.23888-0.96971 0.77947 0.24102 0.57904
  -5  -4  -8 13126.9 1330.08   4 0.66285-0.86239-0.59884 0.34483-0.44927-0.37043
   5   4  -8 12670.5 1246.35   1 0.60686-0.40715-0.60593 0.86020-0.51389-0.30652
   5  -4  -8 11847.6 1281.04   5 0.05499 0.14463 0.72624-0.98029-0.68497-0.13573
  -5  -4  -8 12901.6 1212.84   5 0.06726-0.26644 0.70326-0.95710-0.70748-0.11317
   5  -4  -8 11031.3 1125.90   1 0.19216 0.00725-0.97313 0.71959-0.12572-0.69453
   5   4  -7 1353.35 467.021   1 0.58740-0.38771-0.63997 0.89421-0.49487-0.22301
   5  -4  -7 1549.60 451.579   1 0.10859 0.09080-0.99275 0.73917-0.05010-0.66762
   5  -4  -7 1690.98 529.617   5 0.05068 0.14893 0.73410-0.98810-0.67689-0.04124
  -5  -4  -7 1633.86 457.170   5 0.06326-0.26246 0.71086-0.96466-0.70022-0.01786
   5   4  -6 19490.6 1366.53   1 0.57280-0.37314-0.66355 0.91776-0.48070-0.13464
  -5  -4  -6 18982.0 854.945   1 0.04792-0.24733-0.99881 0.74497 0.00441-0.61951
   5  -4  -6 17489.6 1332.58   5 0.05125 0.14835 0.73306-0.98704-0.67796 0.06241
  -5   4  -6 18344.1 926.042   4 0.00817-0.20754-0.72142 0.97505-0.69258 0.07788
  -5  -4  -6 18652.5 1213.14   5 0.06571-0.26492 0.70621-0.95999-0.70468 0.08918
   5  -4  -6 19204.9 1305.73   1 0.02224 0.17712-0.99937 0.74577 0.02738-0.64256
  -5   4  -5 12833.0 741.564   4-0.04048-0.15889-0.71620 0.96984-0.69687 0.18463
   5   4  -5 13163.3 1065.56   1 0.56493-0.36528-0.67566 0.92984-0.47308-0.03972
  -5  -4  -5 13306.3 927.697   5 0.07762-0.27684 0.68307-0.93680-0.72597 0.21303
   5   4  -5 13462.3 464.922   4 0.09485 0.10457-0.72642 0.98017-0.68078 0.16857
   5  -4  -5 12710.6 1062.16   5 0.05845 0.14114 0.71986-0.97380-0.69139 0.17841
   5   4  -4 23413.3 1283.26   1 0.56613-0.36651-0.67383 0.92799-0.47424 0.06398
   5   4  -4 24176.0 570.751   4 0.29270-0.09327-0.71644 0.97022-0.63329 0.22353
   5  -4  -4 23922.7 1019.88   3 0.06750 0.13178-0.95428 0.70057 0.29128-0.70125
   5  -4  -4 23520.3 1318.17   5 0.07497 0.12461 0.68830-0.94220-0.72129 0.31089
  -5  -4  -4 23313.4 1088.07   5 0.10413-0.30337 0.62805-0.88176-0.77093 0.36058
   5   4  -3 16709.1 1036.95   1 0.57934-0.37974-0.65317 0.90729-0.48704 0.17931
   5  -4  -3 16775.0 1031.68   5 0.10476 0.09481 0.62670-0.88057-0.77195 0.46412
  -5   4  -3 15324.4 865.267   2 0.70021-0.89920 0.07989 0.17413-0.71084 0.40280
  -5  -4  -3 15023.7 843.834   2 0.61571-0.81492 0.07719-0.33118-0.78541 0.47753
   5   4  -3 16575.2 492.018   4 0.50767-0.30823-0.66731 0.92111-0.54486 0.23756
  -5   4  -3 14962.9 986.186   6 0.33090-0.53039-0.39038 0.64422-0.85960 0.55200
  -5  -4  -3 16308.3 822.653   5 0.15330-0.35254 0.51240-0.76607-0.84476 0.53697
  -5   4  -2 21278.0 1088.55   5 0.33498-0.53449-0.19417 0.44788-0.92214 0.71710
   5   4  -2 20390.7 1063.28   1 0.60761-0.40803-0.60454 0.85863-0.51463 0.30944
   5   4  -2 20869.6 633.603   4 0.66729-0.46785-0.59633 0.85015-0.44602 0.24117
  -5  -4  -2 23542.6 964.896   2 0.45714-0.65655 0.07049-0.32451-0.88751 0.68241
  -5   4  -2 21868.3 920.196   2 0.57147-0.77066 0.07551 0.17848-0.81828 0.61301
   5   4  -2 21110.1 1070.63   6 0.32047-0.12111-0.57348 0.82717-0.75459 0.54949
  -5  -4  -2 21861.9 854.595   5 0.23176-0.43101 0.28240-0.53604-0.93078 0.72557
  -5  -4  -2 20364.9 817.415   1 0.70741-0.90690-0.34592 0.09195-0.61618 0.41123
   5  -4  -2 22506.3 1108.74   5 0.15264 0.04692 0.51406-0.76790-0.84386 0.63861
  -5  -4  -1 22077.7 842.287   5 0.31969-0.51896-0.09601-0.15760-0.94273 0.84009
  -5  -4  -1 24161.5 1034.84   4 0.68298-0.88246-0.58720 0.33333-0.43423 0.33171
   5   4  -1 21368.7 1041.27   6 0.33101-0.13168-0.38278 0.63655-0.86296 0.76047
   5  -4  -1 23228.8 1092.45   5 0.22047-0.02092 0.31975-0.57355-0.92138 0.81870
  -5   4  -1 22034.4 1022.25   5 0.28773-0.48726 0.06588 0.18786-0.95544 0.85297
  -5  -4  -1 22958.6 912.111   1 0.65192-0.85143-0.51237 0.25837-0.55863 0.45621
   5   4  -1 22522.9 1050.33   1 0.65218-0.45262-0.51175 0.76581-0.55889 0.45624
  -5  -4   0 15558.3 801.673   1 0.57634-0.77588-0.65797 0.40394-0.48413 0.48425
   5   4   0 15621.1 760.894   5 0.30918-0.10990-0.03792 0.29149-0.95030 0.95036
   5   4   0 15341.7 806.596   1 0.70651-0.50697-0.34946 0.60349-0.61521 0.61509
  -5  -4   0 15104.5 731.083   4 0.56232-0.76178-0.64699 0.39314-0.51485 0.51478
  -5   4   0 14682.3 820.329   5 0.20548-0.40502 0.36683-0.11306-0.90717 0.90727
  -5  -4   0 16103.5 838.436   6 0.32863-0.52793-0.46327 0.20942-0.82357 0.82345
   5  -4   0 15036.1 872.315   5 0.29608-0.09655 0.02741-0.28117-0.95479 0.95468
   5  -4   1 23478.6 1187.31   5 0.34878-0.14926-0.30961 0.05587-0.88479 0.98726
   5  -4   1 22705.8 783.493   2 0.73662-0.53723 0.08081-0.33477-0.67293 0.77542
   5   4   1 22278.0 881.972   2 0.60056-0.40095 0.07663 0.17743-0.79709 0.89941
  -5  -4   1 20862.0 975.978   1 0.49017-0.68973-0.77324 0.51918-0.40160 0.50426
  -5   4   1 22618.8 1006.72   5 0.10645-0.30600 0.62301-0.36920-0.77470 0.87738
  -5  -4   1 22096.7 772.212   4 0.29897-0.49843-0.71561 0.46178-0.63129 0.73368
   5  -4   1 23846.1 1227.33   6 0.33109-0.13155-0.32418 0.07019-0.88657 0.98894
  -5  -4   1 21812.8 984.847   6 0.29895-0.49828-0.71591 0.46214-0.63175 0.73424
   5   4   1 23295.7 869.376   5 0.18057 0.01870 0.43962-0.18602-0.87967 0.98231
  -5  -4   2 23576.0 1096.46   1 0.40057-0.60015-0.85923 0.60514-0.31742 0.52261
   5  -4   2 21837.2 871.649   4 0.13362 0.06572-0.72684 0.47314-0.67376 0.87864
  -5   4   2 22576.0 1066.54   5 0.01590-0.21546 0.79306-0.53923-0.60866 0.81391
  -5  -4   2 21805.2 1053.79   6 0.25808-0.45744-0.85501 0.60131-0.45082 0.65592
   5   4   2 22649.5 851.091   5 0.02614 0.17311 0.77649-0.52286-0.62931 0.83452
   5  -4   2 23093.9 928.418   1 0.73032-0.53112-0.23303-0.02082-0.64206 0.84716
   5  -4   2 24911.6 1151.93   6 0.31485-0.11533-0.62126 0.36735-0.71827 0.92325
   5  -4   3 16787.3 767.220   4 0.49361-0.29426-0.67196 0.41827-0.55202 0.85936
   5  -4   3 18172.4 1031.66   6 0.27510-0.07562-0.80809 0.55425-0.52178 0.82938
  -5  -4   3 16187.8 1016.56   6 0.21885-0.41824-0.92850 0.67488-0.30111 0.60882
   5  -4   3 16616.3 815.725   1 0.63548-0.43631-0.54934 0.29545-0.54217 0.84981
   5  -4   4 26937.2 1327.30   6 0.23036-0.03091-0.91088 0.65712-0.34347 0.75368
   5  -4   4 24335.9 991.685   1 0.47546-0.27631-0.78936 0.53544-0.38768 0.79786
   5  -4   4 24953.6 1308.67   3-0.17955 0.37920-0.96731 0.71359-0.17902 0.58918
  -5  -4   5 12314.1 874.829   3-0.18574-0.01342-0.96375 0.71009-0.19147 0.70397
   5  -4   5 13601.0 747.759   1 0.29179-0.09266-0.93137 0.67743-0.21675 0.72947
   5  -4   5 13587.4 1050.67   3-0.12995 0.32965-0.98823 0.73451-0.08058 0.59327
   5  -4   6 18948.1 1354.88   3-0.08406 0.28380-0.99641 0.74269 0.00858 0.60662
  -5  -4   6 19391.7 1180.95   3-0.11673-0.08239-0.99164 0.73797-0.05473 0.66975
   5  -4   7 1690.53 499.187   3-0.04082 0.24061-0.99500 0.74128 0.09104 0.62668
  -5  -4   7 1955.24 453.119   3-0.05526-0.14381-0.99643 0.74276 0.06366 0.65388
  -5  -4   8 12750.1 1119.34   3 0.00063-0.19966-0.98566 0.73200 0.16873 0.65133
   5  -4   8 11819.6 1263.66   3 0.00056 0.19928-0.98569 0.73196 0.16860 0.65163
   5  -5  -8 32846.8 1937.45   1 0.14130 0.05807-0.98665 0.66963-0.07962-0.74061
  -5  -5  -8 32149.8 2138.89   4 0.68281-0.88237-0.58730 0.26984-0.43435-0.38536
  -5  -5  -8 28334.3 1794.72   5 0.10093-0.30009 0.63495-0.95220-0.76569-0.05498
   5   5  -8 31799.1 1997.15   1 0.64118-0.44144-0.53692 0.85468-0.54786-0.27256
   5   5  -7 23601.1 1640.67   1 0.62688-0.42716-0.56726 0.88499-0.53363-0.18426
   5  -5  -7 24335.9 1602.55   1 0.05323 0.14612-0.99855 0.68150-0.00035-0.71735
   5  -5  -7 24243.3 1723.02   5 0.08139 0.11826 0.67553-0.99295-0.73257 0.01443
  -5  -5  -7 24534.4 1556.99   5 0.10071-0.29988 0.63543-0.95265-0.76532 0.04722
  -5  -5  -6 30544.9 1586.27   5 0.10749-0.30667 0.62074-0.93793-0.77638 0.16085
   5   5  -6 31327.1 1766.50   1 0.61739-0.41769-0.58609 0.90379-0.52425-0.09110
   5  -5  -6 28045.0 1726.83   5 0.08493 0.11471 0.66838-0.98577-0.73871 0.12314
   5  -5  -5 60569.8 2326.25   5 0.09529 0.10433 0.64694-0.96429-0.75632 0.24332
   5   5  -5 61973.1 2328.15   1 0.61428-0.41460-0.59206 0.90972-0.52119 0.00837
  -5  -5  -5 60722.9 2039.99   5 0.12396-0.32316 0.58363-0.90078-0.80228 0.28932
   5   5  -4 76032.9 2433.35   1 0.61931-0.41965-0.58237 0.90000-0.52614 0.11586
  -5  -5  -4 77806.5 2088.59   5 0.15396-0.35316 0.51070-0.82782-0.84566 0.43528
   5  -5  -4 73917.6 2372.47   5 0.11472 0.08490 0.60470-0.92203-0.78791 0.37749
  -5   5  -3 51731.3 1579.47   2 0.67319-0.87216 0.07911 0.23842-0.73656 0.42849
  -5  -5  -3 48760.0 1499.16   2 0.56317-0.76241 0.07517-0.39267-0.82404 0.51618
  -5  -5  -3 50800.9 1424.28   1 0.73442-0.93393-0.20459-0.11282-0.64708 0.33961
   5   5  -3 49103.5 1853.88   1 0.63421-0.43457-0.55205 0.86964-0.54090 0.23316
   5  -5  -3 49830.5 1810.13   5 0.14595 0.05366 0.53090-0.84819-0.83457 0.52672
  -5  -5  -3 49116.3 1518.94   5 0.20144-0.40065 0.37909-0.69618-0.90302 0.59521
   5   5  -2 187712. 3376.17   1 0.65989-0.46028-0.49296 0.81052-0.56669 0.36148
  -5   5  -2 182697. 2670.65   2 0.53014-0.72931 0.07380 0.24370-0.84574 0.64045
  -5  -5  -2 184498. 2712.89   2 0.38455-0.58399 0.06687-0.38440-0.92144 0.71637
  -5  -5  -2 189220. 2822.48   5 0.26513-0.46435 0.16073-0.47779-0.95067 0.74544
  -5  -5  -2 178214. 2709.19   1 0.71043-0.90996-0.33365 0.01620-0.61947 0.41454
   5  -5  -2 187917. 3327.13   5 0.19117 0.00842 0.40945-0.72670-0.89192 0.68665
  -5  -5  -1 101640. 2059.72   5 0.32712-0.52636-0.14121-0.17581-0.93448 0.83182
   5   5  -1 101834. 2312.14   5 0.34456-0.14530-0.26985 0.58680-0.89933 0.79683
   5   5  -1 98716.6 2314.50   1 0.69454-0.49495-0.39292 0.71046-0.60244 0.49976
  -5   5  -1 102458. 2409.20   5 0.27888-0.47844 0.10450 0.21266-0.95460 0.85216
   5  -5  -1 105620. 2420.88   5 0.24863-0.04905 0.22321-0.54043-0.94245 0.83975
  -5  -5  -1 95088.7 2067.90   1 0.66807-0.86762-0.47189 0.15442-0.57500 0.47260
  -5  -5   0 439287. 4087.06   4 0.62917-0.82865-0.61671 0.29941-0.47292 0.47284
  -5  -5   0 411140. 4490.90   1 0.60817-0.80774-0.60352 0.28601-0.51517 0.51531
   5  -5   0 433702. 3141.95   2 0.46463-0.26508 0.07084-0.38827-0.88359 0.88332
   5   5   0 414562. 4445.50   1 0.72970-0.53012-0.23698 0.55449-0.64131 0.64118
  -5  -5   0 426463. 4720.49   6 0.33000-0.52926-0.42858 0.11124-0.84159 0.84141
  -5   5   0 429831. 4743.98   5 0.20987-0.40944 0.35332-0.03614-0.91152 0.91165
   5   5   0 428356. 4421.56   5 0.29423-0.09498 0.03612 0.28086-0.95507 0.95515
   5  -5   0 435314. 5048.99   5 0.30730-0.10773-0.02812-0.28906-0.95124 0.95112
   5  -5   1 107149. 2697.97   5 0.34838-0.14882-0.30555-0.01161-0.88636 0.98880
  -5  -5   1 101777. 2301.47   1 0.53522-0.73482-0.71791 0.40038-0.44451 0.54719
   5   5   1 100534. 1813.75   2 0.64584-0.44621 0.07823 0.23933-0.76074 0.86303
  -5  -5   1 99297.0 1704.03   4 0.42232-0.62180-0.69222 0.37494-0.58516 0.68754
  -5  -5   1 104381. 2332.40   6 0.30991-0.50921-0.65538 0.33813-0.68952 0.79196
   5  -5   1 102711. 1601.96   2 0.80909-0.60974 0.08203-0.39949-0.58354 0.68605
  -5   5   1 100573. 2306.60   5 0.12634-0.32592 0.57811-0.26089-0.80590 0.90860
   5   5   1 103636. 2124.15   5 0.19245 0.00678 0.40571-0.08869-0.89335 0.99601
  -5  -5   2 177740. 3212.86   6 0.27668-0.47601-0.80309 0.48590-0.52863 0.73369
   5  -5   2 180698. 2886.42   1 0.72867-0.52952-0.24331-0.07402-0.64010 0.84523
   5  -5   2 190565. 3485.97   6 0.32043-0.12088-0.57391 0.25651-0.75428 0.95922
  -5  -5   2 181620. 2017.60   4-0.03157-0.16789-0.71728 0.40002-0.69621 0.90104
   5  -5   2 180445. 2581.18   4 0.01854 0.18078-0.72231 0.40516-0.69145 0.89632
   5   5   2 183914. 2768.78   5 0.06737 0.13185 0.70304-0.38599-0.70769 0.91292
   5  -5   3 53711.8 1879.21   6 0.28954-0.09002-0.75717 0.43984-0.58639 0.89394
   5  -5   3 49894.0 1316.43   4 0.39643-0.19710-0.69830 0.38116-0.59597 0.90329
   5   5   3 53196.1 1572.05   5-0.03903 0.23824 0.87067-0.55358-0.49006 0.79786
  -5  -5   3 49465.7 1841.36   6 0.24069-0.44004-0.89250 0.57540-0.38249 0.69016
   5  -5   3 51735.8 1609.11   1 0.65561-0.45648-0.50351 0.18614-0.56236 0.87002
   5  -5   4 73781.7 2327.22   3-0.21444 0.41410-0.94428 0.62714-0.24968 0.65985
   5  -5   4 74758.4 1941.72   1 0.53182-0.33271-0.72244 0.40504-0.44125 0.85145
   5  -5   4 79551.8 2407.10   6 0.25044-0.05095-0.87260 0.55535-0.42035 0.83051
  -5  -5   4 74774.0 2441.21   6 0.20591-0.40530-0.94515 0.62812-0.25474 0.66502
   5  -5   5 62262.4 1780.53   1 0.37802-0.17894-0.87677 0.55934-0.29643 0.80917
   5  -5   5 60375.2 2275.27   3-0.16339 0.36310-0.97558 0.65844-0.14670 0.65938
   5  -5   5 62075.5 2281.15   6 0.21022-0.01076-0.93996 0.62278-0.27002 0.78280
  -5  -5   6 29170.8 1508.55   3-0.15690-0.04221-0.97850 0.66141-0.13379 0.74881
   5  -5   6 30517.3 1745.75   3-0.11545 0.31521-0.99193 0.67478-0.05223 0.66743
  -5  -5   7 24332.6 1475.94   3-0.09338-0.10569-0.99557 0.67849-0.00939 0.72693
   5  -5   7 25898.5 1746.03   3-0.06997 0.26978-0.99690 0.67976 0.03560 0.68212
  -5  -5   8 31378.2 1793.70   3-0.03462-0.16440-0.99410 0.67701 0.10274 0.71731
  -5  -6  -8 7498.62 981.779   5 0.13301-0.33214 0.56239-0.94306-0.81589-0.00481
   5   6  -8 7108.44 992.420   1 0.66995-0.47017-0.46685 0.84808-0.57693-0.24352
   5  -6  -8 7255.10 947.616   1 0.09493 0.10440-0.99470 0.61420-0.03780-0.78241
   5  -6  -7 2207.72 622.012   5 0.11090 0.08878 0.61321-0.99405-0.78186 0.06370
  -5  -6  -7 2208.49 555.200   5 0.13571-0.33485 0.55593-0.93657-0.81986 0.10174
   5   6  -7 1587.70 524.462   1 0.65967-0.45991-0.49351 0.87471-0.56646-0.15145
   5  -6  -6 2411.23 572.045   5 0.11673 0.08294 0.60016-0.98097-0.79108 0.17549
  -5  -6  -6 1701.11 461.614   5 0.14543-0.34458 0.53218-0.91279-0.83384 0.21829
   5   6  -6 2526.09 629.542   1 0.65381-0.45407-0.50786 0.88903-0.56054-0.05484
   5   6  -5 21717.4 1468.52   1 0.65358-0.45387-0.50840 0.88954-0.56031 0.04747
  -5  -6  -5 20902.2 1265.83   5 0.16424-0.36340 0.48399-0.86457-0.85933 0.34636
   5  -6  -5 19366.3 1389.53   5 0.12922 0.07044 0.57137-0.95215-0.81023 0.29722
   5  -6  -4 12896.5 1091.46   5 0.15002 0.04962 0.52069-0.90143-0.84026 0.42982
  -5  -6  -4 12480.4 920.656   5 0.19441-0.39358 0.39999-0.78053-0.89551 0.48511
   5   6  -4 11623.1 1035.83   1 0.66013-0.46043-0.49237 0.87348-0.56693 0.15662
  -5   6  -3 14752.1 860.814   2 0.63558-0.83451 0.07789 0.30314-0.76936 0.46127
  -5  -6  -3 15303.4 857.348   2 0.49750-0.69677 0.07236-0.45336-0.86543 0.55759
  -5  -6  -3 13983.8 831.131   1 0.73072-0.93027-0.23041-0.15048-0.64255 0.33510
   5  -6  -3 13225.9 1038.75   5 0.18075 0.01889 0.43912-0.81983-0.87989 0.57202
   5   6  -3 15525.8 1136.38   1 0.67416-0.47449-0.45531 0.83639-0.58124 0.27347
  -5  -6  -3 14148.8 913.582   5 0.23691-0.43609 0.26477-0.64528-0.93466 0.62684
  -5  -6  -2 50142.3 1614.18   5 0.28757-0.48676 0.06662-0.44709-0.95544 0.75019
  -5   6  -2 47493.0 1364.16   2 0.47232-0.67145 0.07120 0.30979-0.87949 0.67418
   5  -6  -2 52435.0 1890.94   5 0.22176-0.02214 0.31556-0.69623-0.92251 0.71721
   5   6  -2 52248.4 1883.58   1 0.69520-0.49555-0.39069 0.77173-0.60313 0.39790
  -5  -6  -2 47268.3 1533.73   1 0.70980-0.90936-0.33627-0.04465-0.61878 0.41387
   5   6  -1 51991.5 1789.98   5 0.33116-0.13193-0.16765 0.54802-0.92868 0.82621
  -5  -6  -1 49147.1 1608.47   5 0.33317-0.53238-0.18143-0.19901-0.92538 0.82270
   5   6  -1 50782.7 1765.87   1 0.72010-0.52047-0.29008 0.67109-0.63020 0.52750
   5  -6  -1 52609.5 1891.29   5 0.26991-0.07029 0.14167-0.52231-0.95237 0.84965
   5  -6   0 63105.5 2116.20   5 0.31634-0.11674-0.07685-0.30375-0.94560 0.94545
  -5  -6   0 63336.6 1653.14   4 0.67120-0.87070-0.59410 0.21335-0.44312 0.44304
  -5  -6   0 63996.0 2030.78   6 0.33038-0.52960-0.41552 0.03469-0.84796 0.84774
   5   6   0 65217.9 1911.84   5 0.28108-0.08186 0.09512 0.28529-0.95495 0.95505
   5  -6   0 64344.4 1122.14   2 0.60990-0.41037 0.07698-0.45790-0.78995 0.78970
   5   6   1 50511.8 1256.76   2 0.70214-0.50248 0.07995 0.30112-0.70894 0.81121
  -5  -6   1 52236.9 1351.56   4 0.50552-0.70501-0.66803 0.28730-0.54597 0.64833
   5  -6   1 55641.9 2192.82   6 0.33107-0.13146-0.32214-0.05882-0.88732 0.98959
   5  -6   1 51780.8 2063.60   5 0.34900-0.14941-0.31180-0.06878-0.88394 0.98636
  -5  -6   1 52280.8 1833.02   6 0.31552-0.51478-0.61611 0.23536-0.72240 0.82479
   5   6   1 50198.7 1656.82   5 0.19596 0.00324 0.39541-0.01498-0.89720 0.99988
   5  -6   2 48255.0 1967.58   6 0.32313-0.12355-0.54558 0.16469-0.77388 0.97877
   5  -6   2 46585.1 1372.94   4-0.07264 0.27194-0.71179 0.33118-0.69879 0.90365
   5   6   2 46119.4 1559.74   5 0.09180 0.10739 0.65424-0.27377-0.75045 0.95570
  -5  -6   2 46598.3 1080.80   4 0.12534-0.32482-0.72685 0.34613-0.67535 0.88017
  -5  -6   2 43500.1 1748.49   6 0.28838-0.48767-0.76174 0.38106-0.58102 0.78603
  -5  -6   3 16330.4 1150.00   6 0.25626-0.45558-0.85936 0.47876-0.44351 0.75113
   5  -6   3 16245.5 773.535   4 0.30516-0.10585-0.71476 0.33418-0.62929 0.93660
   5  -6   3 16923.5 1174.15   6 0.29836-0.09880-0.71878 0.33796-0.62877 0.93628
   5  -6   4 10750.0 613.449   4 0.66371-0.46439-0.59835 0.21779-0.44865 0.85841
   5  -6   4 12256.9 1061.60   6 0.26444-0.06492-0.83883 0.45809-0.47681 0.88692
  -5  -6   4 11205.1 1025.41   6 0.22325-0.42260-0.92210 0.54158-0.31716 0.72740
   5  -6   5 19024.3 1358.51   6 0.22726-0.02777-0.91591 0.53525-0.33194 0.84467
   5  -6   5 21140.5 1411.02   3-0.19109 0.39081-0.96050 0.57994-0.20226 0.71494
   5  -6   6 2078.95 542.711   3-0.14237 0.34213-0.98421 0.60365-0.10503 0.72023
  -5  -6   6 2008.29 510.332   3-0.18936-0.00974-0.96157 0.58106-0.19876 0.81378
  -5  -6   7 2430.09 538.505   3-0.12570-0.07335-0.98942 0.60891-0.07226 0.78980
   5  -6   7 1653.76 512.014   3-0.09561 0.29542-0.99531 0.61475-0.01370 0.73142
  -5  -6   8 7599.01 939.107   3-0.06556-0.13345-0.99687 0.61636 0.04404 0.77602
  -5  -7  -8 24655.7 1761.72   5 0.16306-0.36216 0.48710-0.93119-0.85780 0.03708
   5   7  -8 27455.8 1956.99   1 0.69344-0.49362-0.39664 0.84135-0.60127-0.21919
   5  -7  -8 26365.7 1849.48   1 0.05362 0.14567-0.99853 0.55455-0.00070-0.81950
   5  -7  -7 21781.9 1721.06   5 0.13890 0.06081 0.54822-0.99248-0.82451 0.10632
   5   7  -7 20511.0 1614.34   1 0.68620-0.48640-0.41992 0.86460-0.59369-0.12424
  -5  -7  -7 21213.9 1544.42   5 0.16782-0.36693 0.47446-0.91852-0.86394 0.14580
   5  -7  -6 40363.5 2184.90   5 0.14636 0.05334 0.52988-0.97410-0.83514 0.21953
  -5  -7  -6 41146.8 1982.50   5 0.17922-0.37834 0.44337-0.88739-0.87807 0.26250
   5   7  -6 46984.1 2330.47   1 0.68279-0.48302-0.43033 0.87497-0.59015-0.02524
   5   7  -5 45807.4 2183.36   1 0.68408-0.48432-0.42644 0.87106-0.59148 0.07863
   5  -7  -5 44617.2 2162.35   5 0.16004 0.03965 0.49502-0.93921-0.85382 0.34079
  -5  -7  -5 48925.2 2006.91   5 0.19862-0.39775 0.38754-0.83153-0.90005 0.38706
   5  -7  -4 41535.3 1968.26   5 0.18105 0.01863 0.43827-0.88243-0.88025 0.46978
   5   7  -4 40808.6 1949.08   1 0.69066-0.49093-0.40577 0.85035-0.59836 0.18803
  -5  -7  -4 40774.9 1702.52   5 0.22699-0.42613 0.29837-0.74233-0.92695 0.51653
  -5   7  -3 61087.6 1730.16   2 0.58528-0.78419 0.07605 0.36848-0.80842 0.50031
  -5  -7  -3 62849.4 1747.79   2 0.41657-0.61587 0.06850-0.51300-0.90735 0.59953
  -5  -7  -3 63264.5 2030.43   5 0.26360-0.46275 0.16674-0.61066-0.95006 0.64222
   5   7  -3 60355.9 2258.31   1 0.70254-0.50283-0.36459 0.80915-0.61094 0.30316
   5  -7  -3 60214.2 2258.06   5 0.21007-0.01040 0.35270-0.79683-0.91172 0.60382
  -5   7  -2 31877.7 1114.87   2 0.39413-0.59324 0.06736 0.37714-0.91737 0.71203
   5   7  -2 31095.1 1559.29   1 0.71846-0.51877-0.29799 0.74251-0.62836 0.42311
   5  -7  -2 32344.1 1621.83   5 0.24641-0.04676 0.23123-0.67532-0.94110 0.73578
  -5  -7  -2 31930.2 1416.08   5 0.30381-0.50298-0.01034-0.43355-0.95271 0.74744
  -5  -7  -1 69658.3 2115.30   5 0.33834-0.53751-0.21904-0.22482-0.91533 0.81263
   5  -7  -1 69474.0 2325.59   5 0.28664-0.08700 0.07074-0.51480-0.95542 0.85268
   5   7  -1 67500.0 2183.56   1 0.73497-0.53530-0.20040 0.64489-0.64777 0.54506
   5  -7   0 24110.3 1428.80   5 0.32394-0.12431-0.12137-0.32265-0.93836 0.93819
   5  -7   0 22994.6 606.093   2 0.77587-0.57637 0.08159-0.52601-0.62714 0.62691
   5   7   0 24452.6 896.178   2 0.43985-0.23996 0.06965 0.37495-0.89624 0.89571
  -5  -7   0 23236.4 1368.87   6 0.33039-0.52958-0.41509-0.02922-0.84816 0.84789
   5  -7   1 69167.6 2528.29   5 0.35021-0.15059-0.32445-0.11954-0.87890 0.98130
   5   7   1 65536.9 1396.51   2 0.76771-0.56803 0.08144 0.36312-0.63713 0.73938
  -5  -7   1 69817.1 1655.37   4 0.55836-0.75787-0.64859 0.20441-0.51714 0.61950
   5  -7   1 69069.4 2606.05   6 0.33117-0.13152-0.33401-0.11045-0.88289 0.98512
  -5  -7   1 67050.8 2275.01   6 0.31840-0.51762-0.59251 0.14828-0.74064 0.84298
   5  -7   2 36398.6 1862.43   6 0.32439-0.12477-0.53057 0.08619-0.78372 0.98856
  -5  -7   2 34569.8 975.550   4 0.24233-0.44183-0.72192 0.27775-0.64820 0.85301
  -5  -7   2 32234.8 1609.58   6 0.29569-0.49494-0.73111 0.28695-0.61567 0.82063
   5  -7   3 62541.6 1581.33   4 0.22598-0.02669-0.72325 0.27921-0.65261 0.95991
   5  -7   3 63538.2 2433.87   6 0.30373-0.10414-0.69156 0.24726-0.65613 0.96359
  -5  -7   3 63280.1 2345.34   6 0.26719-0.46648-0.83137 0.38728-0.48822 0.79579
   5  -7   4 46520.2 2128.66   6 0.27411-0.07455-0.81117 0.36694-0.51751 0.92758
  -5  -7   4 40668.2 2016.07   6 0.23641-0.43572-0.90044 0.45643-0.36618 0.77637
   5  -7   5 47489.3 2253.16   6 0.24004-0.04051-0.89374 0.44959-0.38000 0.89269
   5  -7   5 43496.7 2090.38   3-0.21356 0.41328-0.94496 0.50097-0.24787 0.76056
  -5  -7   5 45114.3 2247.74   6 0.20520-0.40455-0.94598 0.50204-0.25222 0.76502
   5  -7   6 41033.4 2181.67   3-0.16499 0.36476-0.97483 0.53084-0.14988 0.76508
  -5  -7   6 44365.4 2076.74   3-0.21504 0.01595-0.94382 0.49989-0.25090 0.86593
  -5  -7   7 19162.5 1446.65   3-0.15252-0.04653-0.98034 0.53641-0.12510 0.84264
   5  -7   7 19501.4 1595.94   3-0.11772 0.31754-0.99141 0.54743-0.05666 0.77438
  -5  -7   8 24315.2 1714.59   3-0.09214-0.10686-0.99571 0.55178-0.00700 0.82706
   5   8  -7 11369.9 1246.03   1 0.70705-0.50722-0.34731 0.85547-0.61580-0.10215
  -5  -8  -7 12630.6 1236.33   5 0.19688-0.39595 0.39272-0.90019-0.89819 0.18002
   5   8  -6 44852.9 2348.82   1 0.70522-0.50540-0.35447 0.86259-0.61382-0.00159
   5  -8  -6 43687.5 2357.16   5 0.17366 0.02607 0.45870-0.96635-0.87128 0.25564
  -5  -8  -6 43902.4 2137.14   5 0.20892-0.40801 0.35626-0.86370-0.91059 0.29500
   5  -8  -5 10077.8 1117.18   5 0.18779 0.01193 0.41920-0.92680-0.88810 0.37504
   5   8  -5 12199.7 1193.20   1 0.70708-0.50729-0.34721 0.85530-0.61583 0.10295
  -5  -8  -5 10809.8 1025.43   5 0.22771-0.42680 0.29599-0.80340-0.92754 0.41453
  -5  -8  -4 44856.9 1926.30   5 0.25331-0.45242 0.20597-0.71334-0.94514 0.53469
   5   8  -4 46954.2 2174.24   1 0.71285-0.51308-0.32342 0.83148-0.62212 0.21178
   5  -8  -4 42847.5 2095.69   5 0.20817-0.00846 0.35859-0.86617-0.90985 0.49936
  -5  -8  -3 20711.1 1259.17   5 0.28421-0.48333 0.08150-0.58884-0.95528 0.64742
   5   8  -3 23154.3 1484.62   1 0.72207-0.52232-0.28017 0.78820-0.63243 0.32463
   5  -8  -3 21990.6 1487.69   5 0.23485-0.03515 0.27186-0.77940-0.93314 0.62523
  -5   8  -3 20827.4 1012.79   2 0.51918-0.71807 0.07332 0.43471-0.85254 0.54441
  -5  -8  -2 42097.9 1772.08   5 0.31623-0.51536-0.07622-0.43108-0.94569 0.74039
   5   8  -2 42078.1 1890.76   1 0.73315-0.53342-0.21390 0.72190-0.64550 0.44023
   5  -8  -2 41956.5 1975.01   5 0.26661-0.06692 0.15488-0.66239-0.95124 0.74590
   5  -8  -1 54352.7 891.520   2 0.52053-0.32086 0.07338-0.58128-0.85172 0.74873
  -5  -8  -1 54066.3 2048.22   5 0.34285-0.54199-0.25512-0.25216-0.90426 0.80154
   5  -8  -1 54241.2 2212.48   5 0.30023-0.10055 0.00745-0.51492-0.95387 0.85110
   5  -8   0 16821.9 1323.20   5 0.33048-0.13082-0.16310-0.34434-0.92973 0.92954
  -5  -8   0 18870.6 1322.02   6 0.33018-0.52934-0.42263-0.08517-0.84452 0.84420
   5   8   0 17393.1 709.565   2 0.55591-0.35600 0.07488 0.43323-0.82897 0.82842
  -5  -8   1 55847.1 1569.54   4 0.58947-0.78899-0.63547 0.12784-0.49856 0.60091
  -5  -8   1 52464.2 2151.81   6 0.31975-0.51894-0.58030 0.07257-0.74966 0.85196
  -5  -8   2 44418.0 1171.71   4 0.32134-0.52086-0.71238 0.20477-0.62390 0.82870
   5  -8   2 48850.5 2322.89   6 0.32483-0.12517-0.52502 0.01715-0.78727 0.99206
  -5  -8   2 44887.0 2040.98   6 0.30018-0.49940-0.70994 0.20229-0.63788 0.84280
   5  -8   3 20585.3 1530.02   6 0.30692-0.10730-0.67364 0.16584-0.67307 0.98048
   5  -8   3 20566.5 958.054   4 0.16258 0.03670-0.72642 0.21894-0.66781 0.97510
  -5  -8   3 22475.0 1513.68   6 0.27473-0.47398-0.80925 0.30168-0.52018 0.82771
  -5  -8   4 43909.9 2199.42   6 0.24620-0.44548-0.88157 0.37408-0.40378 0.81392
   5  -8   4 49184.9 2350.04   6 0.28068-0.08109-0.78986 0.28214-0.54618 0.95621
  -5  -8   5 10849.7 1186.79   6 0.21638-0.41570-0.93192 0.42450-0.29216 0.80492
   5  -8   5 12925.2 1269.19   6 0.24947-0.04990-0.87470 0.36706-0.41653 0.92917
   5  -8   6 44675.9 2429.66   6 0.21580-0.01627-0.93271 0.42514-0.29007 0.90532
   5  -8   6 42747.3 2291.86   3-0.18361 0.38340-0.96500 0.45759-0.18719 0.80239
  -5  -8   7 11820.1 1204.27   3-0.17433-0.02471-0.97014 0.46279-0.16855 0.88609
   5   9  -7 11134.8 1293.25   1 0.72283-0.52295-0.27622 0.84786-0.63330-0.08467
  -5  -9  -7 9391.31 1109.70   5 0.22288-0.42192 0.31191-0.88280-0.92348 0.20530
   5   9  -6 12285.9 1300.61   1 0.72194-0.52209-0.28082 0.85243-0.63229 0.01685
  -5  -9  -6 13238.5 1257.45   5 0.23481-0.43386 0.27200-0.84286-0.93311 0.31750
   5  -9  -6 11171.9 1264.61   5 0.19862 0.00115 0.38755-0.95861-0.90005 0.28439
   5  -9  -5 19390.3 1557.01   5 0.21261-0.01286 0.34477-0.91580-0.91416 0.40108
   5   9  -5 21474.5 1634.57   1 0.72379-0.52396-0.27115 0.84272-0.63440 0.12150
  -5  -9  -5 22857.7 1528.92   5 0.25225-0.45132 0.20990-0.78073-0.94455 0.43151
   5   9  -4 42063.5 2183.82   1 0.72831-0.52850-0.24550 0.81704-0.63967 0.22931
  -5  -9  -4 37784.1 1891.66   5 0.27474-0.47382 0.12187-0.69267-0.95374 0.54327
   5  -9  -4 39472.2 2116.65   5 0.23183-0.03209 0.28217-0.85316-0.93083 0.52032
   5   9  -3 27020.5 1685.86   1 0.73480-0.53501-0.20166 0.77317-0.64757 0.33974
   5  -9  -3 23873.3 1619.17   5 0.25590-0.05617 0.19629-0.76725-0.94650 0.63857
  -5  -9  -3 23589.2 1446.61   5 0.30051-0.49960 0.00605-0.57680-0.95379 0.64590
  -5  -9  -2 97131.6 2890.68   5 0.32608-0.52518-0.13464-0.43608-0.93581 0.73049
   5  -9  -2 94259.5 3112.56   5 0.28340-0.08368 0.08505-0.65597-0.95521 0.74985
  -5  -9  -1 33588.6 1736.83   5 0.34679-0.54590-0.29022-0.28047-0.89210 0.78936
   5  -9  -1 33619.6 1887.80   5 0.31150-0.11179-0.05023-0.52066-0.94898 0.84619
   5  -9   0 93657.2 3187.84   5 0.33618-0.13649-0.20289-0.36796-0.91982 0.91961
  -5  -9   0 87495.3 2948.55   6 0.32977-0.52889-0.43547-0.13582-0.83814 0.83778
   5   9   0 91402.0 1441.84   2 0.69024-0.49030 0.07961 0.49199-0.72056 0.71999
   5  -9   1 33662.9 2057.15   6 0.33114-0.13142-0.37006-0.20137-0.86843 0.97057
  -5  -9   1 30920.8 1770.26   6 0.32017-0.51932-0.57641 0.00519-0.75248 0.85474
  -5  -9   1 32480.2 1262.56   4 0.60493-0.80448-0.62844 0.05736-0.48884 0.59117
  -5  -9   2 99022.8 1850.24   4 0.36998-0.56952-0.70385 0.13279-0.60637 0.81116
   5  -9   2 99134.0 3522.91   6 0.32472-0.12503-0.52636-0.04499-0.78641 0.99116
  -5  -9   2 94791.6 3150.68   6 0.30278-0.50196-0.69666 0.12552-0.65116 0.85602
   5  -9   3 25047.5 1764.54   6 0.30866-0.10900-0.66323 0.09195-0.68255 0.98991
  -5  -9   3 25532.1 1701.46   6 0.27979-0.47900-0.79289 0.22183-0.54222 0.84970
  -5  -9   4 36160.5 2101.01   6 0.25333-0.45258-0.86615 0.29517-0.43180 0.84190
   5  -9   4 37006.7 2165.79   6 0.28502-0.08539-0.77448 0.20328-0.56562 0.97560
  -5  -9   5 20457.9 1666.02   6 0.22499-0.42426-0.91946 0.34855-0.32354 0.83625
   5  -9   5 21836.2 1738.99   6 0.25627-0.05668-0.85933 0.28820-0.44356 0.95615
   5  -9   6 14090.3 1467.58   6 0.22452-0.02495-0.92018 0.34912-0.32183 0.93703
   5  -9   6 12666.0 1325.82   3-0.19864 0.39843-0.95562 0.38479-0.21751 0.83272
  -5  -9   7 11193.4 1235.85   3-0.19170-0.00733-0.96012 0.38934-0.20349 0.92103
   5  10  -6 6400.91 993.921   1 0.73374-0.53385-0.20963 0.84471-0.64623 0.03078
  -5 -10  -6 5365.38 843.990   5 0.25726-0.45628 0.19114-0.82541-0.94719 0.33156
   5  10  -5 13805.6 1387.81   1 0.73523-0.53536-0.19836 0.83341-0.64811 0.13519
   5 -10  -5 14374.9 1437.26   5 0.23474-0.03495 0.27225-0.90670-0.93305 0.41995
  -5 -10  -5 13235.9 1245.81   5 0.27297-0.47200 0.12919-0.76344-0.95328 0.44022
  -5 -10  -4 13554.2 1206.82   5 0.29235-0.49139 0.04489-0.67910-0.95527 0.54478
   5 -10  -4 17845.6 1538.84   5 0.25246-0.05269 0.20912-0.84353-0.94467 0.53414
  -5 -10  -3 21905.2 1497.07   5 0.31366-0.51271-0.06196-0.57222-0.94758 0.63967
   5 -10  -3 24017.0 1709.70   5 0.27388-0.07412 0.12545-0.75982-0.95352 0.64556
  -5 -10  -2 21777.7 1522.82   5 0.33409-0.53315-0.18784-0.44630-0.92377 0.71843
   5 -10  -2 21887.9 1581.95   5 0.29753-0.09778 0.02049-0.65483-0.95451 0.74913
   5 -10  -1 9293.37 1102.42   5 0.32100-0.12126-0.10370-0.53061-0.94147 0.83867
  -5 -10  -1 8963.17 1032.35   5 0.35023-0.54931-0.32468-0.30943-0.87880 0.77604
  -5 -10   0 60434.6 2596.84   6 0.32913-0.52822-0.45202-0.18275-0.82959 0.82918
   5 -10   0 64550.0 2801.76   5 0.34118-0.14145-0.24130-0.39298-0.90867 0.90843
  -5 -10   1 9571.31 732.346   4 0.60871-0.80827-0.62667-0.00786-0.48642 0.58874
  -5 -10   1 8213.91 1017.11   6 0.31992-0.51904-0.57871-0.05599-0.75082 0.85302
   5 -10   1 10272.3 1257.17   6 0.33088-0.13113-0.39192-0.24300-0.85891 0.96100
  -5 -10   2 24952.6 986.743   4 0.39547-0.59502-0.69851 0.06400-0.59636 0.80114
  -5 -10   2 21508.7 1618.97   6 0.30405-0.50320-0.68983 0.05520-0.65780 0.86262
   5 -10   2 26778.7 1946.82   6 0.32421-0.12448-0.53285-0.10199-0.78225 0.98695
   5 -10   3 21697.8 1765.43   6 0.30936-0.10967-0.65887 0.02410-0.68644 0.99375
  -5 -10   3 24770.5 1767.01   6 0.28299-0.48217-0.78180 0.14725-0.55648 0.86392
   5 -10   4 16167.2 1550.86   6 0.28769-0.08803-0.76440 0.12970-0.57786 0.98779
  -5 -10   4 18099.7 1608.64   6 0.25834-0.45755-0.85436 0.21989-0.45189 0.86193
   5 -10   5 12519.7 1411.64   6 0.26102-0.06139-0.84771 0.21309-0.46276 0.97531
  -5 -10   5 12605.4 1402.47   6 0.23143-0.43067-0.90911 0.27471-0.34743 0.86010
   5 -10   6 5824.42 1020.63   6 0.23103-0.03142-0.90978 0.27523-0.34594 0.96110
  -5 -11  -6 12435.5 1315.88   5 0.27667-0.47566 0.11383-0.81152-0.95418 0.33852
  -5 -11  -5 13011.0 1297.51   5 0.29048-0.48948 0.05345-0.75111-0.95539 0.44231
   5 -11  -5 12239.9 1376.89   5 0.25441-0.05459 0.20188-0.89974-0.94573 0.43260
   5 -11  -4 12411.8 1346.42   5 0.27048-0.07068 0.13933-0.83716-0.95255 0.54200
  -5 -11  -4 15036.0 1356.03   5 0.30692-0.50593-0.02616-0.67146-0.95142 0.54092
  -5 -11  -3 8503.56 1030.02   5 0.32441-0.52343-0.12424-0.57335-0.93782 0.62989
   5 -11  -3 8074.95 1052.71   5 0.28932-0.08952 0.05874-0.75654-0.95543 0.64746
  -5 -11  -2 5344.09 897.930   5 0.34067-0.53971-0.23725-0.46030-0.90992 0.70456
   5 -11  -2 4345.11 831.795   5 0.30953-0.10975-0.03979-0.65797-0.95011 0.74471
   5 -11  -1 15887.7 1543.33   5 0.32909-0.12932-0.15394-0.54379-0.93178 0.82895
  -5 -11  -1 23215.4 1740.01   6 0.33122-0.53024-0.35096-0.34738-0.87628 0.77321
  -5 -11   0 3215.08 740.048   6 0.32824-0.52730-0.47126-0.22700-0.81919 0.81873
   5 -11   0 4312.90 886.382   5 0.34554-0.14578-0.27866-0.41903-0.89626 0.89601
  -5 -11   1 24702.7 1214.42   4 0.60325-0.80283-0.62922-0.06875-0.48992 0.59223
   5 -11   1 23474.2 1906.79   6 0.33038-0.13059-0.41543-0.28298-0.84800 0.95004
  -5 -11   1 25634.6 1803.44   6 0.31916-0.51825-0.58571-0.11248-0.74570 0.84785
  -5 -11   2 3651.53 805.132   6 0.30435-0.50346-0.68823-0.00989-0.65934 0.86411
   5 -11   2 3104.45 859.296   6 0.32334-0.12358-0.54325-0.15508-0.77543 0.98009
  -5 -11   3 9853.92 1187.22   6 0.28478-0.48392-0.77536 0.07732-0.56454 0.87192
   5 -11   3 10249.7 1329.47   6 0.30928-0.10955-0.65939-0.03887-0.68598 0.99325
  -5 -11   4 13638.6 1434.82   6 0.26165-0.46083-0.84611 0.14814-0.46533 0.87534
   5 -11   4 14161.1 1549.82   6 0.28910-0.08940-0.75891 0.06072-0.58436 0.99424
  -5 -11   5 14307.8 1542.09   6 0.23604-0.43525-0.90109 0.20321-0.36480 0.87742
   5 -11   5 13892.5 1549.58   6 0.26412-0.06445-0.83968 0.14157-0.47548 0.98798
  -5 -12  -5 15793.3 1491.50   5 0.30530-0.50427-0.01787-0.74321-0.95213 0.43903
  -5 -12  -4 17927.9 1539.76   5 0.31906-0.51803-0.09232-0.66872-0.94331 0.53278
   5 -12  -4 17855.3 1667.26   5 0.28623-0.08639 0.07258-0.83383-0.95540 0.54483
  -5 -12  -3 22044.6 1697.55   5 0.33327-0.53226-0.18209-0.57892-0.92521 0.61726
   5 -12  -3 19457.1 1697.97   5 0.30263-0.10280-0.00439-0.75682-0.95313 0.64514
  -5 -12  -2 44278.9 2366.48   5 0.34611-0.54511-0.28386-0.47711-0.89441 0.68903
   5 -12  -2 39629.6 2403.96   5 0.31979-0.11998-0.09659-0.66458-0.94264 0.73721
   5 -12  -1 26098.0 2012.22   5 0.33601-0.13621-0.20165-0.55949-0.92016 0.81731
  -5 -12  -1 24792.6 1916.40   6 0.33099-0.52998-0.38438-0.37745-0.86226 0.75914
   5 -12   0 53450.7 2791.98   5 0.34933-0.14954-0.31523-0.44587-0.88259 0.88231
  -5 -12   0 53591.5 2037.99   4 0.68475-0.88435-0.58614-0.17531-0.43287 0.43271
   5 -12   0 54137.3 2957.53   6 0.33105-0.13120-0.32043-0.44154-0.88794 0.88732
  -5 -12   0 49742.4 2616.27   6 0.32706-0.52608-0.49251-0.26924-0.80708 0.80658
  -5 -12   1 24835.1 1850.86   6 0.31796-0.51701-0.59634-0.16534-0.73775 0.83986
   5 -12   1 26190.8 2070.67   6 0.32960-0.12978-0.44021-0.32169-0.83573 0.93772
  -5 -12   2 41200.1 2425.09   6 0.30386-0.50294-0.69088-0.07073-0.65679 0.86152
   5 -12   2 44183.0 2701.98   6 0.32213-0.12233-0.55669-0.20513-0.76636 0.97096
   5 -12   3 22287.8 2000.39   6 0.30856-0.10880-0.66384-0.09790-0.68199 0.98922
  -5 -12   3 19975.7 1745.44   6 0.28544-0.48455-0.77294 0.01141-0.56752 0.87486
   5 -12   4 20019.9 1937.28   6 0.28949-0.08976-0.75736-0.00431-0.58617 0.99601
  -5 -12   4 21690.1 1886.79   6 0.26357-0.46271-0.84114 0.07969-0.47320 0.88315
  -5 -13  -4 6747.04 1026.10   5 0.32917-0.52812-0.15444-0.67002-0.93167 0.52112
  -5 -13  -3 10017.0 1267.17   5 0.34057-0.53953-0.23645-0.58798-0.91016 0.60219
   5 -13  -2 14262.4 1553.10   5 0.32857-0.12873-0.15055-0.67404-0.93251 0.72707
  -5 -13  -2 16752.6 1572.03   5 0.35057-0.54954-0.32834-0.49605-0.87731 0.67191
  -5 -13  -2 16422.7 1668.24   6 0.33107-0.52999-0.32159-0.50380-0.88752 0.68174
   5 -13  -1 5652.56 1033.44   5 0.34192-0.14208-0.24737-0.57719-0.90675 0.80388
  -5 -13  -1 6060.72 1053.24   6 0.33032-0.52928-0.41760-0.40772-0.84696 0.74380
  -5 -13   0 9655.78 1274.97   6 0.32555-0.52453-0.51530-0.30995-0.79336 0.79281
   5 -13   0 9807.11 1413.76   6 0.33121-0.13132-0.35680-0.46866-0.87393 0.87326
   5 -13   1 7766.42 1224.24   6 0.32850-0.12865-0.46596-0.35942-0.82210 0.92405
  -5 -13   1 5503.88 985.560   6 0.31632-0.51534-0.60982-0.21535-0.72737 0.82943
  -5 -13   2 15039.3 1539.61   6 0.30271-0.50176-0.69700-0.12809-0.65083 0.85551
   5 -13   2 15440.7 1677.89   6 0.32057-0.12074-0.57253-0.25278-0.75527 0.95983
   5 -13   3 12656.9 1559.51   6 0.30728-0.10749-0.67152-0.15371-0.67502 0.98219
  -5 -14  -1 31063.8 2284.64   6 0.32919-0.52811-0.45065-0.43816-0.83031 0.72710
  -5 -14   0 6175.16 1055.93   6 0.32368-0.52263-0.53928-0.34945-0.77805 0.77746
  -6   0  -9 8291.03 1054.33   5-0.04280-0.19639 0.87530-0.87548-0.48144-0.44170
  -6   0  -8 87563.3 2883.25   4 0.44565-0.68500-0.68618 0.68596-0.57488-0.24478
   6   0  -8 85437.8 3028.59   1 0.40944-0.17000-0.85192 0.85231-0.32569-0.49465
  -6   0  -8 86577.5 3063.71   5-0.06649-0.17271 0.90229-0.90245-0.42573-0.39484
  -6   0  -7 15902.0 1184.80   4 0.48008-0.71942-0.67622 0.67602-0.55871-0.15849
   6   0  -7 19096.1 1360.85   1 0.35931-0.11989-0.89025 0.89061-0.27906-0.43874
   6   0  -7 19632.7 1522.69   5-0.06821 0.30758 0.90411-0.90447-0.42158-0.29646
  -6   0  -6 190733. 3778.58   4 0.50024-0.73956-0.66980 0.66961-0.54867-0.06608
   6   0  -6 190730. 3959.04   1 0.31011-0.07072-0.92132 0.92164-0.23361-0.38166
  -6   0  -5 4716.46 603.304   4 0.50328-0.74260-0.66879 0.66862-0.54712 0.03482
   6   0  -5 4246.43 582.429   1 0.26239-0.02302-0.94591 0.94621-0.18979-0.32294
   6   0  -4 277410. 4003.66   1 0.21701 0.02233-0.96467 0.96493-0.14834-0.26186
  -6   0  -4 283599. 3928.06   4 0.48347-0.72278-0.67517 0.67503-0.55706 0.14722
  -6   0  -3 77730.4 1896.37   4 0.43021-0.66951-0.69024 0.69011-0.58175 0.27436
  -6   0  -3 78694.9 1872.82   3-0.15370-0.08576-0.97985 0.97989-0.12743-0.18023
  -6   0  -3 77127.0 1502.15   6 0.25708-0.49631-0.85742 0.85733-0.44678 0.13901
   6   0  -3 74742.5 1905.73   1 0.17540 0.06393-0.97814 0.97838-0.11050-0.19716
   6   0  -2 140558. 2332.68   1 0.14019 0.09911-0.98689 0.98710-0.07862-0.12650
  -6   0  -2 141111. 2449.46   2 0.52214-0.76138 0.07345-0.07349-0.85073 0.64562
  -6   0  -2 143033. 2359.10   4 0.32564-0.56493-0.71171 0.71161-0.62243 0.41750
  -6   0  -2 142782. 2200.18   3-0.13317-0.10625-0.98726 0.98730-0.08690-0.11824
  -6   0  -2 134498. 1487.28   6 0.28763-0.52689-0.76464 0.76462-0.57756 0.37241
   6   0  -1 14075.3 675.914   1 0.11694 0.12234-0.99138 0.99155-0.05763-0.04496
  -6   0  -1 12563.0 711.039   4 0.14587-0.38515-0.72674 0.72666-0.67132 0.56885
  -6   0  -1 13698.9 566.433   3-0.11756-0.12181-0.99145 0.99149-0.05634-0.04629
  -6   0   0 53107.0 809.516   3-0.11968-0.11963-0.99095 0.99099-0.06049 0.06038
   6   0   0 54952.6 1089.61   1 0.11964 0.11962-0.99091 0.99105-0.06007 0.06002
   6   0   0 53539.7 1316.57   4 0.11963 0.11965-0.72682 0.72689-0.67642 0.67644
  -6   0   0 54594.2 1337.11   4-0.11965-0.11962-0.70396 0.70389-0.70027 0.70024
   6   0   0 53804.8 766.760   5 0.11965 0.11964 0.59353-0.59366-0.79564 0.79561
   6   0   1 14417.5 704.321   4 0.39672-0.15744-0.69824 0.69832-0.59585 0.69833
   6   0   1 16618.7 855.040   2 0.50974-0.27030 0.07291-0.07284-0.85825 0.96057
   6   0   1 14644.5 601.986   3 0.03903 0.20033-0.97012 0.97008 0.23953-0.13690
   6   0   1 16656.3 470.162   1 0.19758 0.04166-0.97139 0.97150-0.13065 0.23313
   6   0   2 138470. 2301.44   4 0.61850-0.37921-0.62199 0.62209-0.48004 0.68497
   6   0   2 140004. 2190.54   3 0.02476 0.21465-0.97667 0.97664 0.21335-0.00820
   6   0   2 143954. 2434.25   2 0.76099-0.52176 0.08132-0.08128-0.64516 0.85027
  -6   0   3 78538.0 1173.39   3 0.07534-0.31452-0.94926 0.94929 0.30541 0.00204
   6   0   3 73342.1 1852.20   3 0.03024 0.20922-0.97426 0.97423 0.22342 0.08424
   6   0   4 268214. 3925.64   3 0.04427 0.19523-0.96748 0.96744 0.24910 0.16108
  -6   0   4 277228. 2865.36   3 0.08633-0.32546-0.94174 0.94177 0.32515 0.08482
  -6   0   5 3931.86 423.919   3 0.10700-0.34609-0.92605 0.92608 0.36201 0.15047
   6   0   5 3179.40 551.262   3 0.06286 0.17669-0.95711 0.95707 0.28289 0.22981
   6   0   6 184864. 4022.13   3 0.08424 0.15536-0.94321 0.94317 0.32141 0.29381
   6   0   7 18738.3 1427.05   3 0.10752 0.13212-0.92563 0.92559 0.36294 0.35480
  -6   1  -9 1346.57 473.055   5-0.07141-0.16781 0.90744-0.84421-0.41384-0.50927
  -6  -1  -9 1485.22 475.477   5-0.01256-0.22660 0.83563-0.89924-0.54887-0.37429
  -6  -1  -8 4629.21 701.652   5-0.03255-0.20662 0.86250-0.92607-0.50475-0.31584
   6  -1  -8 4124.16 772.183   5-0.02530 0.26471 0.85306-0.91687-0.52094-0.29970
   6   1  -8 5503.50 824.805   1 0.46202-0.22254-0.80335 0.86721-0.37500-0.44536
  -6  -1  -8 3923.91 675.941   4 0.50894-0.74830-0.66688 0.60321-0.54420-0.27547
   6   1  -8 5599.14 957.654   5-0.07728 0.31663 0.91337-0.85034-0.39952-0.42108
   6  -1  -8 5247.19 811.894   1 0.35484-0.11544-0.89332 0.83024-0.27492-0.54540
  -6   1  -7 2921.14 516.495   4 0.39726-0.63657-0.69812 0.76136-0.59564-0.12156
  -6  -1  -7 880.559 351.946   5-0.05083-0.18835 0.88485-0.94839-0.46284-0.25517
   6  -1  -7 2911.44 613.604   5-0.03847 0.27787 0.86997-0.93375-0.49134-0.22672
  -6  -1  -7 2479.85 516.402   4 0.54436-0.78371-0.65408 0.59043-0.52511-0.19211
   6  -1  -7 2926.07 604.780   1 0.29612-0.05675-0.92907 0.86595-0.22074-0.49705
   6   1  -7 2473.44 579.586   1 0.42048-0.18103-0.84248 0.90631-0.33601-0.38181
  -6  -1  -6 23084.9 1383.72   4 0.56773-0.80708-0.64477 0.58114-0.51168-0.10308
  -6   1  -6 22357.7 1254.11   4 0.41232-0.65163-0.69465 0.75792-0.58941-0.02532
   6   1  -6 21897.6 1378.66   1 0.38127-0.14184-0.87433 0.93814-0.29945-0.31584
  -6  -1  -6 22881.0 1288.82   5-0.06704-0.17215 0.90287-0.96637-0.42442-0.19102
   6  -1  -6 21787.4 1355.31   1 0.23699 0.00237-0.95695 0.89380-0.16655-0.44869
  -6  -1  -5 22213.8 1253.61   4 0.57705-0.81638-0.64087 0.57725-0.50613-0.00617
   6  -1  -5 22552.9 1275.61   1 0.17740 0.06193-0.97757 0.91439-0.11232-0.40039
  -6   1  -5 21485.0 1138.60   4 0.40627-0.64557-0.69607 0.75935-0.59194 0.07966
   6   1  -5 21464.3 1251.22   1 0.34555-0.10614-0.89955 0.96333-0.26632-0.24643
   6  -1  -5 23146.8 1356.59   5-0.05541 0.29479 0.89012-0.95383-0.45210-0.06081
   6  -1  -4 31395.0 1372.79   1 0.11731 0.12200-0.99132 0.92811-0.05796-0.35222
  -6  -1  -4 33431.5 1424.44   4 0.56800-0.80732-0.64467 0.58107-0.51152 0.10167
   6  -1  -4 33267.6 1464.61   5-0.05617 0.29553 0.89098-0.95465-0.45031 0.03997
  -6  -1  -4 31727.8 1156.92   6 0.20556-0.44473-0.94556 0.88190-0.25351-0.15693
   6   1  -4 32452.1 1398.23   1 0.31510-0.07571-0.91844 0.98218-0.23820-0.17201
  -6   1  -4 31623.2 1282.93   4 0.37180-0.61109-0.70349 0.76679-0.60568 0.19585
  -6   1  -4 33614.0 1260.98   6 0.28506-0.52430-0.77431 0.83763-0.56583 0.15549
   6  -1  -3 8531.07 657.482   5-0.04709 0.28644 0.88046-0.94410-0.47153 0.16376
  -6  -1  -3 10241.7 773.779   4 0.53227-0.77158-0.65862 0.59505-0.53179 0.22439
  -6   1  -3 11093.4 721.903   4 0.29659-0.53587-0.71593 0.77926-0.63205 0.32468
   6  -1  -3 12146.8 807.251   1 0.05662 0.18267-0.99836 0.93511-0.00339-0.30425
   6   1  -3 10937.5 750.147   6 0.21323 0.02615-0.93612 0.99925-0.28081-0.02706
   6   1  -3 12021.4 804.628   1 0.29290-0.05353-0.93079 0.99450-0.21777-0.08991
  -6   1  -3 10788.8 613.446   6 0.29929-0.53856-0.71428 0.77767-0.63344 0.32572
   6  -1  -3 10862.8 454.071   3-0.19264 0.43183-0.95953 0.89608-0.20538-0.10207
  -6  -1  -2 3462.79 237.651   5-0.04867-0.19056 0.88233-0.94570-0.46785 0.26271
  -6  -1  -2 5988.60 552.095   4 0.45440-0.69371-0.68377 0.62021-0.57089 0.36594
  -6   1  -2 5518.62 519.754   2 0.52940-0.76861 0.07376-0.01030-0.84621 0.64109
  -6  -1  -2 5559.20 523.352   2 0.50390-0.74316 0.07265-0.13618-0.86170 0.65662
  -6   1  -2 5709.78 522.367   4 0.16333-0.40261-0.72640 0.78975-0.66765 0.46273
  -6   1  -2 5984.00 400.262   6 0.32535-0.56465-0.51807 0.58154-0.79164 0.58653
   6   1  -2 5624.35 466.011   6 0.21557 0.02378-0.93302 0.99623-0.28922 0.08397
  -6  -1  -2 5831.05 472.349   3-0.03686-0.20255-0.99445 0.93106 0.09852-0.30367
   6  -1  -2 5373.02 492.572   5-0.01890 0.25824 0.84443-0.90804-0.53507 0.32987
   6   1  -2 6132.44 585.380   1 0.28429-0.04495-0.93527 0.99895-0.20987 0.00472
   6  -1  -2 5341.11 206.526   3-0.15483 0.39406-0.97938 0.91593-0.12968-0.07525
  -6  -1  -1 19418.4 865.058   4 0.30842-0.54771-0.71430 0.65077-0.62822 0.52573
  -6  -1  -1 18172.3 516.524   1 0.14805-0.38733-0.98515 0.92156-0.08572-0.01674
   6   1  -1 19203.1 772.356   4 0.04753 0.19176-0.72438 0.78787-0.68788 0.58546
  -6   1  -1 18792.1 833.930   4-0.04146-0.19781-0.71607 0.77944-0.69694 0.59448
   6   1  -1 18962.2 667.222   6 0.23496 0.00436-0.90303 0.96631-0.36069 0.25805
  -6  -1  -1 19054.7 692.595   3 0.02088-0.26023-0.97830 0.91491 0.20619-0.30882
   6   1  -1 21445.6 862.172   1 0.29993-0.06061-0.92700 0.99065-0.22424 0.12163
   6  -1  -1 18112.0 685.627   5 0.05234 0.18699 0.73108-0.79465-0.68001 0.57739
  -6   1  -1 18796.8 576.335   5 0.28271-0.52202 0.08806-0.02455-0.95514 0.85262
  -6  -1   0 28040.8 807.728   1 0.13406-0.37336-0.98818 0.92456-0.07308 0.07315
   6   1   0 29552.5 956.069   4 0.31715-0.07786-0.71302 0.77654-0.62532 0.62535
  -6  -1   0 28565.6 978.823   4 0.06427-0.30356-0.72529 0.66177-0.68555 0.68552
   6  -1   0 30247.0 1020.39   4-0.06118 0.30043-0.71345 0.65006-0.69819 0.69820
   6   1   0 29938.4 850.445   1 0.36349-0.12419-0.88732 0.95093-0.28294 0.28287
   6   1   0 29242.5 563.858   6 0.30685-0.06756-0.67409 0.73745-0.67265 0.67263
  -6   1   0 28143.0 698.945   5 0.06130-0.30062 0.71455-0.65101-0.69663 0.69668
   6  -1   0 29591.7 635.399   3-0.13355 0.37288-0.98714 0.92369-0.08766 0.08777
   6  -1   0 30755.2 773.276   5 0.21634 0.02298 0.33298-0.39652-0.91765 0.91761
   6  -1   1 18343.5 682.063   3-0.10217 0.34155-0.99440 0.93095-0.02641 0.12904
   6  -1   1 19679.4 531.951   6 0.32026-0.08093-0.57552 0.51198-0.75312 0.85562
   6   1   1 19371.7 551.622   1 0.53072-0.29144-0.72388 0.78747-0.44021 0.54267
   6   1   1 18828.8 829.111   4 0.54731-0.30801-0.65294 0.71648-0.52344 0.62593
   6  -1   1 19797.1 874.433   2 0.53186-0.29246 0.07387-0.13730-0.84466 0.94700
   6   1   1 19488.8 923.865   2 0.50114-0.26168 0.07252-0.00895-0.86331 0.96562
   6  -1   1 18357.6 805.959   4 0.23662 0.00265-0.72241 0.65904-0.64977 0.75223
  -6  -1   1 19247.4 774.995   1 0.09680-0.33613-0.99445 0.93080-0.03948 0.14209
  -6   1   1 17214.7 714.508   5-0.07815-0.16119 0.91422-0.85065-0.39739 0.50001
   6  -1   2 5444.29 521.266   2 0.77571-0.53650 0.08158-0.14505-0.62734 0.83247
   6   1   2 5445.61 548.820   2 0.75447-0.51520 0.08119-0.01765-0.65280 0.85788
   6  -1   2 5553.34 358.336   6 0.21520 0.02410-0.93352 0.87006-0.28788 0.49299
   6  -1   2 6009.63 492.045   4 0.50601-0.26674-0.66787 0.60452-0.54571 0.75063
  -6  -1   2 5476.82 483.830   1 0.05062-0.28996-0.99869 0.93501 0.00199 0.20315
   6  -1   2 5370.82 481.799   3-0.07329 0.31271-0.99687 0.93341 0.02925 0.17590
   6   1   3 9724.68 707.388   3 0.10670 0.13275-0.92629 0.98967 0.36149-0.05382
  -6  -1   3 10974.6 490.657   3-0.10622-0.13295-0.99374 0.93035-0.03426 0.34171
   6   1   4 32958.6 1415.74   3 0.10644 0.13305-0.92650 0.98988 0.36102 0.04916
   6  -1   4 34393.5 1431.76   3-0.01670 0.25622-0.99051 0.92705 0.13640 0.27378
  -6  -1   4 33001.3 1018.91   3-0.03230-0.20683-0.99372 0.93032 0.10712 0.30284
  -6  -1   5 20891.9 951.554   3 0.01973-0.25881-0.97876 0.91537 0.20408 0.30840
   6  -1   5 20514.4 1247.45   3 0.01168 0.22788-0.98187 0.91841 0.18922 0.32348
  -6  -1   6 22852.1 1129.94   3 0.06297-0.30201-0.95704 0.89365 0.28309 0.33191
   6  -1   6 23867.7 1454.86   3 0.04029 0.19932-0.96950 0.90604 0.24182 0.37340
  -6  -1   7 2468.89 447.929   3 0.10208-0.34106-0.92997 0.86658 0.35326 0.36426
   6  -1   7 2809.10 646.465   3 0.06917 0.17048-0.95323 0.88977 0.29429 0.42345
   6  -1   8 6556.07 964.839   3 0.09838 0.14132-0.93284 0.86938 0.34668 0.47357
  -6  -2  -9 12271.1 1235.42   5 0.01876-0.25788 0.78851-0.91553-0.61447-0.30871
  -6  -2  -8 40442.8 2044.52   5 0.00275-0.24188 0.81337-0.94035-0.58147-0.23914
  -6  -2  -8 38126.4 2065.26   4 0.55829-0.79766-0.64862 0.52150-0.51719-0.30250
   6   2  -8 40005.4 2122.83   1 0.51132-0.27181-0.74845 0.87580-0.42169-0.39869
   6  -2  -8 41204.9 2320.25   5 0.00216 0.23728 0.81425-0.94147-0.58025-0.24041
   6  -2  -8 38372.0 2069.55   1 0.29966-0.06030-0.92715 0.80058-0.22399-0.59631
  -6  -2  -7 24040.1 1553.95   4 0.59387-0.83324-0.63350 0.50640-0.49583-0.22140
   6   2  -7 26365.7 1618.83   1 0.47788-0.23839-0.78676 0.91408-0.38997-0.32787
  -6   2  -7 29222.7 1448.00   4 0.29130-0.53060-0.71662 0.84332-0.63373-0.08345
   6  -2  -7 29411.8 1705.80   1 0.23289 0.00644-0.95860 0.83200-0.16282-0.55495
   6  -2  -7 28328.9 1778.21   5-0.00779 0.24722 0.82886-0.95605-0.55913-0.15895
  -6  -2  -7 27493.6 1540.07   5-0.01034-0.22881 0.83250-0.95945-0.55366-0.16438
   6  -2  -6 53362.1 2123.92   1 0.16466 0.07466-0.98106 0.85444-0.10077-0.51446
  -6  -2  -6 50836.4 2091.42   4 0.61903-0.85839-0.62173 0.49465-0.47969-0.13509
  -6   2  -6 50950.8 1794.69   4 0.29920-0.53849-0.71558 0.84230-0.63122 0.01649
   6   2  -6 49740.8 2058.32   1 0.44797-0.20850-0.81724 0.94453-0.36179-0.25352
  -6  -2  -6 48684.7 1835.25   5-0.01943-0.21972 0.84516-0.97208-0.53389-0.08157
   6  -2  -6 50998.3 2168.52   5-0.01411 0.25353 0.83781-0.96497-0.54550-0.07001
  -6  -2  -5 24482.1 1352.45   4 0.63235-0.87170-0.61511 0.48805-0.47077-0.04155
   6  -2  -5 22848.9 1292.44   1 0.09455 0.14475-0.99475 0.86809-0.03745-0.47524
  -6   2  -5 24873.4 1183.32   4 0.28114-0.52042-0.71788 0.84462-0.63689 0.12462
   6   2  -5 25084.3 1366.84   1 0.42320-0.18375-0.84009 0.96734-0.33855-0.17422
  -6  -2  -5 23164.7 585.878   1 0.34574-0.58497-0.89943 0.77249-0.26650-0.24609
  -6  -2  -5 22628.9 1120.66   5-0.02236-0.21681 0.84912-0.97601-0.52746 0.01457
   6  -2  -5 22682.1 1345.03   5-0.01536 0.25477 0.83956-0.96668-0.54279 0.02985
   6  -2  -5 23050.9 987.490   3-0.17472 0.41382-0.96994 0.84307-0.16933-0.34315
   6  -2  -4 183759. 3392.37   5-0.00898 0.24838 0.83056-0.95765-0.55658 0.14622
  -6  -2  -4 173874. 1385.22   1 0.11028-0.34954-0.99248 0.86551-0.05163-0.35843
  -6  -2  -4 184801. 3440.38   4 0.63065-0.86999-0.61597 0.48893-0.47192 0.06206
  -6   2  -4 183039. 2933.65   4 0.22878-0.46806-0.72303 0.84979-0.65187 0.24206
   6   2  -4 186595. 3380.11   1 0.40594-0.16652-0.85482 0.98205-0.32243-0.08780
   6  -2  -4 184213. 3341.23   1 0.02196 0.21731-0.99937 0.87268 0.02763-0.43779
  -6   2  -4 186920. 3157.20   6 0.30824-0.54751-0.66578 0.79259-0.68025 0.26996
  -6  -2  -4 171118. 1456.09   1 0.72524-0.96449-0.26323 0.13626-0.63608 0.22603
  -6  -2  -4 182289. 2717.90   5-0.01424-0.22494 0.83799-0.96484-0.54523 0.13492
   6  -2  -4 182202. 2366.11   3-0.11755 0.35671-0.99145 0.86458-0.05633-0.35363
  -6  -2  -3 14081.7 916.369   4 0.60762-0.84695-0.62719 0.50016-0.48712 0.17971
   6  -2  -3 14346.7 558.182   3-0.02837 0.26756-0.99301 0.86614 0.11452-0.42196
  -6  -2  -3 14371.2 646.079   5 0.01777-0.25696 0.79009-0.91690-0.61246 0.30473
  -6   2  -3 13739.8 771.131   4 0.13016-0.36943-0.72685 0.85363-0.67443 0.36707
   6   2  -3 14832.5 904.051   1 0.40000-0.16059-0.85969 0.98688-0.31688 0.00918
   6  -2  -3 15563.1 927.524   5 0.00985 0.22954 0.80254-0.92959-0.59625 0.28846
  -6   2  -3 14951.5 798.156   6 0.32088-0.56018-0.56948 0.69636-0.75744 0.44976
  -6  -2  -3 13831.7 409.465   1 0.63781-0.87708-0.54432 0.41732-0.54449 0.23697
   6   2  -2 369775. 3198.79   4 0.03419 0.20510-0.72350 0.85043-0.68960 0.48473
  -6   2  -2 363610. 3555.22   5 0.34923-0.58856-0.31416 0.44105-0.88301 0.67793
  -6  -2  -2 362536. 2477.67   5 0.11530-0.35451 0.60339-0.73017-0.78884 0.58367
  -6  -2  -2 359343. 2316.98   1 0.51849-0.75778-0.73959 0.61255-0.42852 0.22354
  -6  -2  -2 369847. 4148.97   4 0.55097-0.79030-0.65152 0.52451-0.52137 0.31642
  -6   2  -2 361314. 3521.37   6 0.33121-0.57054-0.34254 0.46950-0.87961 0.67454
  -6   2  -2 368779. 3955.71   2 0.52563-0.76481 0.07360 0.05337-0.84857 0.64342
  -6  -2  -2 378634. 4030.39   2 0.47441-0.71370 0.07130-0.19834-0.87835 0.67329
   6  -2  -2 372177. 3850.60   5 0.05052 0.18885 0.73438-0.86141-0.67659 0.47137
   6   2  -2 364698. 3960.11   1 0.41156-0.17218-0.85013 0.97728-0.32768 0.12252
  -6  -2  -2 382244. 3789.96   3 0.04918-0.28858-0.96490 0.83809 0.25805-0.46319
   6   2  -2 367518. 3782.01   6 0.26661-0.02729-0.83297 0.95966-0.48580 0.28059
  -6   2  -2 357941. 3642.52   4-0.02595-0.21330-0.71794 0.84473-0.69577 0.49086
  -6  -2  -1 19554.1 460.049   5 0.34071-0.57993-0.23755 0.11081-0.90982 0.80723
  -6  -2  -1 21295.0 919.309   4 0.43754-0.67686-0.68834 0.56136-0.57852 0.47602
   6  -2  -1 19976.7 816.598   5 0.12980 0.10957 0.57001-0.69700-0.81110 0.70846
   6   2  -1 19783.2 749.607   4 0.28343-0.04413-0.71761 0.84455-0.63619 0.53377
   6   2  -1 17977.5 817.138   1 0.45110-0.21174-0.81421 0.94134-0.36473 0.26210
  -6  -2  -1 18391.7 625.538   1 0.41593-0.65525-0.84641 0.71934-0.33176 0.22931
   6   2  -1 17829.0 717.407   6 0.29632-0.05704-0.72824 0.85501-0.61877 0.51617
  -6   2  -1 19080.3 729.341   5 0.28212-0.52147 0.09059 0.03633-0.95508 0.85257
   6   2   0 492480. 3193.50   6 0.33118-0.09192-0.33534 0.46219-0.88238 0.88240
   6   2   0 503935. 3751.58   1 0.53468-0.29535-0.71863 0.84573-0.44399 0.44391
   6   2   0 478439. 3890.58   4 0.50732-0.26802-0.66743 0.79439-0.54504 0.54508
  -6   2   0 484489. 3462.36   5 0.13819-0.37754 0.54995-0.42299-0.82347 0.82354
  -6  -2   0 466802. 3905.53   4 0.23011-0.46942-0.72293 0.59597-0.65152 0.65147
  -6  -2   0 473838. 3644.80   1 0.32937-0.56871-0.90988 0.78278-0.25136 0.25145
  -6  -2   0 484956. 2785.97   6 0.27523-0.51448-0.80770 0.68086-0.52232 0.52230
   6  -2   0 484193. 3688.06   5 0.25639-0.01704 0.19442-0.32137-0.94676 0.94669
  -6   2   1 18637.6 767.768   5 0.00415-0.24352 0.81125-0.68426-0.58442 0.68706
   6   2   1 17756.3 833.450   4 0.67669-0.43737-0.59092 0.71790-0.43901 0.54151
   6  -2   1 19658.6 851.907   2 0.56734-0.32797 0.07534-0.20228-0.82115 0.92352
   6   2   1 18625.0 907.347   2 0.50590-0.26641 0.07274 0.05434-0.86053 0.96281
   6  -2   1 18215.6 826.602   4 0.08247 0.15678-0.72604 0.59923-0.68279 0.78524
   6  -2   1 20290.2 782.967   6 0.33076-0.09140-0.39862 0.27159-0.85587 0.95832
  -6  -2   1 18977.7 715.412   6 0.20941-0.44869-0.94096 0.81419-0.26714 0.36973
   6   2   1 17838.9 387.413   5 0.01613 0.22308 0.79270-0.66595-0.60913 0.71172
  -6  -2   1 18200.7 817.129   1 0.25182-0.49118-0.95067 0.82354-0.18011 0.28274
   6   2   1 19634.4 658.340   1 0.67011-0.43079-0.46642 0.59349-0.57709 0.67953
  -6  -2   1 18904.7 763.633   4-0.09968-0.13962-0.70748 0.58054-0.69983 0.80224
   6  -2   1 19447.4 747.340   3-0.21612 0.45550-0.94298 0.81611-0.25310 0.35573
  -6  -2   2 356197. 3878.97   1 0.17930-0.41868-0.97703 0.84987-0.11404 0.31920
   6  -2   2 347410. 3706.56   2 0.79805-0.55887 0.08191-0.20888-0.59859 0.80374
   6  -2   2 356916. 3116.01   6 0.27852-0.03919-0.79710 0.67014-0.53667 0.74174
   6   2   2 363376. 3914.39   2 0.75634-0.51705 0.08123 0.04581-0.65062 0.85569
   6  -2   2 350879. 3650.35   3-0.15892 0.39835-0.97761 0.85073-0.13781 0.34295
   6  -2   2 347522. 3572.54   4 0.38387-0.14461-0.70102 0.57422-0.60099 0.80590
   6  -2   3 14566.2 873.878   3-0.11329 0.35277-0.99239 0.86551-0.04801 0.35568
   6  -2   3 14485.6 486.385   1 0.52843-0.28930-0.72689 0.59998-0.43801 0.74560
   6  -2   3 14179.9 774.992   4 0.63036-0.39110-0.61611 0.48934-0.47211 0.77947
   6  -2   3 14952.3 754.926   6 0.21266 0.02664-0.93686 0.80998-0.27876 0.58644
   6  -2   4 185478. 3352.53   3-0.07340 0.31292-0.99687 0.86999 0.02905 0.38114
  -6  -2   4 180783. 2508.05   3-0.13440-0.10472-0.98688 0.86006-0.08933 0.49929
   6  -2   4 187207. 1767.11   1 0.17566 0.06344-0.97807 0.85113-0.11074 0.52087
   6  -2   5 23758.3 1340.11   3-0.03663 0.27619-0.99441 0.86753 0.09896 0.41374
  -6  -2   5 22368.1 1020.56   3-0.06109-0.17798-0.99674 0.86992 0.05257 0.45991
   6  -2   6 53994.9 2195.87   3-0.00164 0.24126-0.98638 0.85949 0.16450 0.45072
  -6  -2   6 52247.3 1742.22   3-0.00269-0.23634-0.98670 0.85988 0.16256 0.45244
   6  -2   7 29087.1 1763.10   3 0.03230 0.20736-0.97332 0.84644 0.22720 0.49054
  -6  -2   7 27416.4 1395.73   3 0.04747-0.28645-0.96581 0.83899 0.25493 0.46258
   6  -2   8 45511.6 2383.02   3 0.06566 0.17404-0.95541 0.82853 0.28796 0.53230
  -6  -3  -9 1683.78 546.701   4 0.55216-0.79156-0.65105 0.46047-0.52070-0.40145
   6  -3  -8 2007.42 592.324   5 0.03005 0.20942 0.77000-0.96064-0.63707-0.18361
  -6  -3  -8 2626.14 551.927   5 0.03852-0.27762 0.75560-0.94600-0.65364-0.16699
   6   3  -8 2096.71 573.335   1 0.55637-0.31682-0.68837 0.87919-0.46482-0.35557
  -6  -3  -8 1934.67 538.802   4 0.59648-0.83587-0.63233 0.44176-0.49420-0.32550
   6  -3  -8 1781.18 510.036   1 0.24538-0.00606-0.95345 0.76341-0.17423-0.64605
   6  -3  -7 3801.63 716.557   5 0.02321 0.21625 0.78130-0.97191-0.62345-0.09466
  -6  -3  -7 4680.21 667.997   5 0.03055-0.26966 0.76916-0.95953-0.63805-0.08000
   6   3  -7 4404.24 706.570   1 0.53018-0.29065-0.72459 0.91539-0.43969-0.27817
   6  -3  -7 4077.37 693.913   1 0.17156 0.06774-0.97921 0.78914-0.10702-0.61072
  -6  -3  -7 3881.32 710.249   4 0.63166-0.87105-0.61545 0.42490-0.47123-0.24601
  -6   3  -6 1317.46 330.737   4 0.15619-0.39547-0.72657 0.91674-0.66918 0.05446
   6  -3  -6 304.027 317.833   5 0.02072 0.21873 0.78534-0.97592-0.61845 0.00291
  -6  -3  -6 1164.38 353.867   5 0.02828-0.26741 0.77295-0.96329-0.63356 0.01808
   6   3  -6 1640.19 490.388   1 0.50834-0.26884-0.75206 0.94282-0.41886-0.19647
   6  -3  -6 1252.40 433.120   1 0.09572 0.14356-0.99460 0.80449-0.03851-0.57670
  -6  -3  -6 2288.94 562.913   4 0.65759-0.89697-0.60176 0.41123-0.45309-0.16169
  -6  -3  -5 17008.8 1209.01   4 0.67325-0.91262-0.59292 0.40241-0.44159-0.07074
   6   3  -5 14386.2 1073.22   1 0.49265-0.25317-0.77043 0.96116-0.40396-0.10883
  -6  -3  -5 16595.6 605.891   1 0.05595-0.29522-0.99840 0.80798-0.00279-0.50979
  -6   3  -5 17937.5 967.400   4 0.12435-0.36362-0.72684 0.91703-0.67554 0.16328
  -6  -3  -5 15837.3 966.098   5 0.03481-0.27394 0.76196-0.95226-0.64642 0.13351
   6  -3  -5 17712.4 1172.09   1 0.01734 0.22192-0.99934 0.80921 0.03176-0.54444
   6  -3  -5 16607.2 1172.22   5 0.02425 0.21519 0.77961-0.97015-0.62553 0.11257
  -6  -3  -4 27617.6 1411.32   4 0.67630-0.91566-0.59115 0.40066-0.43931 0.02943
   6   3  -4 27091.7 1355.98   1 0.48563-0.24617-0.77830 0.96900-0.39731-0.01295
  -6   3  -4 26443.7 1102.27   4 0.05385-0.29311-0.72474 0.91495-0.68702 0.27722
  -6  -3  -4 27948.2 1109.84   5 0.05634-0.29549 0.72377-0.91404-0.68748 0.27714
   6   3  -4 28337.7 883.019   4-0.08718 0.32647-0.70954 0.89988-0.69941 0.28965
   6  -3  -4 28365.2 998.222   3-0.02063 0.25979-0.99142 0.80113 0.12905-0.53901
   6  -3  -4 28952.2 1404.61   5 0.03654 0.20289 0.75900-0.94951-0.64979 0.23941
  -6  -3  -4 28072.7 779.968   1 0.73242-0.97170-0.21904 0.02859-0.64460 0.23457
  -6   3  -3 21085.1 929.730   4-0.06309-0.17615-0.71318 0.90340-0.69830 0.39095
  -6  -3  -3 22385.8 1187.31   4 0.66194-0.90130-0.59935 0.40887-0.44994 0.14252
   6   3  -3 21851.3 1124.15   1 0.49092-0.25148-0.77240 0.96306-0.40231 0.09459
   6   3  -3 22253.1 758.750   4 0.09655 0.14275-0.72646 0.91681-0.68049 0.37319
   6  -3  -3 20807.9 757.333   3 0.09928 0.13993-0.93215 0.74186 0.34828-0.65573
   6  -3  -3 22699.1 1136.52   5 0.06218 0.17723 0.71289-0.90336-0.69826 0.39045
  -6  -3  -3 22077.1 848.348   5 0.10597-0.34513 0.62406-0.81430-0.77392 0.46616
  -6   3  -3 21966.7 1064.97   6 0.32955-0.56889-0.44141 0.63178-0.83511 0.52748
  -6  -3  -3 22473.1 708.128   1 0.69436-0.93367-0.39355 0.20307-0.60224 0.29474
  -6   3  -2 30130.5 1172.17   5 0.33709-0.57645-0.20957 0.39988-0.91800 0.71294
   6   3  -2 29325.3 1161.64   6 0.30029-0.06101-0.70935 0.89953-0.63849 0.43333
   6   3  -2 31018.6 1231.67   1 0.51362-0.27420-0.74563 0.93626-0.42388 0.21870
  -6   3  -2 31271.2 1177.36   2 0.51046-0.74962 0.07294 0.11753-0.85782 0.65265
   6  -3  -2 32272.4 1233.81   5 0.10842 0.13099 0.61870-0.80914-0.77788 0.57264
   6   3  -2 30484.9 877.305   4 0.31439-0.07508-0.71343 0.90381-0.62624 0.42139
  -6  -3  -2 31907.3 1194.16   2 0.43317-0.67249 0.06932-0.25987-0.89951 0.69446
  -6  -3  -2 30771.2 1264.56   4 0.62069-0.86003-0.62092 0.43047-0.47859 0.27362
  -6  -3  -2 30391.2 838.111   5 0.20661-0.44578 0.36338-0.55358-0.90830 0.70312
  -6  -3  -2 30198.4 863.368   1 0.62611-0.86545-0.56883 0.37832-0.53287 0.32791
  -6  -3  -1 13364.9 550.153   5 0.33562-0.57480-0.19880 0.00864-0.92092 0.81831
   6   3  -1 12816.1 781.133   1 0.56017-0.32078-0.68278 0.87338-0.46849 0.36585
  -6  -3  -1 11412.8 578.256   1 0.54073-0.78009-0.71046 0.51991-0.44979 0.34737
  -6  -3  -1 12891.2 776.884   4 0.53363-0.77297-0.65812 0.46768-0.53104 0.42853
   6   3  -1 13273.6 621.451   4 0.51458-0.27526-0.66494 0.85534-0.54125 0.43886
   6   3  -1 12241.4 690.217   6 0.32287-0.08362-0.54852 0.73878-0.77191 0.66937
   6  -3  -1 13085.3 778.325   5 0.18306 0.05634 0.43263-0.62304-0.88262 0.77996
  -6   3  -1 11087.1 649.813   5 0.27796-0.51734 0.10839 0.08195-0.95444 0.85195
  -6   3   0 1193.88 256.054   5 0.17229-0.41168 0.46242-0.27205-0.86958 0.86967
   6  -3   0 256.726 300.433   5 0.27879-0.03940 0.10488-0.29526-0.95459 0.95450
   6   3   0 971.248 225.460   5 0.33177-0.09257-0.17177 0.36190-0.92772 0.92775
  -6  -3   0 909.659 267.241   4 0.36530-0.60463-0.70476 0.51435-0.60815 0.60809
   6   3   0 928.417 282.486   1 0.63446-0.39508-0.55151 0.74208-0.54116 0.54105
  -6  -3   0 829.974 209.236   1 0.45187-0.69125-0.81345 0.62288-0.36545 0.36556
  -6  -3   0 745.399 214.281   6 0.31250-0.55172-0.63816 0.44783-0.70434 0.70427
   6   3   0 613.162 215.870   4 0.66906-0.42973-0.59533 0.78574-0.44471 0.44477
   6  -3   1 11507.6 681.261   4-0.05256 0.29179-0.71463 0.52437-0.69768 0.80012
   6   3   1 12314.1 482.943   5 0.14157 0.09761 0.54169-0.35153-0.82836 0.93097
   6  -3   1 11136.8 646.161   2 0.61553-0.37618 0.07718-0.26762-0.78554 0.88793
  -6  -3   1 11917.5 713.648   1 0.36548-0.60487-0.88591 0.69530-0.28478 0.38742
   6   3   1 11389.5 722.885   2 0.52354-0.28402 0.07351 0.11706-0.84986 0.95212
  -6  -3   1 11406.7 610.835   4 0.06636-0.30568-0.72539 0.53499-0.68525 0.78764
   6  -3   1 11900.6 797.442   6 0.33116-0.09177-0.33293 0.14241-0.88330 0.98570
   6  -3   1 11030.0 773.528   5 0.34893-0.10956-0.31117 0.12083-0.88418 0.98667
  -6  -3   1 11976.4 650.482   6 0.26057-0.49982-0.84884 0.65858-0.46093 0.56348
   6   3   1 12786.7 620.941   1 0.71971-0.48036-0.29197 0.48252-0.62976 0.73219
  -6   3   1 12192.9 690.117   5 0.05850-0.29789 0.71978-0.52938-0.69147 0.79413
   6  -3   2 30261.0 1084.44   2 0.82702-0.58787 0.08218-0.27265-0.55779 0.76296
  -6  -3   2 28338.2 1122.33   6 0.21473-0.45401-0.93415 0.74397-0.28618 0.49134
   6   3   2 29341.2 1141.44   2 0.76647-0.52715 0.08142 0.10912-0.63863 0.84367
   6  -3   2 29200.6 1057.80   4 0.26074-0.02150-0.72016 0.52991-0.64298 0.84788
   6   3   2 27490.6 792.613   5-0.06505 0.30422 0.90076-0.71056-0.42919 0.63437
  -6   3   2 28476.7 1130.84   5-0.03199-0.20742 0.86179-0.67135-0.50599 0.71123
  -6  -3   2 28524.3 1181.63   1 0.28277-0.52219-0.93604 0.74540-0.20847 0.41365
   6  -3   2 29829.0 1086.07   6 0.30477-0.06540-0.68589 0.49545-0.66158 0.86659
   6  -3   3 22784.1 973.359   4 0.54614-0.30689-0.65340 0.46317-0.52411 0.83146
   6  -3   3 24213.0 1050.03   6 0.25232-0.01298-0.86845 0.67808-0.42777 0.73540
   6  -3   3 21887.7 1087.63   3-0.17115 0.41063-0.97179 0.78149-0.16219 0.46985
   6  -3   3 24210.1 822.920   1 0.62648-0.38739-0.56809 0.37770-0.53323 0.84085
   6  -3   4 27220.8 849.068   1 0.39525-0.15619-0.86350 0.67308-0.31246 0.72261
   6  -3   4 26383.8 1314.33   3-0.12358 0.36312-0.98998 0.79968-0.06811 0.47830
  -6  -3   4 26892.3 1061.57   3-0.21151-0.02759-0.94650 0.75626-0.24370 0.65367
  -6  -3   5 17034.4 933.898   3-0.12966-0.10940-0.98831 0.79807-0.08003 0.59251
   6  -3   5 18371.2 722.294   1 0.15142 0.08762-0.98436 0.79391-0.08878 0.60146
   6  -3   5 17200.0 1174.63   3-0.08059 0.32017-0.99662 0.80632 0.01525 0.49745
   6  -3   6 1327.39 460.686   3-0.04051 0.28014-0.99496 0.80466 0.09162 0.52360
  -6  -3   6 911.613 325.784   3-0.06190-0.17711-0.99677 0.80653 0.05101 0.56399
   6  -3   7 5302.57 828.864   3-0.00233 0.24200-0.98659 0.79628 0.16323 0.55451
  -6  -3   7 4436.32 607.407   3-0.00354-0.23543-0.98695 0.79671 0.16097 0.55655
   6  -3   8 1631.65 525.452   3 0.03464 0.20507-0.97223 0.78192 0.23149 0.58876
  -6  -4  -8 52353.0 2604.60   4 0.62567-0.86509-0.61846 0.36444-0.47527-0.34444
   6   4  -8 51951.9 2538.20   1 0.59654-0.35695-0.62437 0.87867-0.50378-0.31663
  -6  -4  -8 48965.4 2290.83   5 0.07389-0.31296 0.69042-0.94424-0.71937-0.10128
   6  -4  -8 53239.0 2490.03   1 0.19336 0.04592-0.97275 0.71923-0.12681-0.69345
   6   4  -7 11457.4 1152.35   1 0.57654-0.33697-0.65766 0.91193-0.48431-0.23357
  -6  -4  -7 10421.4 1138.29   4 0.66011-0.89952-0.60037 0.34637-0.45127-0.26598
   6  -4  -7 11114.1 1089.84   1 0.11381 0.12545-0.99191 0.73836-0.05481-0.66292
   6  -4  -7 9045.14 1067.38   5 0.05397 0.18553 0.72812-0.98215-0.68306-0.03507
  -6  -4  -7 11902.5 1069.16   5 0.07055-0.30963 0.69692-0.95070-0.71342-0.00466
   6   4  -6 83482.7 2820.58   1 0.56127-0.32173-0.68114 0.93538-0.46955-0.14579
   6  -4  -6 85500.0 2784.40   1 0.03222 0.20702-0.99930 0.74572 0.01846-0.63365
  -6  -4  -6 87199.6 2996.08   4 0.68612-0.92552-0.58531 0.33134-0.43181-0.18299
  -6   4  -6 83123.3 2048.81   4-0.01989-0.21936-0.71862 0.97224-0.69526 0.08056
   6  -4  -6 84005.6 2884.87   5 0.05487 0.18461 0.72647-0.98046-0.68474 0.06919
  -6  -4  -6 83534.1 2495.78   5 0.07409-0.31318 0.69002-0.94378-0.71973 0.10423
   6   4  -5 28872.1 1550.16   1 0.55249-0.31297-0.69398 0.94818-0.46109-0.05172
  -6   4  -5 25378.0 1096.69   4-0.06383-0.17541-0.71307 0.96671-0.69834 0.18609
   6  -4  -5 25621.4 1491.41   5 0.06233 0.17715 0.71261-0.96657-0.69852 0.18554
  -6  -4  -5 25668.8 1264.05   5 0.08780-0.32690 0.66252-0.91624-0.74363 0.23071
  -6  -4  -4 138711. 2587.43   5 0.11732-0.35643 0.59885-0.85253-0.79200 0.38164
   6   4  -4 141140. 3170.95   1 0.55245-0.31295-0.69405 0.94822-0.46105 0.05077
   6  -4  -4 138636. 2357.37   3 0.05826 0.18090-0.95982 0.70611 0.27455-0.68451
   6   4  -4 136396. 1617.04   4 0.27236-0.03305-0.71890 0.97269-0.63955 0.22980
  -6  -4  -4 136936. 2045.66   1 0.73228-0.97161-0.21996-0.03397-0.64444 0.23442
   6  -4  -4 136771. 3153.85   5 0.07890 0.16056 0.68051-0.93443-0.72823 0.31782
  -6  -4  -3 44240.6 1296.31   5 0.17120-0.41032 0.46539-0.71904-0.86821 0.56043
   6   4  -3 42241.8 1644.32   1 0.56395-0.32448-0.67713 0.93128-0.47214 0.16440
   6   4  -3 43298.2 942.351   4 0.43915-0.19984-0.68792 0.94172-0.57780 0.27050
  -6   4  -3 43669.7 1665.76   6 0.33116-0.57053-0.33258 0.58643-0.88343 0.57585
  -6  -4  -3 43619.5 1172.80   1 0.70735-0.94670-0.34614 0.09219-0.61612 0.30864
   6  -4  -3 45066.7 1670.40   5 0.10830 0.13115 0.61896-0.87285-0.77769 0.46985
  -6   4  -2 182525. 3139.64   5 0.32508-0.56448-0.12839 0.38211-0.93703 0.73199
  -6  -4  -2 175944. 2438.37   1 0.66226-0.90163-0.48699 0.23300-0.56909 0.36414
   6   4  -2 176025. 2066.16   4 0.58913-0.34980-0.63562 0.88945-0.49877 0.29393
  -6   4  -2 185152. 2833.72   2 0.48310-0.72223 0.07170 0.18227-0.87358 0.66839
  -6  -4  -2 180088. 2823.32   2 0.37944-0.61878 0.06660-0.32064-0.92357 0.71855
   6   4  -2 177675. 3154.91   1 0.59018-0.35072-0.63529 0.88941-0.49757 0.29237
   6   4  -2 189414. 3159.82   6 0.31947-0.08023-0.58291 0.83658-0.74776 0.54265
  -6  -4  -2 177377. 2359.71   5 0.25430-0.49344 0.20228-0.45590-0.94567 0.74046
  -6  -4  -2 187975. 3249.51   4 0.66961-0.90897-0.59502 0.34111-0.44431 0.23933
   6  -4  -2 188276. 3139.77   5 0.15493 0.08451 0.50823-0.76208-0.84698 0.64172
   6   4  -1 146317. 2636.58   6 0.33078-0.09157-0.39747 0.65122-0.85640 0.75390
  -6  -4  -1 156234. 2683.51   4 0.60198-0.84133-0.62981 0.37593-0.49073 0.38821
  -6  -4  -1 144331. 2302.39   1 0.59879-0.83818-0.62043 0.36641-0.50598 0.40358
  -6  -4  -1 145547. 2129.11   5 0.33666-0.57581-0.20638-0.04720-0.91888 0.81625
   6  -4  -1 151863. 2713.87   5 0.22043 0.01899 0.31985-0.57368-0.92135 0.81866
  -6   4  -1 153109. 2690.75   5 0.27229-0.51169 0.13200 0.12176-0.95309 0.85062
   6   4  -1 141049. 2635.98   1 0.63321-0.39377-0.55416 0.80824-0.53991 0.43725
  -6  -4   0 166226. 2502.61   6 0.32325-0.56243-0.54426 0.29043-0.77476 0.77465
   6   4   0 167866. 2440.66   5 0.31240-0.07324-0.05510 0.30864-0.94841 0.94847
  -6  -4   0 158630. 2559.61   1 0.52354-0.76295-0.73320 0.47915-0.43334 0.43346
   6  -4   0 175583. 2926.58   5 0.29395-0.05453 0.03744-0.29123-0.95510 0.95499
  -6   4   0 167616. 2687.64   5 0.18837-0.42779 0.41751-0.16372-0.88877 0.88888
   6   4   0 164507. 2630.79   1 0.68940-0.44999-0.40983 0.66388-0.59704 0.59691
  -6  -4   0 169832. 2535.88   4 0.46715-0.70650-0.68011 0.42624-0.56493 0.56486
  -6  -4   1 147467. 2435.07   6 0.28761-0.52683-0.76471 0.51096-0.57749 0.67999
   6  -4   1 153094. 2194.01   2 0.67517-0.43585 0.07917-0.33311-0.73474 0.83715
   6   4   1 146225. 2101.63   5 0.17795 0.06120 0.44690-0.19332-0.87653 0.97916
   6   4   1 148149. 2430.53   2 0.55341-0.31387 0.07478 0.17930-0.83064 0.93288
  -6  -4   1 147445. 2152.86   4 0.21098-0.45031-0.72428 0.47044-0.65648 0.75887
  -6  -4   1 147179. 2616.72   1 0.44287-0.68231-0.82212 0.56803-0.35700 0.45966
  -6   4   1 154628. 2637.17   5 0.09277-0.33220 0.65221-0.39839-0.75209 0.85478
   6  -4   1 151225. 2908.44   5 0.34712-0.10772-0.29334 0.03959-0.89095 0.99342
  -6  -4   2 177751. 2980.27   6 0.24633-0.48558-0.88131 0.62764-0.40427 0.60938
   6  -4   2 186216. 3097.64   6 0.31612-0.07672-0.61141 0.35748-0.72611 0.93108
   6  -4   2 175471. 2663.01   4 0.14590 0.09332-0.72674 0.47305-0.67131 0.87620
   6   4   2 181741. 2301.36   5 0.01295 0.22619 0.79771-0.54410-0.60263 0.80783
   6   4   2 186957. 2812.93   2 0.78442-0.54507 0.08172 0.17232-0.61639 0.82140
   6  -4   3 47486.8 1609.28   6 0.27628-0.03690-0.80439 0.55053-0.52686 0.83445
   6  -4   3 44594.1 1352.46   4 0.45841-0.21919-0.68263 0.42896-0.56903 0.87637
  -6  -4   3 44484.7 1669.08   6 0.20844-0.44771-0.94215 0.68855-0.26368 0.57141
   6  -4   3 46806.8 1345.63   1 0.66072-0.42168-0.49087 0.23701-0.56753 0.87516
   6  -4   3 44736.9 1623.03   3-0.21754 0.45703-0.94187 0.68815-0.25601 0.56368
   6  -4   4 144466. 3017.15   6 0.23062 0.00872-0.91045 0.65667-0.34442 0.75462
   6  -4   4 137622. 3076.03   3-0.16619 0.40573-0.97425 0.72053-0.15228 0.56247
   6  -4   4 143183. 2291.80   1 0.49912-0.26009-0.76299 0.50910-0.41009 0.82026
   6  -4   5 30186.4 1070.77   1 0.29966-0.06066-0.92715 0.67322-0.22399 0.73670
   6  -4   5 27968.4 1528.12   3-0.11930 0.35889-0.99104 0.73732-0.05975 0.57245
  -6  -4   5 26901.8 1245.30   3-0.18433-0.05473-0.96459 0.71093-0.18862 0.70110
  -6  -4   6 82124.4 2352.42   3-0.11271-0.12630-0.99251 0.73885-0.04688 0.66188
   6  -4   6 88168.4 2911.03   3-0.07561 0.31524-0.99682 0.74309 0.02482 0.59040
  -6  -4   7 13043.8 1030.46   3-0.04934-0.18962-0.99596 0.74230 0.07491 0.64261
   6  -4   7 13107.9 1239.38   3-0.03414 0.27382-0.99402 0.74030 0.10364 0.61409
   6  -4   8 49593.5 2535.54   3 0.00577 0.23395-0.98397 0.73024 0.17827 0.64198
  -6  -5  -8 4816.27 758.430   5 0.10808-0.34712 0.61943-0.93667-0.77734-0.04333
  -6  -5  -8 3305.32 731.052   4 0.64754-0.88697-0.60720 0.28974-0.46025-0.35947
   6  -5  -8 5210.29 831.478   1 0.14472 0.09453-0.98590 0.66891-0.08271-0.73753
   6   5  -8 4493.65 836.149   1 0.63152-0.39190-0.55770 0.87548-0.53823-0.28220
   6  -5  -7 4617.56 830.718   5 0.08398 0.15554 0.67030-0.98774-0.73707 0.01892
  -6  -5  -7 5631.27 764.501   5 0.10859-0.34764 0.61831-0.93552-0.77816 0.06006
  -6  -5  -7 4747.91 841.450   4 0.68103-0.92045-0.58836 0.27091-0.43572-0.28155
   6  -5  -7 5669.38 834.150   1 0.06090 0.17832-0.99808 0.68105-0.00723-0.71048
   6   5  -7 4319.88 788.966   1 0.61659-0.37699-0.58765 0.90540-0.52346-0.19444
   6   5  -6 25632.2 1643.59   1 0.60639-0.36681-0.60679 0.92450-0.51343-0.10194
   6  -5  -6 26050.4 1671.39   5 0.08769 0.15183 0.66274-0.98015-0.74345 0.12788
  -6  -5  -6 26803.0 1468.26   5 0.11650-0.35556 0.60069-0.91786-0.79072 0.17520
   6  -5  -5 7068.80 850.343   5 0.09810 0.14141 0.64100-0.95838-0.76100 0.24800
  -6  -5  -5 6173.64 652.194   5 0.13468-0.37376 0.55839-0.87552-0.81836 0.30541
   6   5  -5 5674.62 771.359   1 0.60244-0.36288-0.61394 0.93162-0.50956-0.00327
   6   5  -4 73401.1 2426.21   1 0.60649-0.36695-0.60661 0.92427-0.51352 0.10323
  -6  -5  -4 70845.3 1670.91   1 0.73002-0.96938-0.23493-0.08248-0.64170 0.23171
   6  -5  -4 76881.9 2467.95   5 0.11733 0.12216 0.59881-0.91615-0.79202 0.38159
  -6  -5  -4 69565.0 1945.05   5 0.16712-0.40621 0.47633-0.79344-0.86305 0.45267
   6  -5  -3 5332.36 661.428   5 0.14795 0.09153 0.52589-0.84320-0.83738 0.52953
  -6  -5  -3 5065.31 472.295   1 0.71057-0.94995-0.33308 0.01565-0.61962 0.31216
  -6  -5  -3 5213.98 524.064   5 0.21750-0.45659 0.32930-0.64637-0.91871 0.61091
   6   5  -3 4948.48 658.240   1 0.62034-0.38082-0.58036 0.89798-0.52716 0.21940
   6  -5  -2 96973.4 2448.92   5 0.19198 0.04749 0.40708-0.72436-0.89283 0.68755
  -6   5  -2 91120.3 2007.56   2 0.44223-0.68133 0.06977 0.24771-0.89506 0.68985
   6   5  -2 91220.8 2401.47   1 0.64528-0.40579-0.52775 0.84534-0.55196 0.34674
  -6  -5  -2 90434.0 1952.85   1 0.67673-0.91613-0.44808 0.13062-0.58388 0.37895
  -6  -5  -2 89723.8 1927.00   5 0.28233-0.52144 0.08970-0.40674-0.95510 0.74988
   6  -5  -1 2712.33 533.000   5 0.24783-0.00837 0.22611-0.54335-0.94197 0.83926
  -6   5  -1 2411.79 439.382   5 0.26571-0.50515 0.15844 0.15873-0.95090 0.84846
  -6  -5  -1 2429.51 433.151   5 0.33923-0.57835-0.22591-0.09109-0.91333 0.81068
   6   5  -1 1550.79 325.176   5 0.34625-0.10711-0.28515 0.60208-0.89395 0.79145
   6   5  -1 1980.57 400.743   1 0.68047-0.44100-0.43725 0.75481-0.58774 0.48506
  -6  -5  -1 2094.34 374.341   4 0.64888-0.88825-0.60648 0.28915-0.45931 0.35677
  -6  -5  -1 2071.04 347.512   1 0.62750-0.86693-0.56600 0.24851-0.53425 0.43186
  -6  -5   0 12825.6 813.525   1 0.56526-0.80471-0.67517 0.35764-0.47340 0.47354
  -6  -5   0 14627.0 810.252   4 0.53965-0.77901-0.65587 0.33856-0.52773 0.52765
   6  -5   0 14106.7 670.284   2 0.42096-0.18147 0.06872-0.38613-0.90531 0.90496
  -6  -5   0 14481.6 871.921   6 0.32689-0.56604-0.49525 0.17794-0.80547 0.80531
   6   5   0 14845.7 894.527   1 0.71943-0.47998-0.29335 0.61087-0.62944 0.62930
  -6   5   0 14560.9 899.478   5 0.19558-0.43503 0.39654-0.07934-0.89679 0.89692
   6   5   0 14353.3 853.146   5 0.29661-0.05748 0.02489 0.29207-0.95469 0.95477
   6  -5   0 14826.2 982.918   5 0.30543-0.06598-0.01850-0.29871-0.95208 0.95195
  -6  -5   1 1656.59 354.430   6 0.30180-0.54098-0.70174 0.38450-0.64614 0.74859
   6   5   1 1564.43 297.083   5 0.19111 0.04801 0.40961-0.09261-0.89186 0.99451
   6  -5   1 2016.22 282.879   2 0.74415-0.50485 0.08098-0.39842-0.66457 0.76701
   6  -5   1 1970.46 568.865   5 0.34698-0.10755-0.29203-0.02514-0.89144 0.99388
  -6  -5   1 1809.96 312.715   4 0.32527-0.56463-0.71177 0.39448-0.62256 0.72493
   6   5   1 2158.46 353.529   2 0.59469-0.35512 0.07641 0.24117-0.80150 0.90371
   6  -5   2 90753.2 1969.16   4 0.04642 0.19278-0.72431 0.40717-0.68803 0.89290
  -6  -5   2 92629.1 1627.32   4-0.07230-0.16705-0.71184 0.39456-0.69877 0.90360
   6   5   2 94780.1 2006.67   2 0.80947-0.57010 0.08204 0.23551-0.58301 0.78801
  -6  -5   2 93996.1 2326.76   6 0.26707-0.50628-0.83170 0.51454-0.48771 0.69277
   6   5   2 95026.4 1917.14   5 0.05912 0.17998 0.71861-0.40158-0.69263 0.89786
   6  -5   2 99522.7 2564.09   6 0.32135-0.08192-0.56473 0.24730-0.76078 0.96571
   6  -5   3 5608.44 498.291   4 0.37237-0.13316-0.70337 0.38625-0.60546 0.91278
   6  -5   3 5865.71 665.705   6 0.29066-0.05126-0.75262 0.43528-0.59167 0.89920
  -6  -5   3 4702.44 634.427   6 0.23139-0.47063-0.90917 0.59208-0.34730 0.65498
   6  -5   3 4830.94 510.075   1 0.67493-0.43592-0.45316 0.13582-0.58203 0.88968
   6  -5   4 75190.6 2320.98   6 0.25103-0.01166-0.87129 0.55402-0.42270 0.83286
   6  -5   4 74712.9 1915.61   1 0.55290-0.31392-0.69339 0.37602-0.46149 0.87168
   6  -5   4 73108.0 1767.96   4 0.65847-0.41925-0.60127 0.28417-0.45245 0.86224
   6  -5   4 75202.1 2368.91   3-0.20117 0.44072-0.95391 0.63676-0.22266 0.63284
   6  -5   5 5258.26 726.294   3-0.15245 0.39204-0.98037 0.66322-0.12496 0.63766
   6  -5   5 5961.49 738.049   6 0.21003 0.02931-0.94019 0.62299-0.26937 0.78213
   6  -5   6 26815.4 1656.30   3-0.10654 0.34618-0.99368 0.67654-0.03487 0.65009
  -6  -5   6 25986.6 1407.45   3-0.15468-0.08432-0.97944 0.66236-0.12938 0.74438
   6  -5   7 4114.85 748.742   3-0.06278 0.30247-0.99680 0.67965 0.04935 0.66839
  -6  -5   7 4878.72 678.500   3-0.08912-0.14983-0.99601 0.67892-0.00118 0.71870
  -6  -6  -8 21231.8 1591.78   5 0.14050-0.37950 0.54433-0.92498-0.82681 0.00612
   6   6  -8 25333.9 1868.82   1 0.66127-0.42161-0.48949 0.87075-0.56809-0.25237
   6  -6  -8 22165.4 1688.97   1 0.10029 0.13892-0.99397 0.61350-0.04262-0.77760
   6  -6  -7 7754.76 1035.92   5 0.11285 0.12671 0.60888-0.98975-0.78496 0.06679
   6   6  -7 6484.28 950.318   1 0.65036-0.41073-0.51603 0.89725-0.55707-0.16085
  -6  -6  -7 6763.15 849.811   5 0.14392-0.38294 0.53592-0.91654-0.83170 0.11359
   6  -6  -6 72506.7 2857.31   5 0.11872 0.12083 0.59566-0.97648-0.79419 0.17859
  -6  -6  -6 79998.9 2611.70   5 0.15468-0.39371 0.50885-0.88944-0.84664 0.23110
   6   6  -6 73558.6 2864.49   1 0.64387-0.40425-0.53093 0.91213-0.55055-0.06483
   6  -6  -5 10327.1 1056.15   5 0.13111 0.10843 0.56690-0.94770-0.81306 0.30004
  -6  -6  -5 9437.17 843.264   5 0.17491-0.41395 0.45528-0.83583-0.87282 0.35985
   6   6  -5 10695.6 1075.92   1 0.64300-0.40341-0.53288 0.91404-0.54968 0.03684
   6  -6  -4 131573. 3328.50   5 0.15159 0.08793 0.51672-0.89748-0.84243 0.43198
  -6  -6  -4 124337. 2755.87   5 0.20679-0.44584 0.36284-0.74336-0.90848 0.49808
   6   6  -4 130057. 3374.97   1 0.64895-0.40938-0.51932 0.90046-0.55565 0.14534
   6  -6  -3 8084.22 828.500   5 0.18167 0.05784 0.43653-0.81725-0.88099 0.57311
   6   6  -3 8579.09 888.858   1 0.66260-0.42305-0.48611 0.86721-0.56944 0.26166
  -6  -6  -3 9270.54 689.417   1 0.70988-0.94930-0.33594-0.04498-0.61887 0.31143
  -6  -6  -3 9149.78 741.937   5 0.25071-0.48977 0.21558-0.59607-0.94368 0.63586
  -6  -6  -2 211562. 3288.72   1 0.68224-0.92168-0.43199 0.05105-0.58957 0.38467
  -6   6  -2 213537. 3045.95   2 0.38582-0.62489 0.06693 0.31405-0.92091 0.71568
   6   6  -2 222047. 3941.78   1 0.68389-0.44436-0.42701 0.80808-0.59129 0.38605
  -6  -6  -2 216599. 3311.40   5 0.30089-0.53997 0.00418-0.38464-0.95368 0.74843
   6  -6  -2 216089. 3866.89   5 0.22171 0.01780 0.31573-0.69643-0.92246 0.71716
   6  -6  -1 1811.31 450.407   5 0.26879-0.02930 0.14615-0.52681-0.95201 0.84928
  -6  -6  -1 3120.77 486.924   5 0.34227-0.58136-0.25032-0.13010-0.90581 0.80314
  -6  -6  -1 1708.38 365.953   4 0.67979-0.91918-0.58909 0.20831-0.43666 0.33411
   6   6  -1 2363.17 451.976   5 0.33293-0.09382-0.17972 0.56007-0.92580 0.82332
   6   6  -1 1830.85 425.795   1 0.71045-0.47095-0.33355 0.71458-0.61950 0.51680
   6   6   0 156412. 3007.50   1 0.73549-0.49600-0.19633 0.57734-0.64843 0.64827
  -6  -6   0 158196. 3105.65   6 0.32822-0.56734-0.47171 0.09091-0.81894 0.81873
  -6  -6   0 161598. 2744.39   4 0.58894-0.82832-0.63570 0.25494-0.49889 0.49880
   6  -6   0 160130. 2046.84   2 0.54046-0.30100 0.07424-0.45514-0.83916 0.83883
   6   6   0 160423. 2964.10   5 0.28283-0.04373 0.08752 0.29286-0.95516 0.95526
   6  -6   0 156201. 3357.40   5 0.31471-0.07523-0.06774-0.31289-0.94684 0.94668
   6  -6   1 2148.90 270.235   2 0.81912-0.57985 0.08212-0.46307-0.56935 0.67181
   6   6   1 1713.82 351.437   5 0.19503 0.04405 0.39816-0.01774-0.89619 0.99886
   6  -6   1 3085.25 662.538   5 0.34783-0.10836-0.30017-0.08042-0.88841 0.99083
   6   6   1 2473.96 329.309   2 0.64641-0.40681 0.07825 0.30283-0.76025 0.86245
  -6  -6   1 1249.34 372.555   6 0.30940-0.54855-0.65863 0.27791-0.68665 0.78906
  -6  -6   1 1998.91 316.322   4 0.40907-0.64844-0.69541 0.31467-0.59077 0.69314
   6  -6   2 220535. 3178.69   4-0.03426 0.27345-0.71696 0.33637-0.69642 0.90128
   6  -6   2 226669. 4240.53   6 0.32385-0.08437-0.53725 0.15634-0.77939 0.98426
  -6  -6   2 215866. 2546.72   4 0.05471-0.29407-0.72479 0.34407-0.68691 0.89172
  -6  -6   2 214824. 3796.44   6 0.28046-0.51964-0.79062 0.40997-0.54519 0.75021
   6   6   2 218691. 3305.73   5 0.08613 0.15295 0.66594-0.28549-0.74077 0.94602
   6  -6   3 7768.06 592.535   4 0.29321-0.05402-0.71638 0.33580-0.63313 0.94044
   6  -6   3 8758.66 867.551   6 0.29936-0.05992-0.71394 0.33310-0.63379 0.94128
  -6  -6   3 9139.14 888.850   6 0.24805-0.48726-0.87772 0.49714-0.41099 0.71862
   6  -6   4 126297. 2266.38   4 0.60913-0.36993-0.62647 0.24592-0.48615 0.89591
  -6  -6   4 128192. 3383.15   6 0.21549-0.45472-0.93314 0.55264-0.28892 0.69917
   6  -6   5 8305.57 927.502   6 0.22740 0.01198-0.91569 0.53501-0.33245 0.84517
   6  -6   5 10503.2 1047.38   3-0.18015 0.41975-0.96698 0.58641-0.18022 0.69292
  -6  -6   6 81372.8 2616.53   3-0.18840-0.05059-0.96216 0.58165-0.19682 0.81182
   6  -6   6 78239.9 2906.13   3-0.13321 0.37286-0.98725 0.60668-0.08699 0.70221
   6  -6   7 7418.15 1000.28   3-0.08805 0.32775-0.99610 0.61553 0.00089 0.71685
  -6  -6   7 7494.94 862.640   3-0.12276-0.11618-0.99019 0.60969-0.06650 0.78402
   6  -7  -8 14232.6 1407.99   1 0.06059 0.17858-0.99810 0.55415-0.00695-0.81325
   6  -7  -7 4231.56 805.952   5 0.14027 0.09933 0.54489-0.98917-0.82648 0.10829
  -6  -7  -7 4354.99 708.064   5 0.17611-0.41510 0.45198-0.89602-0.87430 0.15616
   6   7  -7 4662.61 866.995   1 0.67816-0.43848-0.44398 0.88868-0.58535-0.13258
  -6  -7  -6 13407.7 1124.95   5 0.18838-0.42737 0.41750-0.86150-0.88878 0.27321
   6  -7  -6 14863.2 1367.14   5 0.14768 0.09190 0.52658-0.97082-0.83700 0.22138
   6   7  -6 17472.8 1474.98   1 0.67425-0.43459-0.45507 0.89974-0.58133-0.03407
   6  -7  -5 10028.4 1101.51   5 0.16119 0.07838 0.49203-0.93624-0.85534 0.34229
   6   7  -5 10081.5 1068.47   1 0.67512-0.43549-0.45262 0.89726-0.58223 0.06936
  -6  -7  -5 10226.7 928.936   5 0.20882-0.44783 0.35658-0.80055-0.91049 0.39750
   6   7  -4 23424.6 1529.04   1 0.68148-0.44187-0.43426 0.87887-0.58879 0.17846
   6  -7  -4 24435.6 1553.10   5 0.18183 0.05773 0.43608-0.88026-0.88118 0.47071
  -6  -7  -4 24103.4 1308.32   5 0.23822-0.47724 0.26024-0.70417-0.93560 0.52519
   6   7  -3 21196.7 1378.63   1 0.69350-0.45391-0.39642 0.84100-0.60134 0.29355
   6  -7  -3 21658.9 1421.88   5 0.21027 0.02928 0.35209-0.79623-0.91191 0.60401
  -6  -7  -3 19759.9 1147.78   5 0.27526-0.51429 0.11972-0.56362-0.95386 0.64602
   6  -7  -2 28136.8 1526.72   5 0.24587-0.00633 0.23319-0.67730-0.94076 0.73543
   6   7  -2 23857.8 1391.51   1 0.71030-0.47073-0.33419 0.77874-0.61933 0.41407
  -6  -7  -2 24760.9 1248.86   5 0.31432-0.55336-0.06557-0.37830-0.94712 0.74185
   6   7  -1 33670.8 1553.05   1 0.72894-0.48939-0.24171 0.68622-0.64041 0.53769
  -6  -7  -1 31299.2 1447.03   5 0.34538-0.58443-0.27720-0.16664-0.89677 0.79408
   6  -7  -1 30907.1 1585.32   5 0.28544-0.04591 0.07611-0.52018-0.95537 0.85262
   6  -7   0 26598.2 1540.51   5 0.32252-0.08301-0.11276-0.33128-0.93991 0.93974
   6  -7   0 27294.6 792.362   2 0.67884-0.43941 0.07928-0.52369-0.73134 0.73103
  -6  -7   0 26879.3 1178.61   4 0.62070-0.86009-0.62092 0.17670-0.47858 0.47848
   6   7   0 25060.7 1011.74   2 0.40627-0.16645 0.06798 0.37664-0.91203 0.91142
  -6  -7   0 25516.8 1382.88   6 0.32862-0.56770-0.46347 0.01918-0.82346 0.82321
   6   7   1 28915.4 1036.19   2 0.70742-0.46779 0.08009 0.36450-0.70365 0.80583
  -6  -7   1 33386.1 1197.75   4 0.46687-0.70625-0.68019 0.23600-0.56506 0.66741
  -6  -7   1 31671.7 1554.62   6 0.31351-0.55262-0.63111 0.18690-0.71023 0.81258
   6  -7   1 33793.3 1887.71   6 0.33110-0.09156-0.32482-0.11965-0.88633 0.98854
  -6  -7   2 23386.7 876.506   4 0.15601-0.39539-0.72657 0.28240-0.66922 0.87402
   6  -7   2 23998.0 1113.25   4-0.09582 0.33499-0.70813 0.26409-0.69972 0.90456
  -6  -7   2 22940.4 1357.57   6 0.28904-0.52818-0.75915 0.31501-0.58407 0.78904
   6  -7   2 23739.8 1548.10   6 0.32498-0.08547-0.52305 0.07865-0.78851 0.99334
   6  -7   3 20532.6 1425.50   6 0.30462-0.06514-0.68674 0.24241-0.66077 0.96821
   6  -7   3 20253.1 980.252   4 0.22505 0.01413-0.72332 0.27930-0.65286 0.96016
  -6  -7   3 20754.8 1369.41   6 0.25994-0.49911-0.85043 0.40637-0.45835 0.76594
   6  -7   4 24868.8 1577.88   6 0.27486-0.03541-0.80884 0.36460-0.52074 0.93080
  -6  -7   4 24032.3 1557.13   6 0.22926-0.46846-0.91270 0.46871-0.33934 0.74954
   6  -7   5 9554.00 1058.21   6 0.24036-0.00094-0.89313 0.44896-0.38123 0.89390
   6  -7   5 9978.19 1053.82   3-0.20280 0.44241-0.95278 0.50879-0.22596 0.73867
   6  -7   6 15880.8 1388.83   3-0.15576 0.39542-0.97899 0.53499-0.13153 0.74675
  -6  -7   6 13621.0 1156.77   3-0.21492-0.02406-0.94391 0.49998-0.25066 0.86567
   6  -7   7 6432.75 956.835   3-0.10995 0.34966-0.99306 0.54906-0.04151 0.75925
  -6  -7   7 4194.66 710.168   3-0.15057-0.08836-0.98112 0.53720-0.12124 0.83876
   6   8  -7 10351.9 1232.17   1 0.70042-0.46071-0.37238 0.88056-0.60867-0.10928
  -6  -8  -7 8870.81 1039.17   5 0.20503-0.44398 0.36823-0.87569-0.90670 0.18854
  -6  -8  -6 24245.1 1575.86   5 0.21773-0.45669 0.32856-0.83598-0.91892 0.30333
   6   8  -6 27681.7 1872.01   1 0.69822-0.45853-0.38023 0.88837-0.60633-0.00909
   6  -8  -6 23041.6 1736.77   5 0.17443 0.06519 0.45660-0.96427-0.87223 0.25659
   6   8  -5 24678.7 1695.31   1 0.69989-0.46022-0.37429 0.88241-0.60811 0.09522
   6  -8  -5 24831.2 1711.81   5 0.18834 0.05126 0.41760-0.92522-0.88874 0.37567
  -6  -8  -5 24468.4 1483.11   5 0.23719-0.47617 0.26380-0.77118-0.93487 0.42185
   6   8  -4 47534.8 2236.30   1 0.70572-0.46607-0.35252 0.86060-0.61436 0.20401
   6  -8  -4 46687.7 2223.22   5 0.20838 0.03121 0.35795-0.86555-0.91005 0.49956
  -6  -8  -4 49388.8 1981.81   5 0.26327-0.50226 0.16801-0.67537-0.94993 0.53949
   6   8  -3 16554.8 1280.44   1 0.71544-0.47582-0.31199 0.82004-0.62499 0.31717
   6  -8  -3 15746.0 1284.95   5 0.23458 0.00500 0.27281-0.78037-0.93293 0.62502
  -6  -8  -3 13561.1 1025.51   5 0.29400-0.53300 0.03721-0.54453-0.95510 0.64723
  -6  -8  -2 52363.7 1958.50   5 0.32462-0.56363-0.12554-0.38175-0.93758 0.73229
   6   8  -2 50714.2 2125.01   1 0.72772-0.48812-0.24903 0.75705-0.63897 0.43370
   6  -8  -2 49427.1 2145.72   5 0.26580-0.02624 0.15807-0.66560-0.95093 0.74559
  -6  -8  -1 25179.4 1384.72   5 0.34837-0.58739-0.30551-0.20174-0.88637 0.78366
   6  -8  -1 23958.6 733.362   2 0.44499-0.20539 0.06990-0.57778-0.89369 0.79062
   6  -8  -1 23017.9 1457.67   5 0.29903-0.05947 0.01328-0.52078-0.95418 0.85141
  -6  -8   0 56260.6 1792.01   4 0.63928-0.87869-0.61155 0.10389-0.46601 0.46590
   6   8   0 56502.0 1430.80   2 0.50456-0.26471 0.07268 0.43545-0.86132 0.86069
  -6  -8   0 55949.2 2180.28   6 0.32855-0.56760-0.46500-0.04278-0.82263 0.82233
   6  -8   1 25949.9 1663.21   5 0.35091-0.11138-0.33212-0.17530-0.87575 0.97813
   6   8   1 22076.4 879.182   2 0.77624-0.53658 0.08159 0.42650-0.62669 0.72884
  -6  -8   1 23806.3 1077.36   4 0.50412-0.74353-0.66850 0.16086-0.54669 0.64903
   6  -8   1 24052.8 1690.32   6 0.33121-0.09164-0.34235-0.16562-0.87968 0.98185
  -6  -8   1 23254.6 1429.35   6 0.31563-0.55470-0.61530 0.10760-0.72304 0.82535
   6  -8   2 51028.9 2405.51   6 0.32533-0.08579-0.51824 0.01035-0.79154 0.99632
  -6  -8   2 45297.6 1287.59   4 0.22991-0.46931-0.72295 0.21532-0.65157 0.85637
  -6  -8   2 46837.4 2057.25   6 0.29445-0.53355-0.73663 0.22900-0.60966 0.81459
   6  -8   3 15272.0 880.960   4 0.17032 0.06884-0.72620 0.21873-0.66612 0.97341
   6  -8   3 14382.5 1262.61   6 0.30771-0.06820-0.66899 0.16117-0.67734 0.98474
  -6  -8   3 15466.6 1273.41   6 0.26827-0.50741-0.82836 0.32081-0.49272 0.80026
  -6  -8   4 46648.9 2260.37   6 0.23962-0.47879-0.89453 0.38705-0.37841 0.78856
   6  -8   4 46543.2 2290.56   6 0.28141-0.04193-0.78734 0.27960-0.54944 0.95945
   6  -8   5 22696.6 1665.41   6 0.24988-0.01043-0.87380 0.36614-0.41817 0.93079
  -6  -8   5 25076.2 1786.16   6 0.21004-0.44924-0.94017 0.43277-0.26941 0.78218
   6  -8   6 27015.5 1891.54   6 0.21575 0.02367-0.93278 0.42520-0.28987 0.90511
   6  -8   6 22949.3 1707.67   3-0.17445 0.41412-0.97008 0.46267-0.16879 0.78401
  -6  -8   7 9073.89 1030.88   3-0.17311-0.06582-0.97078 0.46343-0.16611 0.88363
  -6  -9  -6 14485.7 1268.93   5 0.24309-0.48202 0.24312-0.81396-0.93896 0.32335
   6   9  -6 15903.4 1480.69   1 0.71653-0.47680-0.30705 0.87868-0.62619 0.01075
   6  -9  -6 13060.8 1380.89   5 0.19894 0.04070 0.38658-0.95766-0.90039 0.28473
   6  -9  -5 1260.80 492.933   5 0.21272 0.02691 0.34442-0.91547-0.91427 0.40118
  -6  -9  -5 1780.52 571.967   5 0.26089-0.49984 0.17726-0.74806-0.94890 0.43587
   6   9  -5 1272.81 504.342   1 0.71835-0.47865-0.29852 0.87011-0.62823 0.11533
   6  -9  -4 40294.4 2160.16   5 0.23163 0.00799 0.28282-0.85384-0.93068 0.52017
   6   9  -4 47157.8 2325.43   1 0.72315-0.48347-0.27453 0.84609-0.63367 0.22330
  -6  -9  -4 43364.4 1990.68   5 0.28346-0.52242 0.08478-0.65555-0.95522 0.54476
   6  -9  -3 1264.97 517.796   5 0.25533-0.01572 0.19843-0.76940-0.94621 0.63827
  -6  -9  -3 383.037 294.711   5 0.30871-0.54767-0.03544-0.53530-0.95055 0.64266
   6   9  -3 1095.39 485.312   1 0.73035-0.49069-0.23281 0.80434-0.64210 0.33427
  -6  -9  -2 91885.9 2792.61   5 0.33284-0.57182-0.17911-0.39159-0.92595 0.72064
   6  -9  -2 97371.7 3195.76   5 0.28247-0.04287 0.08908-0.66002-0.95512 0.74976
   6  -9  -1-97.3989 460.563   5 0.31036-0.07077-0.04417-0.52674-0.94965 0.84686
  -6  -9  -1 598.263 467.037   6 0.33110-0.57008-0.32442-0.24693-0.88648 0.78351
   6  -9  -1 412.374 82.0416   2 0.71728-0.47770 0.08034-0.65172-0.69357 0.59052
   6  -9   0 94855.2 3221.14   5 0.33512-0.09554-0.19520-0.37568-0.92187 0.92166
   6   9   0 96127.9 1743.54   2 0.61748-0.37760 0.07725 0.49437-0.78401 0.78336
  -6  -9   0 90829.4 2966.18   6 0.32815-0.56716-0.47311-0.09816-0.81816 0.81781
  -6  -9   0 98668.5 2486.99   4 0.64776-0.88720-0.60708 0.03597-0.46009 0.45997
  -6  -9   1 192.157 377.278   6 0.31652-0.55556-0.60824 0.03705-0.72860 0.83086
  -6  -9   1 251.796 210.585   4 0.52548-0.76490-0.66109 0.09000-0.53546 0.63779
   6  -9   1-184.179 511.146   6 0.33119-0.09158-0.36281-0.20865-0.87147 0.97359
  -6  -9   2 95112.9 1924.90   4 0.27914-0.51856-0.71812 0.14705-0.63750 0.84228
   6  -9   2 95480.4 3502.38   6 0.32519-0.08561-0.52022-0.05115-0.79029 0.99503
   6  -9   3 1239.07 521.728   6 0.30937-0.06982-0.65883 0.08753-0.68648 0.99383
  -6  -9   3 708.826 424.999   6 0.27396-0.51306-0.81163 0.24059-0.51687 0.82436
   6  -9   4 39248.4 2233.97   6 0.28572-0.04620-0.77190 0.20067-0.56879 0.97876
  -6  -9   4 41572.7 2242.46   6 0.24725-0.48639-0.87940 0.30843-0.40786 0.81797
  -6  -9   5 760.258 377.150   6 0.21900-0.45816-0.92829 0.35741-0.30163 0.81435
   6  -9   5 987.279 530.508   6 0.25674-0.01725-0.85824 0.28708-0.44541 0.95799
   6  -9   6 16467.5 1556.34   6 0.22459 0.01486-0.92007 0.34899-0.32208 0.93727
   6  -9   6 14746.0 1440.33   3-0.18961 0.42929-0.96141 0.39058-0.19927 0.81449
  -6  -9   7 11614.9 1244.64   3-0.19101-0.04791-0.96055 0.38978-0.20208 0.91961
   6  10  -6 52327.7 2750.70   1 0.72987-0.49010-0.23589 0.87100-0.64152 0.02606
  -6 -10  -6 45545.4 2341.63   5 0.26491-0.50381 0.16160-0.79586-0.95059 0.33496
   6 -10  -5 3243.96 806.367   5 0.23452 0.00514 0.27299-0.90745-0.93289 0.41979
  -6 -10  -5 2614.40 605.097   5 0.28072-0.51963 0.09664-0.73086-0.95490 0.44184
   6  10  -5 2847.96 713.066   1 0.73146-0.49171-0.22555 0.86062-0.64344 0.13051
  -6 -10  -4 48489.2 2228.88   5 0.29990-0.53883 0.00903-0.64322-0.95396 0.54348
   6 -10  -4 47662.1 2481.45   5 0.25200-0.01235 0.21083-0.84526-0.94441 0.53388
   6  10  -4 50044.1 2506.22   1 0.73498-0.49525-0.20033 0.83537-0.64779 0.23740
   6 -10  -3 5021.71 846.750   5 0.27314-0.03350 0.12848-0.76288-0.95332 0.64537
  -6 -10  -3 5235.80 768.489   5 0.32050-0.55944-0.10076-0.53339-0.94196 0.63405
  -6 -10  -2 63210.0 2489.62   5 0.33954-0.57849-0.22828-0.40584-0.91263 0.70729
   6 -10  -2 62811.8 2727.31   5 0.29657-0.05694 0.02508-0.65945-0.95470 0.74932
   6 -10  -1 3345.88 855.201   5 0.31996-0.08034-0.09756-0.53677-0.94248 0.83967
  -6 -10  -1 3047.31 681.769   6 0.33122-0.57016-0.35418-0.28065-0.87499 0.77198
   6 -10   0 59767.6 2712.64   5 0.34027-0.10066-0.23400-0.40029-0.91091 0.91067
  -6 -10   0 62568.9 2070.95   4 0.64823-0.88768-0.60683-0.02773-0.45976 0.45963
  -6 -10   0 55478.1 2439.22   6 0.32745-0.56643-0.48583-0.14892-0.81096 0.81056
   6 -10   1 2649.11 758.377   6 0.33098-0.09134-0.38536-0.24958-0.86183 0.96390
  -6 -10   1 1788.90 583.647   6 0.31658-0.55558-0.60778-0.02690-0.72896 0.83117
  -6 -10   1 1667.71 357.476   4 0.53439-0.77383-0.65784 0.02330-0.53063 0.63295
   6 -10   2 68831.1 3122.11   6 0.32465-0.08504-0.52727-0.10759-0.78583 0.99052
  -6 -10   2 70500.4 2847.31   6 0.29947-0.53851-0.71339 0.07879-0.63435 0.83918
   6 -10   3 3433.83 765.810   6 0.31001-0.07043-0.65475 0.01996-0.69008 0.99738
  -6 -10   3 5823.06 916.068   6 0.27767-0.51673-0.79992 0.16539-0.53291 0.84036
  -6 -10   4 51464.3 2632.62   6 0.25269-0.49179-0.86761 0.23315-0.42925 0.83931
   6 -10   4 52040.2 2735.88   6 0.28835-0.04880-0.76184 0.12712-0.58090 0.99082
   6 -10   5 1997.24 663.341   6 0.26150-0.02198-0.84650 0.21186-0.46471 0.97724
  -6 -10   5 2679.72 709.933   6 0.22576-0.46489-0.91827 0.28389-0.32638 0.83905
   6 -10   6 50847.1 2840.45   6 0.23117 0.00832-0.90953 0.27497-0.34649 0.96164
  -6 -11  -5 2482.37 575.228   5 0.29735-0.53623 0.02135-0.71899-0.95455 0.44148
  -6 -11  -4 52359.0 2451.48   5 0.31342-0.55231-0.06062-0.63699-0.94774 0.53724
   6 -11  -4 56014.0 2823.99   5 0.26985-0.03016 0.14190-0.83974-0.95235 0.54180
  -6 -11  -3 20385.8 1548.43   5 0.33010-0.56900-0.16057-0.53700-0.93031 0.62238
   6 -11  -3 17803.8 1554.90   5 0.28850-0.04882 0.06244-0.76026-0.95544 0.64746
  -6 -11  -2 16642.3 1406.12   5 0.34506-0.58398-0.27432-0.42322-0.89778 0.69243
   6 -11  -2 19197.6 1625.58   5 0.30859-0.06893-0.03483-0.66295-0.95061 0.74520
   6 -11  -1 29867.1 2037.83   5 0.32815-0.08850-0.14781-0.54993-0.93310 0.83027
  -6 -11  -1 26099.3 1821.65   6 0.33099-0.56990-0.38437-0.31395-0.86226 0.75921
  -6 -11   0 7889.26 789.108   4 0.64203-0.88150-0.61011-0.08790-0.46411 0.46396
   6 -11   0 6477.44 1101.38   5 0.34477-0.10513-0.27173-0.42598-0.89868 0.89842
  -6 -11   0 7973.07 1051.09   6 0.32647-0.56541-0.50191-0.19633-0.80152 0.80107
[truncated: 576,157 more chars]
