# Supplementary material for: (Di­methyl­phosphor­yl)methanaminium iodide–(di­methyl­phosphor­yl)methan­amine (1/1)
Source: Acta Crystallogr Sect E Struct Rep Online. 2013 Jul 13;69(Pt 8):o1253–4. doi: 10.1107/S1600536813019004 (PMC3793753; doi:10.1107/S1600536813019004)
Supplement: Supplementary file 2 [file e-69-o1253-Isup2.hkl]

#
# h,k,l, Fc-squared, Fo-squared, sigma(Fo-squared), status flag
#
data_I
_shelx_title ' EXP_284_100 IN PCA2(1)'
_shelx_refln_list_code          4
_shelx_F_calc_maximum      272.00
_exptl_crystal_F_000       680.00
_reflns_d_resolution_high  0.7697

loop_
 _space_group_symop_operation_xyz
 'x, y, z'
 '-x, -y, z+1/2'
 '-x+1/2, y, z+1/2'
 'x+1/2, -y, z'

_cell_length_a    17.7791
_cell_length_b    11.1766
_cell_length_c     6.9181
_cell_angle_alpha  90.000
_cell_angle_beta   90.000
_cell_angle_gamma  90.000

_shelx_F_squared_multiplier     1.000

loop_
 _refln_index_h
 _refln_index_k
 _refln_index_l
 _refln_F_squared_calc
 _refln_F_squared_meas
 _refln_F_squared_sigma
 _refln_observed_status
   0   0  -8       5410.69       5265.42       213.27 o
   2   0  -8       3131.90       3119.68        74.26 o
   4   0  -8       1601.09       1668.69        60.46 o
   6   0  -8       6180.21       6143.34       122.45 o
   8   0  -8       3843.73       4049.67        90.73 o
  10   0  -8        792.67        841.12        70.32 o
   0   1  -8        250.09        256.31        49.44 o
   1   1  -8       1167.27       1148.59        70.37 o
   2   1  -8        185.29        204.70        20.37 o
   3   1  -8       5480.35       5634.92        89.91 o
   4   1  -8        114.82        106.43        14.11 o
   5   1  -8       2493.96       2508.96        62.11 o
   6   1  -8        358.01        340.59        22.43 o
   7   1  -8        156.00        149.75        16.24 o
   8   1  -8        195.10        198.44        18.14 o
   9   1  -8       2755.33       2802.64        90.62 o
  10   1  -8         65.48         16.74        17.38 o
   0   2  -8       6035.67       5985.44       222.54 o
   1   2  -8        370.20        365.64        42.19 o
   2   2  -8       1050.33       1073.82        44.30 o
   3   2  -8        226.41        216.20        19.67 o
   4   2  -8       1269.81       1314.08        45.05 o
   5   2  -8          7.20          4.18         9.19 o
   6   2  -8       2823.95       2807.44        67.15 o
   7   2  -8        129.53         79.62        14.01 o
   8   2  -8       2497.50       2569.42        80.91 o
   9   2  -8        190.52        183.23        25.57 o
  10   2  -8        930.91       1018.07        56.90 o
   0   3  -8        481.23        451.01        64.10 o
   1   3  -8        754.28        728.25        56.55 o
   2   3  -8         97.57         66.99        13.86 o
   3   3  -8       3197.32       3177.01        77.76 o
   4   3  -8         64.25         51.90        13.67 o
   5   3  -8       2749.98       2901.93        68.70 o
   6   3  -8        158.84        150.24        17.46 o
   7   3  -8        235.86        229.71        22.83 o
   8   3  -8        140.28        136.61        23.58 o
   9   3  -8       2804.51       3018.62        97.26 o
   0   4  -8       5408.83       5309.84       214.16 o
   1   4  -8         36.01         24.96        17.67 o
   2   4  -8       1297.18       1320.83        60.56 o
   3   4  -8        195.39        182.61        20.62 o
   4   4  -8        793.83        802.06        41.91 o
   5   4  -8        923.48        871.86        39.09 o
   6   4  -8       3741.48       3655.35        87.66 o
   7   4  -8         53.46         67.24        15.01 o
   8   4  -8       3253.37       3311.27       102.26 o
   0   5  -8       1579.30       1376.34       111.52 o
   1   5  -8       1330.03       1306.97        76.52 o
   2   5  -8        123.27        152.66        26.56 o
   3   5  -8       4102.30       4265.18        93.33 o
   4   5  -8        284.92        284.67        25.67 o
   5   5  -8       2072.82       2213.04        69.30 o
   6   5  -8        282.77        320.26        27.82 o
   0   6  -8       3914.46       3733.79       185.60 o
   1   6  -8        109.60        139.64        30.54 o
   2   6  -8        943.69        920.53        66.31 o
   3   6  -8       1057.50       1039.92        68.66 o
   4   6  -8        530.16        487.77        38.11 o
   2   0  -7       6409.64       6351.30       120.20 o
   4   0  -7       3192.33       3251.42        82.90 o
   6   0  -7       1210.14       1278.92        79.88 o
   8   0  -7       1035.01       1097.86        44.29 o
  10   0  -7       7784.56       8058.38       146.94 o
  12   0  -7       2139.13       2135.91        79.59 o
  14   0  -7        809.46        854.63        64.31 o
   1   1  -7       5429.35       5508.35        63.35 o
   2   1  -7       1022.48       1072.77        28.04 o
   3   1  -7        514.45        458.82        23.90 o
   4   1  -7        362.53        318.34        19.16 o
   5   1  -7       4570.52       4638.40        70.72 o
   6   1  -7        150.71        173.05        16.17 o
   7   1  -7       5741.45       5905.04        81.70 o
   8   1  -7        775.37        768.09        30.58 o
   9   1  -7        436.78        439.09        22.32 o
  10   1  -7        252.35        261.98        20.50 o
  11   1  -7        494.65        526.85        28.35 o
  12   1  -7        301.46        309.52        22.77 o
  13   1  -7       2593.27       2612.39        63.52 o
  14   1  -7         95.31        101.37        18.42 o
   1   2  -7          1.45         -1.03         5.95 o
   2   2  -7       4447.79       4503.87        56.80 o
   3   2  -7        746.08        767.33        30.23 o
   4   2  -7       7136.77       7046.80        84.29 o
   5   2  -7        458.25        456.64        22.65 o
   6   2  -7       1965.62       1954.72        47.89 o
   7   2  -7        298.34        332.92        20.52 o
   8   2  -7       2709.63       2793.28        57.14 o
   9   2  -7         20.51         17.26         8.42 o
  10   2  -7       5006.00       5156.87        91.06 o
  11   2  -7          6.47         15.77        12.29 o
  12   2  -7       2104.09       2211.29        57.36 o
  13   2  -7          7.35         32.86        11.95 o
  14   2  -7        142.56        128.49        20.15 o
   1   3  -7       5980.00       5926.13        74.17 o
   2   3  -7        135.96        143.37        12.72 o
   3   3  -7        271.42        245.87        21.45 o
   4   3  -7        622.68        652.32        34.05 o
   5   3  -7       2458.77       2494.23        59.25 o
   6   3  -7        318.26        298.25        22.13 o
   7   3  -7       5702.51       5763.15        91.89 o
   8   3  -7        710.71        708.53        33.48 o
   9   3  -7       1754.28       1724.69        60.73 o
  10   3  -7        516.29        503.20        34.59 o
  11   3  -7        491.07        553.30        37.03 o
  12   3  -7        166.05        172.52        22.44 o
  13   3  -7       4178.14       4150.50       141.90 o
   1   4  -7        825.16        877.21        29.79 o
   2   4  -7       4818.64       4953.69        82.37 o
   3   4  -7        154.68        156.17        18.22 o
   4   4  -7       4089.66       4052.14        84.56 o
   5   4  -7        127.93        110.43        16.78 o
   6   4  -7        763.62        770.29        34.91 o
   7   4  -7        158.42        168.08        18.11 o
   8   4  -7        963.68        928.63        38.83 o
   9   4  -7        509.56        502.28        35.27 o
  10   4  -7       3752.62       3950.74       114.23 o
  11   4  -7         35.84         32.78        14.06 o
  12   4  -7       2591.83       2611.46        81.30 o
   1   5  -7       2044.20       2110.12        47.26 o
   2   5  -7       1453.06       1465.29        44.56 o
   3   5  -7        827.91        833.53        39.49 o
   4   5  -7        628.21        602.74        34.45 o
   5   5  -7       1771.47       1714.92        57.68 o
   6   5  -7        342.85        359.04        25.67 o
   7   5  -7       4740.62       4885.16        89.05 o
   8   5  -7        289.54        333.77        24.93 o
   9   5  -7        512.02        515.94        35.95 o
  10   5  -7        431.79        472.35        35.35 o
  11   5  -7        954.43        979.78        58.06 o
   1   6  -7        164.10        147.41        19.12 o
   2   6  -7       2925.60       3045.44        74.85 o
   3   6  -7        873.89        972.62        51.56 o
   4   6  -7       4012.75       4118.00       125.99 o
   5   6  -7        131.21        142.84        23.03 o
   6   6  -7        512.92        494.61        38.29 o
   7   6  -7       2769.18       2805.51        69.51 o
   8   6  -7       1117.48       1267.46        55.28 o
   9   6  -7         85.73         76.40        27.01 o
  10   6  -7       3122.22       3205.62       126.50 o
   1   7  -7       4159.25       4214.14       117.18 o
   2   7  -7       1988.95       2085.24        76.57 o
   3   7  -7         86.76         83.90        22.82 o
   4   7  -7       1003.38       1041.34        55.42 o
   5   7  -7       1464.11       1499.55        66.36 o
   6   7  -7        283.44        312.22        32.12 o
   7   7  -7       2153.75       2091.91        99.08 o
   8   7  -7        318.58        296.22        59.29 o
   9   7  -7       1463.83       1580.62       127.82 o
   1   8  -7       1629.78       1663.69        96.87 o
   2   8  -7       2154.77       2177.21        80.74 o
   3   8  -7         48.46         48.70        17.66 o
   4   8  -7       2426.46       2211.80        82.44 o
   5   8  -7        895.71        853.08        62.19 o
   6   8  -7        726.69        676.19        56.29 o
   1   9  -7        745.63        735.45        86.25 o
   2   9  -7        978.09        902.00        94.06 o
   0   0  -6       8273.39       8339.33       179.95 o
   2   0  -6       5794.58       5736.16       113.94 o
   4   0  -6        347.90        355.34        22.47 o
   6   0  -6      13897.76      13574.78       194.54 o
   8   0  -6       5408.15       5403.77       108.08 o
  10   0  -6         32.17         22.66        14.56 o
  12   0  -6       1861.06       1921.43        70.97 o
  14   0  -6       4987.34       5112.37       120.69 o
  16   0  -6       1327.88       1346.15        65.64 o
   0   1  -6        446.07        463.70        27.35 o
   1   1  -6       2964.05       2869.09        45.88 o
   2   1  -6        244.42        238.67        12.89 o
   3   1  -6       9325.14       9214.58        91.17 o
   4   1  -6        588.42        628.49        18.29 o
   5   1  -6       4207.93       4283.90        44.39 o
   6   1  -6       1580.74       1589.19        42.13 o
   7   1  -6         33.15         37.45         9.39 o
   8   1  -6        160.86        174.59        14.80 o
   9   1  -6       5250.81       5417.74        74.82 o
  10   1  -6        979.09       1064.73        32.18 o
  11   1  -6       5848.81       5946.26        86.24 o
  12   1  -6         51.21         63.18        12.42 o
  13   1  -6        394.66        418.18        25.11 o
  14   1  -6        247.47        248.45        20.53 o
  15   1  -6       1971.53       2004.12        54.97 o
  16   1  -6        278.78        306.67        23.55 o
  17   1  -6       3499.92       3572.99        91.47 o
   0   2  -6      11864.73      11551.66       108.42 o
   1   2  -6        582.89        567.19        19.28 o
   2   2  -6       2168.35       2140.15        36.33 o
   3   2  -6        156.56        160.25        12.99 o
   4   2  -6       2447.45       2432.10        37.48 o
   5   2  -6         35.07         33.04         5.76 o
   6   2  -6       3646.98       3596.13        57.79 o
   7   2  -6         94.19         99.60        11.83 o
   8   2  -6       4695.00       4813.91        69.67 o
   9   2  -6        167.73        144.00        15.48 o
  10   2  -6        509.74        479.77        23.65 o
  11   2  -6        553.93        590.25        30.87 o
  12   2  -6       5086.26       5112.03        89.76 o
  13   2  -6         71.83         59.20        13.05 o
  14   2  -6       4117.07       4235.67        78.27 o
  15   2  -6        376.54        388.67        25.06 o
  16   2  -6        165.45        180.01        22.27 o
   0   3  -6       2626.08       2754.34        51.24 o
   1   3  -6        315.23        294.51        12.52 o
   2   3  -6         95.41         92.77         8.81 o
   3   3  -6       7032.25       7131.53        65.65 o
   4   3  -6       1373.44       1426.15        29.45 o
   5   3  -6       6622.26       6533.54        69.98 o
   6   3  -6         96.47         90.30        13.34 o
   7   3  -6        655.14        629.81        25.42 o
   8   3  -6        562.06        584.78        25.19 o
   9   3  -6       5394.70       5407.03        75.51 o
  10   3  -6        761.14        803.03        30.24 o
  11   3  -6       2450.23       2529.07        62.24 o
  12   3  -6        356.63        322.27        24.05 o
  13   3  -6        361.24        344.50        25.09 o
  14   3  -6        662.70        686.25        36.30 o
  15   3  -6        895.77        918.75        42.13 o
  16   3  -6         59.42         60.80        61.59 o
   0   4  -6       9741.43       9524.71       274.02 o
   1   4  -6        113.03        120.74        15.76 o
   2   4  -6       2671.91       2653.69        60.85 o
   3   4  -6        850.71        808.46        28.38 o
   4   4  -6        720.19        699.51        24.98 o
   5   4  -6       1342.46       1326.29        32.02 o
   6   4  -6       5972.86       5980.01        75.45 o
   7   4  -6         50.12         56.62        10.52 o
   8   4  -6       5907.55       5864.15        78.05 o
   9   4  -6        800.01        805.38        30.02 o
  10   4  -6        618.05        634.55        31.71 o
  11   4  -6         52.19         66.05        16.00 o
  12   4  -6       2237.75       2288.01        79.15 o
  13   4  -6         30.96         48.04        22.88 o
  14   4  -6       3931.69       4009.93        97.47 o
  15   4  -6        125.64        137.29        56.01 o
   0   5  -6        759.59        750.04        48.98 o
   1   5  -6       3495.91       3382.39        71.42 o
   2   5  -6        783.55        804.93        35.44 o
   3   5  -6       7734.82       7746.49       106.95 o
   4   5  -6        419.62        396.94        31.70 o
   5   5  -6       2135.71       2130.30        69.08 o
   6   5  -6       1840.21       1858.86        64.93 o
   7   5  -6          2.22         -6.71        11.48 o
   8   5  -6       1360.70       1377.08        49.97 o
   9   5  -6       2202.24       2197.57        56.78 o
  10   5  -6        525.45        574.50        36.54 o
  11   5  -6       6223.99       6217.51       117.51 o
  12   5  -6        519.31        457.95        34.41 o
  13   5  -6        587.96        636.98        40.55 o
  14   5  -6        574.26        642.42        41.07 o
  15   5  -6       2940.86       2877.95       165.86 o
   0   6  -6       4778.24       4772.45       124.76 o
   1   6  -6       1444.73       1546.70        65.62 o
   2   6  -6       1795.89       1857.00        55.36 o
   3   6  -6       1964.78       1978.47        72.91 o
   4   6  -6        318.45        316.06        29.59 o
   5   6  -6        147.61        154.74        22.11 o
   6   6  -6       5419.81       5378.52       162.74 o
   7   6  -6        127.58        118.44        17.39 o
   8   6  -6       3531.73       3520.89        81.95 o
   9   6  -6        296.52        280.34        31.35 o
  10   6  -6        473.57        469.73        39.98 o
  11   6  -6       2219.50       2392.51        87.16 o
  12   6  -6       1785.74       1900.12        68.05 o
  13   6  -6        117.26        148.63        22.76 o
  14   6  -6       2954.59       2985.91       173.43 o
   0   7  -6       3490.49       3574.85       112.09 o
   1   7  -6        216.14        239.55        32.62 o
   2   7  -6        264.34        295.75        29.54 o
   3   7  -6       2813.37       2841.00        84.42 o
   4   7  -6        399.20        442.81        39.76 o
   5   7  -6       3005.71       3030.48       137.24 o
   6   7  -6       1039.50       1068.10        71.38 o
   7   7  -6        208.56        191.13        25.79 o
   8   7  -6       1319.14       1315.31        52.19 o
   9   7  -6       3736.60       3963.59       111.13 o
  10   7  -6        231.77        221.20        30.36 o
  11   7  -6       1027.60       1143.74        78.92 o
  12   7  -6        668.27        733.82        87.53 o
   0   8  -6       5686.78       5434.50       209.82 o
   1   8  -6          3.22         -8.85        16.19 o
   2   8  -6       1409.36       1376.64        61.57 o
   3   8  -6       1344.72       1344.83        60.74 o
   4   8  -6       1875.90       1898.26        72.51 o
   5   8  -6       3189.59       3129.83        93.09 o
   6   8  -6       1743.08       1768.82        89.38 o
   7   8  -6        261.16        267.11        29.40 o
   8   8  -6       1103.38       1200.02        63.45 o
   9   8  -6       1786.20       1836.01        78.55 o
  10   8  -6        418.26        393.21        47.88 o
   0   9  -6       3333.78       3433.18       174.10 o
   1   9  -6       1105.47       1147.65        72.40 o
   2   9  -6        777.81        694.69        57.46 o
   3   9  -6       3481.01       3417.22       100.28 o
   4   9  -6        566.92        594.36        43.46 o
   5   9  -6        888.30        871.24        52.12 o
   6   9  -6       1048.74       1028.17        56.00 o
   7   9  -6         28.98         39.51        21.46 o
   8   9  -6       1488.54       1632.68       129.12 o
   0  10  -6       1270.77       1316.78       114.26 o
   1  10  -6        918.10        909.90        67.89 o
   2  10  -6       1108.21       1130.18        74.74 o
   3  10  -6       2728.61       2704.40       113.97 o
   4  10  -6        159.38        180.35        45.71 o
   5  10  -6        422.40        414.10        45.58 o
   6  10  -6       3460.42       3448.11       240.47 o
   2   0  -5      16021.31      15496.76       162.63 o
   4   0  -5       7796.71       7735.39        99.79 o
   6   0  -5        298.52        317.82        29.69 o
   8   0  -5       1652.24       1677.05        56.31 o
  10   0  -5       9510.67       9587.35       151.03 o
  12   0  -5       2107.63       2118.12        53.22 o
  14   0  -5        726.17        754.70        44.94 o
  16   0  -5       2806.80       2833.31        88.41 o
  18   0  -5       2426.17       2510.57        87.22 o
   1   1  -5       7104.38       6988.51        74.33 o
   2   1  -5       2297.54       2276.81        38.65 o
   3   1  -5       1656.87       1644.38        29.97 o
   4   1  -5        422.29        391.24        14.82 o
   5   1  -5       4640.91       4618.45        43.01 o
   6   1  -5       1575.73       1568.81        39.60 o
   7   1  -5      11702.82      11751.92       136.95 o
   8   1  -5       2068.94       2044.81        42.11 o
   9   1  -5       2694.43       2663.34        48.45 o
  10   1  -5         24.22         33.41         9.37 o
  11   1  -5       1224.98       1243.59        31.90 o
  12   1  -5       1533.57       1525.52        42.24 o
  13   1  -5       6927.20       6936.76       100.54 o
  14   1  -5        177.08        201.31        18.01 o
  15   1  -5       3631.17       3766.65        70.58 o
  16   1  -5        590.21        613.63        30.26 o
  17   1  -5         94.65        107.48        14.62 o
  18   1  -5        676.57        688.70        32.95 o
  19   1  -5       2766.19       2835.68       150.18 o
   1   2  -5        277.35        307.78        13.26 o
   2   2  -5       7850.89       7940.77        63.25 o
   3   2  -5         40.77         43.18         6.85 o
   4   2  -5      16839.24      16611.86        88.47 o
   5   2  -5        318.35        319.97        11.20 o
   6   2  -5       1691.43       1662.31        25.58 o
   7   2  -5        634.65        612.95        20.46 o
   8   2  -5       5196.75       5257.48        66.81 o
   9   2  -5        125.91        127.35        12.65 o
  10   2  -5       6519.77       6585.46        76.94 o
  11   2  -5        437.51        422.17        20.53 o
  12   2  -5       3016.77       2949.33        64.41 o
  13   2  -5        358.32        409.24        29.17 o
  14   2  -5          8.64          0.99        10.05 o
  15   2  -5         74.86         55.43        12.16 o
  16   2  -5       4674.92       4698.10        80.99 o
  17   2  -5         69.87         68.92        15.48 o
  18   2  -5       3909.02       4001.98        84.77 o
   1   3  -5      14540.96      14623.54        98.36 o
   2   3  -5       1212.76       1225.53        30.38 o
   3   3  -5        244.43        271.28        15.50 o
   4   3  -5       2544.93       2530.99        43.86 o
   5   3  -5       3611.54       3675.01        63.11 o
   6   3  -5       1191.62       1178.77        25.26 o
   7   3  -5       7204.95       6975.54        66.39 o
   8   3  -5       2834.34       2799.07        43.07 o
   9   3  -5       4551.70       4508.90        63.95 o
  10   3  -5        654.18        667.08        25.71 o
  11   3  -5        828.99        801.30        27.86 o
  12   3  -5        501.06        483.39        27.60 o
  13   3  -5       7740.05       7870.74       108.53 o
  14   3  -5        204.32        210.35        22.79 o
  15   3  -5       2590.39       2584.79        65.74 o
  16   3  -5        409.53        413.68        27.96 o
  17   3  -5         22.00         20.46        12.60 o
  18   3  -5       1142.74       1089.30        66.62 o
   1   4  -5       2288.26       2145.39        44.03 o
   2   4  -5       3417.64       3369.00        48.49 o
   3   4  -5       1021.72        945.30        15.45 o
   4   4  -5       8776.24       8382.94        70.35 o
   5   4  -5        995.97        937.51        23.15 o
   6   4  -5       1909.08       1856.94        46.96 o
   7   4  -5        597.37        606.81        25.73 o
   8   4  -5       2677.73       2582.38        52.49 o
   9   4  -5        416.63        458.63        23.79 o
  10   4  -5       7116.08       7182.41        91.77 o
  11   4  -5        162.23        170.39        25.68 o
  12   4  -5       3030.51       3037.29        76.99 o
  13   4  -5       1875.42       1849.02        61.47 o
  14   4  -5        720.02        687.58        41.41 o
  15   4  -5        206.04        207.39        24.23 o
  16   4  -5       3313.05       3445.59        89.20 o
  17   4  -5        135.30        144.41        20.88 o
  18   4  -5       1573.48       1482.64       114.50 o
   1   5  -5       4547.43       4566.64        77.36 o
   2   5  -5       2125.90       2141.53        53.10 o
   3   5  -5        964.86       1005.91        43.87 o
   4   5  -5        401.99        392.38        29.48 o
   5   5  -5       4324.68       4332.42        90.88 o
   6   5  -5        383.80        445.81        30.45 o
   7   5  -5       8282.02       8330.38       111.55 o
   8   5  -5        144.15        156.82        17.87 o
   9   5  -5        312.17        330.60        23.98 o
  10   5  -5       1461.96       1341.18        45.73 o
  11   5  -5       1577.44       1585.21        65.30 o
  12   5  -5       1948.59       1896.57        72.53 o
  13   5  -5       1688.41       1746.76        61.05 o
  14   5  -5        233.67        256.09        30.70 o
  15   5  -5       2476.50       2440.97        75.19 o
  16   5  -5       1402.62       1452.50        73.98 o
  17   5  -5        123.38        102.84        33.80 o
   1   6  -5       1605.77       1635.42        49.25 o
   2   6  -5       7000.62       6860.93       117.06 o
   3   6  -5       1216.09       1214.55        50.81 o
   4   6  -5       4588.06       4497.10        95.69 o
   5   6  -5       1504.18       1466.21        55.94 o
   6   6  -5        725.79        713.07        39.82 o
   7   6  -5       2817.76       2832.71        77.17 o
   8   6  -5        679.97        733.27        35.57 o
   9   6  -5         48.11         42.36        12.93 o
  10   6  -5       5394.30       5392.53       152.41 o
  11   6  -5        293.23        350.47        34.30 o
  12   6  -5       2825.34       2922.23        92.55 o
  13   6  -5         47.59         46.85        18.71 o
  14   6  -5        204.84        209.60        29.24 o
  15   6  -5        726.36        717.84        42.86 o
  16   6  -5       3601.76       3386.25       179.31 o
   1   7  -5       6971.25       7014.61       122.96 o
   2   7  -5        516.33        482.11        34.11 o
   3   7  -5        165.17        176.05        22.65 o
   4   7  -5       3376.98       3375.30        87.28 o
   5   7  -5       3276.38       3308.74        86.52 o
   6   7  -5        695.46        717.54        41.91 o
   7   7  -5       4116.60       4123.80        97.02 o
   8   7  -5        807.33        854.25        39.85 o
   9   7  -5       2079.43       2048.93        60.95 o
  10   7  -5       2090.86       1923.13        75.14 o
  11   7  -5        264.15        206.04        28.58 o
  12   7  -5        735.75        707.75        61.92 o
  13   7  -5       5141.17       5310.52       145.55 o
  14   7  -5         68.55        104.66        23.74 o
  15   7  -5       1377.86       1452.63       121.07 o
   1   8  -5       3957.90       3929.81        96.79 o
   2   8  -5       1771.19       1882.56        67.57 o
   3   8  -5        620.19        602.29        39.62 o
   4   8  -5       5551.99       5424.27       114.78 o
   5   8  -5        836.61        781.83        45.23 o
   6   8  -5       1668.90       1746.65        66.28 o
   7   8  -5       1041.06       1007.12        77.59 o
   8   8  -5       2877.12       2945.92        76.12 o
   9   8  -5       2038.24       2152.53        81.09 o
  10   8  -5       3520.62       3503.07       104.66 o
  11   8  -5        341.18        339.56        35.85 o
  12   8  -5        473.23        481.26        42.09 o
  13   8  -5       3534.04       3647.12       111.39 o
  14   8  -5         27.78         20.68        28.99 o
   1   9  -5       2100.33       2159.93        92.66 o
   2   9  -5       2155.00       2023.19        89.69 o
   3   9  -5        141.93        173.72        25.80 o
   4   9  -5       2937.92       3012.78        90.31 o
   5   9  -5       1499.49       1513.43        64.31 o
   6   9  -5         69.02        101.08        21.26 o
   7   9  -5       2897.72       2809.76        87.81 o
   8   9  -5       1295.66       1358.34        64.02 o
   9   9  -5        171.33        171.25        26.89 o
  10   9  -5       1148.22       1177.91        64.65 o
  11   9  -5        449.27        466.36        42.02 o
   1  10  -5        909.60        909.18        83.38 o
   2  10  -5       2898.35       2750.44       109.96 o
   3  10  -5        966.34        942.13        65.71 o
   4  10  -5       1049.01       1087.38        70.95 o
   5  10  -5        911.92        975.53        55.21 o
   6  10  -5        204.19        203.01        28.37 o
   7  10  -5       4275.31       4183.00       111.64 o
   8  10  -5        534.54        530.14        44.47 o
   9  10  -5        446.53        422.78        39.34 o
   1  11  -5       1778.60       1773.53        92.80 o
   2  11  -5       3261.94       3102.44       122.56 o
   3  11  -5         80.96         90.06        37.78 o
   4  11  -5       1535.59       1537.14        86.75 o
   5  11  -5       1054.39        897.18        66.92 o
   6  11  -5        251.92        175.88        40.76 o
   1  12  -5       2207.10       2236.92       153.32 o
   2  12  -5        325.11        266.08        54.70 o
   0   0  -4      22907.55      22681.74       176.17 o
   2   0  -4      11692.57      11477.80        99.46 o
   4   0  -4       2521.61       2536.50        38.77 o
   6   0  -4      19494.85      20051.84       221.14 o
   8   0  -4       6440.93       6511.50       106.59 o
  10   0  -4        635.48        622.77        26.29 o
  12   0  -4       2880.55       2846.23        75.15 o
  14   0  -4      11092.24      11149.86       155.49 o
  16   0  -4       2234.23       2239.66        74.01 o
  18   0  -4       3412.07       3448.94        95.62 o
  20   0  -4       2367.55       2597.57       159.70 o
   0   1  -4       3025.77       3013.05        70.90 o
   1   1  -4       4866.11       4750.23        62.45 o
   2   1  -4        304.02        306.29        11.24 o
   3   1  -4      14490.75      14397.18        70.02 o
   4   1  -4       3637.15       3623.17        33.17 o
   5   1  -4       6815.64       6695.13        40.34 o
   6   1  -4       2344.54       2302.99        35.53 o
   7   1  -4        105.96         99.13         9.38 o
   8   1  -4       1852.01       1813.20        29.55 o
   9   1  -4      10032.78       9992.64        76.38 o
  10   1  -4       2982.61       2972.65        37.27 o
  11   1  -4      11608.57      11577.26        72.51 o
  12   1  -4        237.87        222.31        12.76 o
  13   1  -4        179.95        208.31        18.44 o
  14   1  -4       1214.45       1146.94        36.17 o
  15   1  -4       2773.46       2844.56        57.44 o
  16   1  -4       1095.76       1122.38        37.70 o
  17   1  -4       4886.85       4963.75        79.44 o
  18   1  -4        129.06        124.00        16.08 o
  19   1  -4       1632.62       1737.53        62.07 o
  20   1  -4       1713.27       1755.93        93.35 o
   0   2  -4      11629.74      11451.30       111.26 o
   1   2  -4        144.29        127.91         9.06 o
   2   2  -4       4885.87       4783.22        48.33 o
   3   2  -4       1571.87       1500.54        27.27 o
   4   2  -4        661.49        644.96        16.88 o
   5   2  -4        294.07        295.41        12.25 o
   6   2  -4      13339.07      12689.49       143.24 o
   7   2  -4        529.54        547.46        16.23 o
   8   2  -4       8453.73       8593.88        61.45 o
   9   2  -4        809.00        807.81        19.01 o
  10   2  -4        145.95        150.65         9.67 o
  11   2  -4        791.15        811.20        22.66 o
  12   2  -4       5299.86       5315.09        59.16 o
  13   2  -4        100.83        115.25        15.29 o
  14   2  -4       4873.43       4994.73        74.66 o
  15   2  -4        737.62        725.25        33.79 o
  16   2  -4        776.40        784.45        34.50 o
  17   2  -4        459.14        464.79        27.52 o
  18   2  -4        638.05        616.25        32.15 o
  19   2  -4         31.82         18.87        13.97 o
  20   2  -4       3920.89       3802.36       193.27 o
   0   3  -4       4031.77       4091.24        54.38 o
   1   3  -4       2659.39       2651.63        35.43 o
   2   3  -4        532.54        496.32        16.26 o
   3   3  -4      12382.33      12047.09        92.43 o
   4   3  -4       1489.77       1416.46        30.86 o
   5   3  -4       7232.31       7136.17        69.24 o
   6   3  -4       2040.92       1980.52        26.58 o
   7   3  -4        580.11        549.42        14.28 o
   8   3  -4        113.94        114.92         6.59 o
   9   3  -4       6417.62       6457.32        53.02 o
  10   3  -4       2246.71       2148.89        31.68 o
  11   3  -4       6088.32       5960.13        66.43 o
  12   3  -4        356.24        334.64        22.57 o
  13   3  -4        691.05        680.38        35.13 o
  14   3  -4       2031.22       2001.54        60.59 o
  15   3  -4       2947.47       2878.41        74.02 o
  16   3  -4        283.15        281.92        22.27 o
  17   3  -4       4894.06       5069.91        88.70 o
  18   3  -4        584.91        624.40        38.62 o
  19   3  -4       1228.46       1220.17        53.51 o
   0   4  -4      17189.67      17041.82       186.04 o
   1   4  -4       1011.02        989.47        32.36 o
   2   4  -4       5586.65       5628.52        75.11 o
   3   4  -4        864.08        817.06        29.87 o
   4   4  -4       1712.37       1778.60        42.49 o
   5   4  -4       1773.37       1693.21        28.80 o
   6   4  -4       9643.61       9787.06        66.30 o
   7   4  -4        160.62        151.30         9.16 o
   8   4  -4       7576.13       7376.14        57.08 o
   9   4  -4       1965.88       1884.23        28.54 o
  10   4  -4        582.01        549.01        22.12 o
  11   4  -4        753.24        716.75        28.75 o
  12   4  -4       3977.19       3965.53       115.59 o
  13   4  -4        201.63        195.39        21.93 o
  14   4  -4       7589.85       7365.16       117.22 o
  15   4  -4        768.65        767.86        40.00 o
  16   4  -4        885.91        934.27        45.08 o
  17   4  -4        188.78        197.53        20.07 o
  18   4  -4       1548.97       1581.01        60.69 o
  19   4  -4        854.46        880.50        69.44 o
   0   5  -4       1300.46       1267.31        68.79 o
   1   5  -4       4112.53       4142.20        68.58 o
   2   5  -4       1721.19       1791.53        45.62 o
   3   5  -4      14195.03      14329.88       150.43 o
   4   5  -4        997.57       1066.20        42.68 o
   5   5  -4       5378.31       5404.17        93.56 o
   6   5  -4       5216.38       5116.20       101.16 o
   7   5  -4        147.49        155.05        13.84 o
   8   5  -4       1410.65       1389.50        30.92 o
   9   5  -4       6234.31       6180.74        73.77 o
  10   5  -4        455.74        451.59        25.60 o
  11   5  -4       8443.38       8388.52       102.24 o
  12   5  -4        409.96        428.27        34.51 o
  13   5  -4        230.51        230.67        27.13 o
  14   5  -4       1113.15       1181.29        57.07 o
  15   5  -4       1729.70       1845.10        62.33 o
  16   5  -4        394.69        413.26        31.55 o
  17   5  -4       3076.59       3100.96        87.34 o
  18   5  -4        212.18        234.82        26.07 o
  19   5  -4       1357.13       1306.31       108.19 o
   0   6  -4       4578.10       4653.05       108.61 o
   1   6  -4       5721.17       5617.90        84.12 o
   2   6  -4       4303.33       4266.91        86.33 o
   3   6  -4       3770.59       3698.63        80.52 o
   4   6  -4        745.73        711.89        56.12 o
   5   6  -4        941.05        875.19        41.25 o
   6   6  -4       9335.56       9109.17       153.18 o
   7   6  -4        712.76        660.64        28.98 o
   8   6  -4       5003.44       4908.82        85.81 o
   9   6  -4       1065.44       1083.62        40.39 o
  10   6  -4        122.73        120.76        16.26 o
  11   6  -4       3223.65       3251.69        90.94 o
  12   6  -4       2690.96       2599.74        82.90 o
  13   6  -4         16.40          8.16        15.80 o
  14   6  -4       3608.31       3744.94       114.00 o
  15   6  -4       1283.20       1207.86        60.45 o
  16   6  -4        754.86        767.15        50.11 o
  17   6  -4        943.80        911.54        47.77 o
  18   6  -4        708.61        571.03        74.17 o
   0   7  -4       2844.37       2959.31        91.99 o
   1   7  -4       1389.05       1292.68        67.25 o
   2   7  -4       1145.84       1195.91        49.01 o
   3   7  -4       5072.28       4865.53        97.75 o
   4   7  -4        403.86        384.85        29.44 o
   5   7  -4       2814.22       2908.57        76.19 o
   6   7  -4       1727.75       1701.54        59.35 o
   7   7  -4        329.60        353.06        28.80 o
   8   7  -4       1552.85       1544.39        50.41 o
   9   7  -4       4498.77       4514.01        85.01 o
  10   7  -4        131.69        118.88        15.44 o
  11   7  -4       3171.21       3276.01        94.17 o
  12   7  -4        981.54        998.35        61.41 o
  13   7  -4         76.19         73.44        19.65 o
  14   7  -4       2238.41       2454.18        86.15 o
  15   7  -4       1204.64       1262.75        63.90 o
  16   7  -4        349.29        394.01        38.51 o
  17   7  -4       2874.18       2768.77       161.20 o
   0   8  -4       9128.36       8638.72       235.36 o
   1   8  -4        516.53        554.18        44.99 o
   2   8  -4       1154.27       1114.88        62.78 o
   3   8  -4       2724.87       2718.57       105.42 o
   4   8  -4       1038.82       1122.33        50.92 o
   5   8  -4       3269.26       3184.08        84.24 o
   6   8  -4       3485.93       3405.89        87.51 o
   7   8  -4        157.90        130.79        26.38 o
   8   8  -4       2451.43       2392.67        65.46 o
   9   8  -4       2186.05       2212.20        62.86 o
  10   8  -4        461.75        561.13        42.55 o
  11   8  -4       1482.64       1507.78        66.71 o
  12   8  -4       1784.10       1791.04        90.43 o
  13   8  -4        148.07        135.52        24.34 o
  14   8  -4       4140.77       4239.60       116.76 o
  15   8  -4        341.12        371.99        38.10 o
  16   8  -4        173.85        129.59        44.30 o
   0   9  -4       3406.75       3298.98       153.62 o
   1   9  -4       1202.22       1160.06        66.49 o
   2   9  -4       1204.79       1221.17        67.61 o
   3   9  -4       4991.42       4776.12       131.34 o
   4   9  -4         91.65         84.50        20.01 o
   5   9  -4       2766.79       2811.51        84.01 o
   6   9  -4       3016.37       3091.50       118.60 o
   7   9  -4        122.08         97.11        18.55 o
   8   9  -4       2126.03       2143.68        64.84 o
   9   9  -4       2306.94       2257.60        66.64 o
  10   9  -4          0.11         14.46        16.58 o
  11   9  -4       2585.08       2810.11        94.09 o
  12   9  -4        972.98       1025.57        63.29 o
  13   9  -4        321.81        333.08        44.22 o
  14   9  -4       1157.62       1308.33       116.96 o
   0  10  -4       2896.90       3059.23       157.60 o
   1  10  -4       1365.34       1322.13        74.41 o
   2  10  -4       1469.76       1427.37        77.19 o
   3  10  -4       3150.05       3011.53       131.38 o
   4  10  -4        537.76        442.52        45.06 o
   5  10  -4       1197.32       1096.70       152.07 o
   6  10  -4       3479.42       3455.40        98.07 o
   7  10  -4          9.98        -13.01        27.01 o
   8  10  -4       3759.82       3851.51        92.95 o
   9  10  -4       2019.84       2019.78        80.96 o
  10  10  -4        577.25        611.79        46.19 o
  11  10  -4       3885.50       3998.95       115.77 o
  12  10  -4       1462.86       1540.67        90.28 o
   0  11  -4       2768.09       2627.05       154.39 o
   1  11  -4        158.04         82.36        22.69 o
   2  11  -4       1612.72       1530.00        83.93 o
   3  11  -4       2211.04       2129.26        98.96 o
   4  11  -4        413.74        359.39        42.66 o
   5  11  -4       1017.86        980.81        92.98 o
   6  11  -4       3964.96       3829.17       131.30 o
   7  11  -4        177.15        147.14        43.96 o
   8  11  -4        951.67        969.04        55.48 o
   9  11  -4       1024.00       1020.76        60.66 o
  10  11  -4         28.20         52.61        33.75 o
   0  12  -4       2691.96       2706.69       165.05 o
   1  12  -4        531.16        460.15        50.47 o
   2  12  -4        189.10        146.35        29.61 o
   3  12  -4       2790.32       2746.04       117.44 o
   4  12  -4       1353.69       1191.75        78.03 o
   5  12  -4       1358.13       1268.23        80.17 o
   6  12  -4        416.11        359.32        60.34 o
   7  12  -4         23.90         40.56        33.77 o
   2   0  -3       2549.29       2432.20        33.97 o
   4   0  -3      20580.40      20256.01       128.75 o
   6   0  -3       5576.35       5480.03        62.77 o
   8   0  -3      10139.89      10021.06       107.65 o
  10   0  -3      14096.84      13966.10       115.36 o
  12   0  -3       3461.65       3385.78        81.22 o
  14   0  -3       2010.03       1950.13        60.91 o
  16   0  -3       4322.65       4363.51        95.62 o
  18   0  -3       5586.66       5728.03       114.76 o
  20   0  -3        583.08        589.93        75.75 o
   1   1  -3      24412.28      24079.80       117.45 o
   2   1  -3       1445.09       1414.89        21.34 o
   3   1  -3        648.79        634.37        11.69 o
   4   1  -3        415.00        382.76         8.06 o
   5   1  -3       9910.84       9884.33        68.36 o
   6   1  -3        789.93        767.41        19.58 o
   7   1  -3      15353.18      15299.32        79.04 o
   8   1  -3       1316.48       1319.22        21.73 o
   9   1  -3       3151.76       3138.82        32.62 o
  10   1  -3        446.65        431.13        12.26 o
  11   1  -3       1899.69       1852.19        24.26 o
  12   1  -3       3112.76       3034.03        42.47 o
  13   1  -3       8939.56       8925.18        70.79 o
  14   1  -3        658.20        663.91        26.20 o
  15   1  -3       3899.00       3951.94        62.89 o
  16   1  -3        956.68        956.59        32.40 o
  17   1  -3         29.02         26.09        12.31 o
  18   1  -3       1311.31       1293.74        41.77 o
  19   1  -3       2885.40       2877.68        92.31 o
  20   1  -3         69.76         79.65        20.38 o
  21   1  -3       4121.54       4065.29       137.78 o
   1   2  -3       1348.41       1458.07        19.94 o
   2   2  -3      20703.37      20506.32        74.37 o
   3   2  -3        993.14       1087.73        16.74 o
   4   2  -3      23109.47      23519.69        94.02 o
   5   2  -3        374.76        416.98        11.39 o
   6   2  -3       1034.65       1012.90        16.53 o
   7   2  -3       1255.53       1219.07        20.66 o
   8   2  -3       2190.89       2221.38        26.35 o
   9   2  -3        278.31        288.47        12.23 o
  10   2  -3      11610.11      11527.49        59.01 o
  11   2  -3        388.77        372.62         9.93 o
  12   2  -3       9684.14       9636.95        86.07 o
  13   2  -3        889.22        895.20        33.14 o
  14   2  -3        364.83        357.71        21.42 o
  15   2  -3        113.25        110.11        13.86 o
  16   2  -3      10362.42      10374.47       113.24 o
  17   2  -3        274.54        266.55        20.27 o
  18   2  -3       3179.15       3290.98        79.06 o
  19   2  -3        183.94        164.62        37.65 o
  20   2  -3        118.34        115.25        27.14 o
  21   2  -3        162.39        155.85        30.87 o
   1   3  -3      17571.83      17706.32        88.20 o
   2   3  -3       3562.37       3638.49        34.64 o
   3   3  -3       1630.02       1628.89        18.95 o
   4   3  -3       4381.36       4441.12        39.92 o
   5   3  -3       7874.59       7894.75        48.00 o
   6   3  -3       1555.56       1554.90        21.21 o
   7   3  -3      16934.58      16735.64        76.44 o
   8   3  -3       3137.62       3110.96        29.73 o
   9   3  -3       6939.30       6863.19        43.46 o
  10   3  -3       1169.62       1121.49        17.43 o
  11   3  -3       3068.96       2966.90        34.76 o
  12   3  -3        338.72        313.10         9.86 o
  13   3  -3       8617.79       8629.96       113.53 o
  14   3  -3        116.51        113.03        16.49 o
  15   3  -3       3540.66       3558.86        77.17 o
  16   3  -3        168.17        169.32        16.36 o
  17   3  -3        363.45        379.77        23.79 o
  18   3  -3        813.69        776.52        40.19 o
  19   3  -3       2870.42       2918.55        77.52 o
  20   3  -3        148.93        151.77        26.49 o
  21   3  -3       3584.86       3650.89       131.78 o
   1   4  -3       1636.75       1566.50        36.91 o
   2   4  -3       5711.61       5643.21        55.93 o
   3   4  -3        176.17        166.29        13.77 o
   4   4  -3      14864.87      14442.04        91.84 o
   5   4  -3       1100.17       1141.86        21.14 o
   6   4  -3       3038.71       3096.14        37.72 o
   7   4  -3        933.82        894.98        22.23 o
   8   4  -3       8071.19       7871.40        63.41 o
   9   4  -3       1163.21       1153.72        24.94 o
  10   4  -3       9559.47       9509.67        82.10 o
  11   4  -3        398.46        375.41        12.32 o
  12   4  -3       1196.23       1187.60        35.25 o
  13   4  -3       1993.50       2001.05        65.74 o
  14   4  -3         37.19         29.77        16.26 o
  15   4  -3        862.48        889.17        40.82 o
  16   4  -3       3540.38       3601.54        81.97 o
  17   4  -3        245.45        212.96        18.97 o
  18   4  -3       4528.41       4747.82        98.76 o
  19   4  -3        916.42        924.47        45.52 o
  20   4  -3        240.89        267.75        32.14 o
   1   5  -3       9904.34       9725.28       145.92 o
   2   5  -3       6919.47       6915.07        77.78 o
   3   5  -3       1787.79       1811.38        35.89 o
   4   5  -3       3721.86       3794.25        52.66 o
   5   5  -3       3605.54       3544.88        46.11 o
   6   5  -3        371.09        364.07        19.87 o
   7   5  -3       9539.54       9532.49       118.28 o
   8   5  -3       1337.22       1301.14        27.83 o
   9   5  -3       2537.62       2498.35        38.99 o
  10   5  -3        955.49        928.40        24.39 o
  11   5  -3        769.93        792.29        31.28 o
  12   5  -3       1186.21       1253.76        53.33 o
  13   5  -3       8653.11       8725.66       140.59 o
  14   5  -3        116.38        116.84        19.86 o
  15   5  -3       2953.58       2861.60        85.01 o
  16   5  -3       1047.98       1088.07        54.45 o
  17   5  -3        313.25        284.13        26.65 o
  18   5  -3        460.87        446.88        35.85 o
  19   5  -3       2100.05       2152.89        79.71 o
  20   5  -3         63.27        115.37        27.45 o
   1   6  -3       2480.41       2448.14        48.02 o
   2   6  -3      13868.70      13730.34       125.96 o
   3   6  -3       3467.11       3395.65        50.56 o
   4   6  -3       7956.13       7958.79       101.54 o
   5   6  -3       1093.36       1029.17        26.68 o
   6   6  -3        687.19        628.65        27.50 o
   7   6  -3       3145.16       3079.59        70.85 o
   8   6  -3       2355.01       2334.22        56.45 o
   9   6  -3       2063.27       1954.80        43.48 o
  10   6  -3       5672.93       5457.38        71.71 o
  11   6  -3         69.33         75.45        14.18 o
  12   6  -3       4661.31       4752.83       106.01 o
  13   6  -3       2137.67       2095.27        72.13 o
  14   6  -3        356.57        377.04        33.31 o
  15   6  -3        248.40        276.23        29.55 o
  16   6  -3       4637.94       4855.95       117.52 o
  17   6  -3        117.17        155.58        25.48 o
  18   6  -3       1963.27       2015.70        79.42 o
  19   6  -3        302.98        296.01        32.24 o
   1   7  -3       7748.77       7666.75        88.17 o
   2   7  -3       1010.35       1005.74        45.16 o
   3   7  -3       1511.79       1528.64        35.33 o
   4   7  -3       4866.00       4747.34        63.35 o
   5   7  -3       4444.77       4380.06        62.33 o
   6   7  -3       1480.53       1470.63        53.13 o
   7   7  -3      10188.70      10186.52       155.54 o
   8   7  -3       3077.57       2963.11        76.68 o
   9   7  -3       2176.61       2113.33        55.89 o
  10   7  -3       1697.05       1632.65        49.63 o
  11   7  -3        926.07        976.83        38.93 o
  12   7  -3        560.27        593.80        32.20 o
  13   7  -3       4090.63       4213.33       105.05 o
  14   7  -3          0.29         10.59        16.48 o
  15   7  -3       2657.26       2583.42        86.84 o
  16   7  -3        692.97        657.28        46.09 o
  17   7  -3         63.90         55.38        25.29 o
  18   7  -3       1325.26       1294.78        93.50 o
   1   8  -3       4938.43       4754.16        61.50 o
   2   8  -3       4667.86       4636.06        65.43 o
   3   8  -3       1129.68       1080.02        30.97 o
   4   8  -3      10611.17      10216.07       131.59 o
   5   8  -3       1529.98       1521.78        44.73 o
   6   8  -3       1047.10       1072.37        60.28 o
   7   8  -3       3087.67       3110.06       102.53 o
   8   8  -3       2398.66       2470.38       102.74 o
   9   8  -3       1533.25       1532.53        50.82 o
  10   8  -3       6032.36       6031.15        99.65 o
  11   8  -3        618.63        635.76        42.57 o
  12   8  -3        979.85        950.53        52.71 o
  13   8  -3       3460.02       3561.35       100.54 o
  14   8  -3        207.51        193.29        32.24 o
  15   8  -3        973.57        953.41        55.74 o
  16   8  -3       1292.30       1352.84        66.90 o
  17   8  -3        148.22        177.91        29.68 o
   1   9  -3       3257.40       3078.48       103.06 o
   2   9  -3       2739.16       2808.57        98.39 o
   3   9  -3         41.95         17.55        51.46 o
   4   9  -3       3720.88       3561.74       110.17 o
   5   9  -3       1855.87       1755.76        72.27 o
   6   9  -3         78.10         57.56        19.45 o
   7   9  -3       2303.47       2300.02        74.39 o
   8   9  -3        444.74        487.90        31.26 o
   9   9  -3       1269.05       1342.42        50.13 o
  10   9  -3       2655.01       2728.80        71.02 o
  11   9  -3        606.94        450.21        50.40 o
  12   9  -3       2240.49       2318.67        83.36 o
  13   9  -3       2892.54       2941.17        95.27 o
  14   9  -3        120.79        141.09        31.77 o
  15   9  -3       1310.13       1513.71        71.64 o
  16   9  -3       3563.24       3782.66       139.91 o
   1  10  -3       3851.23       3687.86       120.01 o
   2  10  -3       4216.12       4071.07       125.19 o
   3  10  -3        277.61        254.37        59.81 o
   4  10  -3       2011.85       2001.13        89.17 o
   5  10  -3       1624.40       1621.06        79.84 o
   6  10  -3        333.12        364.29        40.32 o
   7  10  -3       3723.22       3704.52        99.45 o
   8  10  -3       1141.97       1155.67        60.73 o
   9  10  -3       1179.62       1166.62        49.15 o
  10  10  -3       1272.15       1240.40        62.15 o
  11  10  -3        906.82        941.24        55.44 o
  12  10  -3       2241.68       2316.22        86.76 o
  13  10  -3       1457.09       1518.66        80.22 o
  14  10  -3        295.90        306.60        42.29 o
   1  11  -3       1526.41       1367.37        78.23 o
   2  11  -3        888.72        857.97        61.49 o
   3  11  -3        285.76        238.47        34.18 o
   4  11  -3       4212.45       3888.73       130.09 o
   5  11  -3        671.86        588.11        52.17 o
   6  11  -3       1544.45       1359.98        91.50 o
   7  11  -3       3734.63       3493.01       123.28 o
   8  11  -3       1414.59       1384.74        63.81 o
   9  11  -3        325.13        304.77        55.89 o
  10  11  -3       3028.51       3130.18        99.27 o
  11  11  -3        251.38        298.40        41.35 o
  12  11  -3        548.78        459.68       144.23 o
   1  12  -3       3721.48       3468.35       209.29 o
   2  12  -3       1564.47       1417.37        84.09 o
   3  12  -3         13.39         26.61        20.22 o
   4  12  -3       1587.07       1395.89       253.64 o
   5  12  -3       1428.21       1476.45        91.69 o
   6  12  -3       1224.78       1228.66        90.31 o
   7  12  -3       2835.41       2671.75       114.99 o
   8  12  -3       1617.60       1756.33        74.73 o
   9  12  -3        630.84        661.87        58.04 o
  10  12  -3       1943.38       2170.71       143.16 o
   1  13  -3        863.95        814.48        67.38 o
   2  13  -3       3305.93       3198.45       131.71 o
   3  13  -3         92.08         76.88        48.67 o
   4  13  -3       2195.32       1909.89       141.42 o
   5  13  -3        803.58        709.83        89.79 o
   6  13  -3        111.23        145.12        47.36 o
   0   0  -2      63943.23      59962.65       203.04 o
   2   0  -2       9349.90       9255.42        56.05 o
   4   0  -2       2682.61       2656.29        32.39 o
   6   0  -2       9962.86       9926.00       109.94 o
   8   0  -2      23428.06      23690.79       113.45 o
  10   0  -2       2985.49       2793.32        59.39 o
  12   0  -2       9840.75       9917.24       125.38 o
  14   0  -2      17248.19      17046.69       136.56 o
  16   0  -2       1315.49       1334.76        49.14 o
  18   0  -2       4494.85       4436.93       175.33 o
  20   0  -2       2064.41       1960.90       124.17 o
  22   0  -2       1433.35       1533.19       116.96 o
   0   1  -2        187.09        157.68         9.54 o
   1   1  -2       9561.16       9353.05        46.91 o
   2   1  -2        592.99        557.30        10.89 o
   3   1  -2      39933.48      40082.70       163.22 o
   4   1  -2        139.49        141.69         5.98 o
   5   1  -2      14165.89      14161.56        69.95 o
   6   1  -2        377.03        373.56        12.54 o
   7   1  -2       1390.26       1464.73        15.93 o
   8   1  -2       1288.14       1237.50        15.94 o
   9   1  -2      12348.30      12132.21        64.22 o
  10   1  -2       1582.15       1556.13        23.59 o
  11   1  -2      10196.34      10145.36        62.73 o
  12   1  -2       1002.03        981.61        19.74 o
  13   1  -2        920.02        890.58        19.29 o
  14   1  -2       1533.17       1508.43        33.61 o
  15   1  -2       2716.77       2703.23        45.46 o
  16   1  -2       1056.18       1105.37        34.20 o
  17   1  -2       6740.36       6943.59        86.21 o
  18   1  -2         41.96         40.09        14.08 o
  19   1  -2       2309.33       2251.15        92.26 o
  20   1  -2        641.23        733.61        54.99 o
  21   1  -2        269.16        291.58        36.83 o
  22   1  -2        345.20        349.49        42.70 o
   0   2  -2       8504.30       8516.60        49.46 o
   1   2  -2       5122.67       5468.06        35.90 o
   2   2  -2       7926.16       7758.74        42.27 o
   3   2  -2       2103.82       2190.14        22.55 o
   4   2  -2        139.49        135.57         5.62 o
   5   2  -2       1026.81       1026.51        13.65 o
   6   2  -2      26615.68      26368.63       117.17 o
   7   2  -2        854.49        958.33        13.92 o
   8   2  -2      14230.24      13720.31       134.73 o
   9   2  -2        747.57        760.04        15.86 o
  10   2  -2       1375.21       1350.51        22.72 o
  11   2  -2        989.92       1037.80        26.99 o
  12   2  -2       6430.64       6319.84        62.02 o
  13   2  -2         84.56         81.50         8.07 o
  14   2  -2       5520.82       5539.75        53.65 o
  15   2  -2        496.65        486.53        23.13 o
  16   2  -2       2644.02       2667.25        66.68 o
  17   2  -2        288.61        289.98        19.00 o
  18   2  -2       1150.51       1158.84        44.58 o
  19   2  -2        575.71        531.54        39.24 o
  20   2  -2       7220.91       7351.75       170.63 o
  21   2  -2        232.74        297.59        77.13 o
  22   2  -2       1556.22       1558.30        83.29 o
   0   3  -2       9217.12       9435.23        89.28 o
   1   3  -2       7795.10       7560.90        56.63 o
   2   3  -2       1298.66       1369.67        24.08 o
   3   3  -2      16573.09      16178.86        60.65 o
   4   3  -2       2564.18       2606.40        24.80 o
   5   3  -2       8796.47       8933.91        48.03 o
   6   3  -2       2108.13       2176.73        23.78 o
   7   3  -2       1258.75       1321.85        18.93 o
   8   3  -2        144.83        171.41         8.38 o
   9   3  -2      11085.46      11123.77        92.90 o
  10   3  -2        774.82        782.73        16.87 o
  11   3  -2      12598.11      12505.86       183.81 o
  12   3  -2        183.30        194.34        11.90 o
  13   3  -2        405.46        444.23        22.60 o
  14   3  -2        858.20        836.07        35.49 o
  15   3  -2       4144.09       4166.53        66.34 o
  16   3  -2        378.20        385.23        21.53 o
  17   3  -2       5029.17       5106.01        92.93 o
  18   3  -2        281.19        290.76        24.85 o
  19   3  -2       1571.57       1632.86        67.54 o
  20   3  -2        137.14        165.60        32.56 o
  21   3  -2        379.78        394.95        36.32 o
  22   3  -2         56.17         30.45        19.45 o
   0   4  -2      33609.86      33665.96       187.44 o
   1   4  -2       1324.70       1366.62        27.24 o
   2   4  -2      11404.76      11753.75        75.11 o
   3   4  -2       1710.03       1776.33        25.83 o
   4   4  -2       7314.77       7583.45        57.56 o
   5   4  -2       1460.50       1522.01        21.35 o
   6   4  -2      12697.34      12906.68       109.90 o
   7   4  -2        360.97        365.97        11.76 o
   8   4  -2       4723.82       4586.27        44.47 o
   9   4  -2        417.24        465.70        14.23 o
  10   4  -2       2810.67       2780.26        44.86 o
  11   4  -2       2951.28       2862.91        39.94 o
  12   4  -2       5444.51       5301.50        55.42 o
  13   4  -2        306.23        301.30        14.46 o
  14   4  -2      13955.90      14055.48       168.03 o
  15   4  -2       1009.61        961.21        46.78 o
  16   4  -2        324.56        304.39        24.43 o
  17   4  -2        253.74        238.37        22.69 o
  18   4  -2       1548.73       1537.55        53.91 o
  19   4  -2         84.02         83.51        19.71 o
  20   4  -2       2493.55       2494.88        97.20 o
  21   4  -2        324.38        314.17        33.84 o
   0   5  -2       2705.69       2854.97        53.03 o
   1   5  -2       2193.86       2335.13        35.05 o
   2   5  -2       1837.91       1854.04        28.25 o
   3   5  -2      17382.59      17301.25        93.26 o
   4   5  -2        672.91        712.46        19.60 o
   5   5  -2      13527.44      13171.32       103.34 o
   6   5  -2       6576.96       6507.73        67.16 o
   7   5  -2        170.77        152.25        12.01 o
   8   5  -2       2054.22       1996.13        39.23 o
   9   5  -2      11922.54      11718.53        89.38 o
  10   5  -2       1045.35       1012.36        36.28 o
  11   5  -2       8692.69       8549.29        83.93 o
  12   5  -2        768.28        757.42        25.30 o
  13   5  -2        487.68        479.02        21.73 o
  14   5  -2        194.67        194.49        23.35 o
  15   5  -2       1418.26       1388.91        57.44 o
  16   5  -2        414.46        421.73        33.72 o
  17   5  -2       6609.56       6670.16       130.38 o
  18   5  -2        219.10        219.42        22.97 o
  19   5  -2       1464.57       1464.41        66.37 o
  20   5  -2       1519.00       1572.16        70.20 o
  21   5  -2        932.33        862.28        64.03 o
   0   6  -2       7205.28       6964.18        85.66 o
   1   6  -2       1320.95       1220.54        33.62 o
   2   6  -2       6836.95       6724.25        62.00 o
   3   6  -2       1537.17       1545.37        31.21 o
   4   6  -2         83.04        100.01        10.60 o
   5   6  -2       3446.98       3512.19        74.98 o
   6   6  -2      15689.01      15371.48       109.71 o
   7   6  -2        474.29        453.57        20.97 o
   8   6  -2       9274.97       9707.87       130.88 o
   9   6  -2       5038.92       5159.47        78.05 o
  10   6  -2        584.97        614.66        36.98 o
  11   6  -2       1722.00       1784.92        49.03 o
  12   6  -2       4562.38       4771.76        78.02 o
  13   6  -2        102.83        117.65        14.27 o
  14   6  -2       2188.18       2275.72        73.89 o
  15   6  -2        693.35        706.52        46.31 o
  16   6  -2       1430.43       1424.46        62.31 o
  17   6  -2       3261.04       3402.43        97.18 o
  18   6  -2        174.52        223.02        34.06 o
  19   6  -2        387.14        512.99        42.52 o
  20   6  -2       4224.28       4197.96       115.70 o
   0   7  -2      10812.79      10680.86       106.72 o
   1   7  -2       3340.05       3348.43        37.38 o
   2   7  -2       1279.41       1260.47        29.44 o
   3   7  -2       8077.70       8067.73        86.20 o
   4   7  -2       3498.08       3390.31        78.54 o
   5   7  -2       2288.50       2256.89        49.00 o
   6   7  -2       1845.15       1807.68        83.80 o
   7   7  -2        105.30        102.70        15.23 o
   8   7  -2        577.41        619.92        30.42 o
   9   7  -2       2598.69       2556.96        59.19 o
  10   7  -2        967.82        905.18        50.03 o
  11   7  -2       6499.91       6621.18       102.49 o
  12   7  -2       1030.76       1024.02        40.05 o
  13   7  -2        443.40        496.94        37.33 o
  14   7  -2       4447.09       4396.43       116.38 o
  15   7  -2       3743.10       3971.33       115.53 o
  16   7  -2         93.39         97.20        22.72 o
  17   7  -2       2745.15       2895.11        93.43 o
  18   7  -2        991.29        945.95        55.57 o
  19   7  -2        396.17        434.05        40.75 o
   0   8  -2      18074.44      18274.98       133.63 o
   1   8  -2       2875.73       2828.64        38.76 o
   2   8  -2       1336.64       1284.93        26.19 o
   3   8  -2       3902.24       3779.10        66.86 o
   4   8  -2       2091.00       2028.41        77.73 o
   5   8  -2       3025.82       2982.41        76.73 o
   6   8  -2       3536.88       3614.90        84.83 o
   7   8  -2        607.15        645.37        37.84 o
   8   8  -2       3302.83       3238.18        70.08 o
   9   8  -2       2180.41       2122.36        57.40 o
  10   8  -2        147.51        185.84        20.29 o
  11   8  -2       3402.32       3323.87        74.81 o
  12   8  -2       1816.58       1792.38        57.36 o
  13   8  -2         90.63        105.61        22.62 o
  14   8  -2       5478.45       5494.97       123.07 o
  15   8  -2        538.99        608.77        43.53 o
  16   8  -2        409.48        360.39        35.57 o
  17   8  -2        929.87        929.96        60.64 o
  18   8  -2       1710.48       1749.46        77.30 o
   0   9  -2       1176.65       1198.70        75.20 o
   1   9  -2        269.91        254.89        38.09 o
   2   9  -2       2641.84       2550.95        51.66 o
   3   9  -2       4669.44       4563.68       123.48 o
   4   9  -2        448.25        398.93        39.58 o
   5   9  -2       6925.43       6804.80       150.42 o
   6   9  -2       6721.38       6698.72       194.76 o
   7   9  -2        106.97        126.42        21.29 o
   8   9  -2       4999.53       4953.66        91.66 o
   9   9  -2       5562.23       5642.13       101.13 o
  10   9  -2        301.69        334.40        33.53 o
  11   9  -2       2276.48       2256.89        65.09 o
  12   9  -2       1405.07       1320.10        61.69 o
  13   9  -2        224.52        220.98        26.82 o
  14   9  -2        708.78        699.50        47.19 o
  15   9  -2        772.81        752.76        49.96 o
  16   9  -2        928.46        976.42        58.18 o
  17   9  -2       2427.89       2530.26        96.60 o
   0  10  -2       4747.21       4244.47       178.90 o
   1  10  -2       1258.59       1207.52        68.71 o
   2  10  -2       2171.27       2131.98        90.16 o
   3  10  -2       6375.05       6184.24       152.21 o
   4  10  -2        437.87        460.39        43.18 o
   5  10  -2       1617.23       1547.45        77.77 o
   6  10  -2       4652.20       4471.95       130.46 o
   7  10  -2        573.81        552.65        47.88 o
   8  10  -2       3503.65       3463.21        92.43 o
   9  10  -2       1530.56       1488.93        63.49 o
  10  10  -2        643.82        666.82        38.96 o
  11  10  -2       2791.65       2803.65        75.59 o
  12  10  -2       1728.01       1714.38        72.29 o
  13  10  -2        437.54        439.86        38.77 o
  14  10  -2       1343.25       1420.71        68.21 o
  15  10  -2       1522.23       1591.97        73.77 o
   0  11  -2       7857.03       7630.66       253.37 o
   1  11  -2        933.79        955.55        68.68 o
   2  11  -2        825.93        832.91        61.59 o
   3  11  -2       2622.51       2621.68       246.12 o
   4  11  -2       1456.15       1409.83        79.80 o
   5  11  -2        327.63        344.22        43.24 o
   6  11  -2       1292.00       1263.41        90.55 o
   7  11  -2         20.26         43.10        28.86 o
   8  11  -2       2057.20       2067.78        77.55 o
   9  11  -2        715.99        746.17        55.69 o
  10  11  -2        778.22        769.62        48.78 o
  11  11  -2       2774.28       2830.60        91.31 o
  12  11  -2       2609.14       2666.65       114.39 o
  13  11  -2        123.68        203.24        78.23 o
  14  11  -2       4656.14       4819.04       157.82 o
   0  12  -2       1124.85       1191.30       109.79 o
   1  12  -2        307.14        313.07        57.62 o
   2  12  -2        734.95        691.14        60.24 o
   3  12  -2       3582.84       3512.91       130.45 o
   4  12  -2        689.99        757.74        63.26 o
   5  12  -2       3054.09       2986.59       164.84 o
   6  12  -2       1416.76       1406.78        83.72 o
   7  12  -2        115.28        111.42        25.35 o
   8  12  -2        292.53        303.61        37.00 o
   9  12  -2       3102.01       3053.36        98.32 o
  10  12  -2        595.09        702.74        48.87 o
  11  12  -2       1671.64       1750.29       101.42 o
   0  13  -2       1381.89       1234.68       118.93 o
   1  13  -2        112.37        128.59        33.21 o
   2  13  -2       1830.31       1797.24        99.89 o
   3  13  -2        752.39        872.55        71.79 o
   4  13  -2         29.97         61.36        29.87 o
   5  13  -2       1082.32       1123.68        65.28 o
   6  13  -2       4288.21       4225.41       155.32 o
   7  13  -2         70.79         89.17        31.16 o
   8  13  -2       2490.36       2433.72       106.82 o
   1  14  -2       1855.84       1687.81       142.52 o
   2  14  -2        286.94        385.26        73.92 o
   3  14  -2       3013.71       3001.31       188.15 o
   2   0  -1        305.92        306.35         9.88 o
   4   0  -1      57252.94      58114.74       263.16 o
   6   0  -1        998.58        959.32        28.10 o
   8   0  -1      19185.19      19109.48       112.42 o
  10   0  -1      13096.71      12374.42        92.15 o
  12   0  -1       1330.83       1322.80        33.29 o
  14   0  -1        582.42        553.93        24.20 o
  16   0  -1       3282.69       3278.10       163.70 o
  18   0  -1       9470.54       9474.89       239.46 o
  20   0  -1        806.58        785.16        74.84 o
  22   0  -1       5285.89       5435.59       204.05 o
   1   1  -1      23976.75      25076.52        68.62 o
   2   1  -1       6105.38       5858.37        39.47 o
   3   1  -1       1134.27       1034.97        11.82 o
   4   1  -1        688.48        663.45        10.21 o
   5   1  -1      11729.89      11327.67        78.76 o
   6   1  -1       1281.53       1343.66        16.26 o
   7   1  -1      19429.64      18894.40       108.82 o
   8   1  -1        361.42        421.06        11.39 o
   9   1  -1       7786.93       7813.98        49.17 o
  10   1  -1        744.37        766.64        14.47 o
  11   1  -1       3257.41       3236.94        30.99 o
  12   1  -1        816.10        812.67        16.11 o
  13   1  -1      12413.98      12415.97       116.85 o
  14   1  -1        401.63        394.27        14.63 o
  15   1  -1       5906.66       5881.21        70.80 o
  16   1  -1        230.82        226.95        15.89 o
  17   1  -1         39.51         45.40        11.71 o
  18   1  -1        380.91        375.16        35.19 o
  19   1  -1       4580.64       4302.63       118.57 o
  20   1  -1        249.32        297.91        35.57 o
  21   1  -1       3245.02       3204.62       108.38 o
  22   1  -1        101.96         67.87        20.87 o
   1   2  -1       3055.37       3034.73        26.69 o
   2   2  -1      73985.97      75114.30       265.89 o
   3   2  -1        436.57        434.20         9.31 o
   4   2  -1      18636.14      18708.75        87.01 o
   5   2  -1       3389.28       3569.92        27.18 o
   6   2  -1       1329.01       1363.01        24.56 o
   7   2  -1       1798.65       1845.09        19.98 o
   8   2  -1        379.84        398.28        11.28 o
   9   2  -1        472.68        490.82        11.03 o
  10   2  -1      18657.87      18737.82       142.84 o
  11   2  -1        281.35        294.02         9.47 o
  12   2  -1      16812.31      16688.04        97.26 o
  13   2  -1         41.79         43.68         5.44 o
  14   2  -1       2044.39       2014.37        30.12 o
  15   2  -1        486.75        475.89        17.63 o
  16   2  -1      10396.71      10281.06        94.80 o
  17   2  -1        140.23        156.99        23.33 o
  18   2  -1       1951.87       1838.99        78.48 o
  19   2  -1        104.15         93.26        22.48 o
  20   2  -1        217.99        217.38        29.67 o
  21   2  -1         19.86         11.98        14.92 o
  22   2  -1        649.95        602.99        50.10 o
   1   3  -1      21611.51      21818.40        94.19 o
   2   3  -1        862.44        838.85        15.22 o
   3   3  -1       9100.65       9331.13        49.74 o
   4   3  -1       1651.46       1725.41        26.30 o
   5   3  -1      17954.21      18192.04       150.78 o
   6   3  -1        822.52        889.65        18.72 o
   7   3  -1      36594.81      37091.41       234.77 o
   8   3  -1       1501.38       1563.34        23.14 o
   9   3  -1       1060.43       1054.55        20.31 o
  10   3  -1       2598.26       2582.51        27.27 o
  11   3  -1        939.92        944.25        18.49 o
  12   3  -1        610.05        606.22        15.14 o
  13   3  -1       7672.63       7488.57       132.93 o
  14   3  -1        620.06        587.78        15.67 o
  15   3  -1       7792.76       7877.70        81.00 o
  16   3  -1        383.25        373.16        34.05 o
  17   3  -1         40.71         16.69        14.67 o
  18   3  -1        425.87        429.22        48.89 o
  19   3  -1       4148.55       4147.47       119.46 o
  20   3  -1        667.43        719.02        53.08 o
  21   3  -1       3977.71       4257.29       127.51 o
  22   3  -1        700.66        740.53        48.79 o
   1   4  -1       1650.55       1749.24        25.39 o
   2   4  -1       9424.83       9514.22        56.21 o
   3   4  -1        287.05        273.97        11.49 o
   4   4  -1      11823.80      11308.80       100.08 o
   5   4  -1       1542.48       1604.14        26.49 o
   6   4  -1      10340.61      10552.51       133.13 o
   7   4  -1       5750.36       5798.58        59.17 o
   8   4  -1      11379.40      11230.50        72.35 o
   9   4  -1        319.64        331.32        12.48 o
  10   4  -1      18978.61      18876.21       110.06 o
  11   4  -1       1005.27       1013.78        22.17 o
  12   4  -1        152.01        178.73        10.05 o
  13   4  -1        654.68        692.91        20.88 o
  14   4  -1         67.62         65.20         8.62 o
  15   4  -1       1148.85       1248.21        33.99 o
  16   4  -1       2630.52       2740.29       103.02 o
  17   4  -1        484.52        449.53        33.93 o
  18   4  -1       7656.74       7844.41       115.67 o
  19   4  -1       1409.61       1465.60        62.73 o
  20   4  -1        130.48        148.24        23.64 o
  21   4  -1        875.72        804.47        49.46 o
  22   4  -1       3137.47       3182.62        98.33 o
   1   5  -1      14753.48      14618.50        72.65 o
   2   5  -1       5363.47       5297.66        48.18 o
   3   5  -1        225.32        203.62        10.59 o
   4   5  -1       1681.57       1728.25        38.59 o
   5   5  -1       7230.64       7163.65        86.44 o
   6   5  -1        150.40        151.73        10.55 o
   7   5  -1       5654.06       5526.36        68.15 o
   8   5  -1        379.33        404.82        16.11 o
   9   5  -1       4142.68       4147.15        56.95 o
  10   5  -1       1502.29       1610.76        36.18 o
  11   5  -1        902.18        939.29        39.56 o
  12   5  -1       2710.60       2725.45        71.35 o
  13   5  -1      11921.46      12089.14       108.56 o
  14   5  -1        121.58        135.75        14.13 o
  15   5  -1       3328.86       3343.76        67.89 o
  16   5  -1       2309.94       2491.09        76.01 o
  17   5  -1        617.94        648.60        40.91 o
  18   5  -1        326.43        345.07        32.12 o
  19   5  -1       1374.86       1328.34        60.29 o
  20   5  -1        126.70        146.26        20.86 o
  21   5  -1       2418.42       2439.88        75.20 o
   1   6  -1       4701.35       4615.49        53.30 o
   2   6  -1      15317.70      15110.88        94.77 o
   3   6  -1       1892.88       1887.87        44.15 o
   4   6  -1      10484.99      10580.53       147.00 o
   5   6  -1       3471.03       3620.31        62.27 o
   6   6  -1        151.58        156.55        16.60 o
   7   6  -1       1030.00       1071.34        31.70 o
   8   6  -1        903.78        969.92        30.84 o
   9   6  -1       2396.89       2402.72        49.08 o
  10   6  -1       7467.35       7392.58        83.57 o
  11   6  -1         27.89         25.45         9.08 o
  12   6  -1       6775.79       6631.70       123.70 o
  13   6  -1       3310.02       3262.71        63.32 o
  14   6  -1        348.50        317.44        30.19 o
  15   6  -1        229.67        220.89        35.34 o
  16   6  -1       7861.02       7924.29       139.59 o
  17   6  -1         82.04         87.42        20.37 o
  18   6  -1       1763.45       1824.27        67.29 o
  19   6  -1         79.63        128.84        24.44 o
  20   6  -1         60.62         47.31        22.00 o
   1   7  -1       8653.83       8242.69       125.92 o
   2   7  -1       1036.85        994.26        61.48 o
   3   7  -1       1847.65       1814.44        67.19 o
   4   7  -1       5141.55       4952.12       169.38 o
   5   7  -1       4888.44       4890.52        90.30 o
   6   7  -1       2270.90       2268.24        62.43 o
   7   7  -1      18108.71      18436.99       407.58 o
   8   7  -1       1807.33       1821.25        49.61 o
   9   7  -1       1871.65       1891.66        51.15 o
  10   7  -1       5716.89       5712.58       125.70 o
  11   7  -1       2797.06       2883.64        63.23 o
  12   7  -1         20.39          0.24        11.59 o
  13   7  -1       2413.56       2366.38        58.23 o
  14   7  -1         66.38         47.91        18.27 o
  15   7  -1       3023.20       3042.77        88.15 o
  16   7  -1         99.33        138.62        22.28 o
  17   7  -1        769.22        817.70        60.65 o
  18   7  -1       2565.05       2508.92        84.73 o
  19   7  -1       3714.54       3643.95       104.95 o
  20   7  -1        168.23        199.69        24.58 o
   1   8  -1       2324.69       2153.09        84.62 o
   2   8  -1       2493.67       2384.88        82.86 o
   3   8  -1       1769.44       1718.76        71.28 o
   4   8  -1      12337.56      12091.78       216.35 o
   5   8  -1       3909.69       3852.79        54.41 o
   6   8  -1       1648.73       1704.51        41.98 o
   7   8  -1       5813.05       5738.13        70.14 o
   8   8  -1       2792.01       2681.10        50.63 o
   9   8  -1        130.39        133.45        17.31 o
  10   8  -1       6219.53       6295.54        82.23 o
  11   8  -1        343.20        339.75        21.44 o
  12   8  -1       2282.56       2261.06        51.96 o
  13   8  -1       1973.37       1939.44        53.33 o
  14   8  -1        731.75        759.20        38.12 o
  15   8  -1       2835.71       2913.11        74.11 o
  16   8  -1       1240.34       1252.77        57.26 o
  17   8  -1         54.05         58.78        17.94 o
  18   8  -1       2086.21       2101.25        68.89 o
  19   8  -1       1978.63       1965.76        89.85 o
   1   9  -1       6723.82       5743.76       888.46 o
   2   9  -1      10588.05      10301.55       279.33 o
   3   9  -1        346.10        395.79       105.65 o
   4   9  -1       1409.35       1528.19       135.56 o
   5   9  -1       2338.81       2382.64        90.63 o
   6   9  -1         28.93         27.19        12.10 o
   7   9  -1       1815.56       1824.47        40.39 o
   8   9  -1         14.70          4.95         8.49 o
   9   9  -1       1637.79       1694.04        45.40 o
  10   9  -1       3155.31       3138.52        58.96 o
  11   9  -1        282.21        277.91        20.14 o
  12   9  -1       4405.93       4531.97        74.64 o
  13   9  -1       5194.17       5259.95        97.31 o
  14   9  -1        802.24        800.72        58.05 o
  15   9  -1       1237.08       1294.52        74.86 o
  16   9  -1       3347.91       3329.95       108.82 o
  17   9  -1        371.86        427.48        34.66 o
   1  10  -1       4114.40       3791.50       183.99 o
   2  10  -1       2717.43       2664.00       101.82 o
   3  10  -1         83.64        150.34        32.50 o
   4  10  -1       2851.22       2899.70       106.02 o
   5  10  -1        618.07        646.29        53.40 o
   6  10  -1        171.67        224.60        37.77 o
   7  10  -1       5407.65       5397.74       171.14 o
   8  10  -1        779.10        735.59        51.51 o
   9  10  -1       1253.21       1241.37        56.85 o
  10  10  -1       2112.94       2134.91        74.01 o
  11  10  -1        677.93        705.31        55.30 o
  12  10  -1       1158.85       1232.02        57.28 o
  13  10  -1       1862.66       2285.49       276.84 o
  14  10  -1         50.31        200.94        98.51 o
  15  10  -1       1329.49       1455.70        69.28 o
  16  10  -1       2325.08       2525.51       106.12 o
   1  11  -1       1721.26       1821.88        91.43 o
   2  11  -1        293.56        334.84        45.48 o
   3  11  -1        980.38       1072.48       112.51 o
   4  11  -1       8114.24       7829.00       150.83 o
   5  11  -1       1724.42       1403.97       259.71 o
   6  11  -1       1846.32       1977.67       133.54 o
   7  11  -1       4168.31       4286.38       107.13 o
   8  11  -1       3984.59       4067.83       162.55 o
   9  11  -1        276.23        260.46        30.59 o
  10  11  -1       2492.81       2655.28        86.52 o
  11  11  -1        705.88        705.14        51.80 o
  12  11  -1        126.02        105.86        25.21 o
  13  11  -1        857.47       1010.42       134.21 o
  14  11  -1        161.78        246.97        49.47 o
   1  12  -1       4089.90       4248.59       143.91 o
   2  12  -1       2045.56       2045.18       103.47 o
   3  12  -1          4.58         65.14        40.76 o
   4  12  -1       1552.06       1592.75        91.74 o
   5  12  -1       1803.32       1802.59        98.37 o
   6  12  -1       1169.50       1200.78        80.68 o
   7  12  -1       2493.68       2598.44        87.11 o
   8  12  -1        803.55        800.34        50.13 o
   9  12  -1       1587.96       1557.03        69.50 o
  10  12  -1       2481.65       2445.19        86.50 o
  11  12  -1        314.44        303.76        38.05 o
  12  12  -1        501.50        601.32        58.69 o
   1  13  -1       1520.53       1577.09        78.05 o
   2  13  -1       6558.04       6568.34       191.72 o
   3  13  -1         52.23         41.98        50.19 o
   4  13  -1       1613.17       1623.95        98.34 o
   5  13  -1        438.33        415.21        52.27 o
   6  13  -1         82.89         87.12        33.24 o
   7  13  -1        634.26        697.68        51.82 o
   8  13  -1         15.53         32.35        22.67 o
   9  13  -1        361.94        353.14        42.18 o
   1  14  -1       1347.70       1289.38        91.15 o
   2  14  -1        318.78        328.59        73.97 o
   3  14  -1       1282.07       1206.47       125.99 o
   4  14  -1        595.86        641.30        89.97 o
   5  14  -1       2273.70       2202.06       161.95 o
   4   0   0      36063.52      35820.53       144.72 o
   6   0   0       3886.12       3827.92        31.16 o
   8   0   0      22361.06      22978.12        93.71 o
  10   0   0       4092.34       4120.13        47.86 o
  12   0   0      10033.83       9712.51        85.04 o
  14   0   0      17682.25      17351.00        98.81 o
  16   0   0        358.55        369.42        21.66 o
  18   0   0       1782.01       1714.02        95.19 o
  20   0   0       2066.79       1939.01        86.14 o
  22   0   0       2911.99       2937.14       184.26 o
   2   1   0         48.58         47.67         8.05 o
   3   1   0      21227.42      21818.99       221.57 o
   4   1   0        248.67        272.10         6.37 o
   5   1   0      47431.43      47222.16       391.38 o
   6   1   0       1982.48       2080.92        18.87 o
   7   1   0        951.28        982.33        15.11 o
   8   1   0        601.20        592.60         9.41 o
   9   1   0      17288.80      17093.34        70.91 o
  10   1   0        358.23        417.78         9.09 o
  11   1   0      12070.52      11790.87        94.91 o
  12   1   0        854.97        835.89        16.87 o
  13   1   0       2341.92       2264.15        30.87 o
  14   1   0         23.70         39.39         6.63 o
  15   1   0       5427.43       5104.12        63.46 o
  16   1   0         65.42         87.06        18.81 o
  17   1   0       9370.17       9258.93       151.02 o
  18   1   0        247.80        355.90        29.55 o
  19   1   0       1291.11       1360.71        50.09 o
  20   1   0        397.43        401.56        32.56 o
  21   1   0        692.07        733.65        39.55 o
  22   1   0        713.31        710.21        67.71 o
   0   2   0       2837.47       3078.96        73.77 o
   1   2   0         60.39         51.20         6.48 o
   2   2   0      14357.17      14816.80       140.73 o
   3   2   0       1317.06       1350.06        19.66 o
   4   2   0         30.57         54.52         7.76 o
   5   2   0       1043.56       1044.90        14.92 o
   6   2   0      35252.81      35237.58       215.08 o
   7   2   0       1098.40       1140.54        16.89 o
   8   2   0      18115.33      18016.26       109.60 o
   9   2   0        179.20        169.04         7.47 o
  10   2   0       3870.20       3810.70        33.74 o
  11   2   0        679.73        656.71        16.46 o
  12   2   0       7057.35       6942.75        62.74 o
  13   2   0          6.15          9.39         3.08 o
  14   2   0       2227.38       2223.58        35.03 o
  15   2   0        359.78        381.34        21.59 o
  16   2   0       4499.41       4591.97       131.49 o
  17   2   0        136.38        137.80        22.98 o
  18   2   0        337.29        368.72        29.08 o
  19   2   0        337.45        374.37        41.39 o
  20   2   0       9858.58       9602.63       276.00 o
  21   2   0        282.33        385.17        41.00 o
  22   2   0       2237.89       2301.91       115.86 o
   0   3   0       3249.67       3339.46        60.63 o
   1   3   0       9981.02      10362.31        73.92 o
   2   3   0        692.51        711.91        27.34 o
   3   3   0      30362.54      29757.37       131.45 o
   4   3   0        663.47        691.66        15.07 o
   5   3   0        665.06        609.95        14.47 o
   6   3   0         62.06         59.61         6.02 o
   7   3   0         43.68         62.15         6.37 o
   8   3   0        444.43        462.42        12.62 o
   9   3   0       8228.43       8014.42        83.30 o
  10   3   0        570.24        589.69        15.58 o
  11   3   0      16028.96      15938.81        99.59 o
  12   3   0         35.83         51.16         7.93 o
  13   3   0        257.69        278.94         9.10 o
  14   3   0       1144.90       1161.97        16.87 o
  15   3   0       4497.74       4530.96        57.78 o
  16   3   0        447.00        460.57        21.15 o
  17   3   0       7383.01       7122.16       123.87 o
  18   3   0        656.03        636.38        34.82 o
  19   3   0        761.23        757.14        38.40 o
  20   3   0        129.05        125.02        19.07 o
  21   3   0        131.42        151.59        19.57 o
  22   3   0        128.44        138.37        48.73 o
   0   4   0      31064.60      29959.01       210.59 o
   1   4   0          2.83         23.23        13.72 o
   2   4   0      14724.17      15400.73       108.44 o
   3   4   0       7632.50       7945.24        92.99 o
   4   4   0       8161.82       8347.94        53.21 o
   5   4   0       1060.68       1088.98        21.46 o
   6   4   0      11703.44      11917.10       101.91 o
   7   4   0        365.63        401.63        13.84 o
   8   4   0       5163.04       5045.52        46.81 o
   9   4   0        124.98        148.11         8.67 o
  10   4   0       6415.05       6305.78        58.89 o
  11   4   0       1012.01       1028.49        23.67 o
  12   4   0       9371.38       9322.91        99.94 o
  13   4   0        101.64        108.15        13.34 o
  14   4   0      18571.14      18141.65       127.15 o
  15   4   0        139.00        117.28        14.30 o
  16   4   0          3.65         14.03         9.64 o
  17   4   0        107.97         82.96        16.06 o
  18   4   0       1890.66       1792.83        57.10 o
  19   4   0         32.90         44.36        19.02 o
  20   4   0       1803.74       1796.79        60.72 o
  21   4   0        327.81        359.82        29.62 o
  22   4   0       1603.02       1535.72       131.72 o
   0   5   0       1140.30       1153.02        47.64 o
   1   5   0       1095.82       1116.93        28.92 o
   2   5   0        677.85        644.40        17.03 o
   3   5   0      19986.59      20305.18        85.12 o
   4   5   0        217.14        262.24        13.06 o
   5   5   0      29786.97      30846.37       196.29 o
   6   5   0       1035.37       1013.70        20.93 o
   7   5   0       1439.77       1457.68        25.29 o
   8   5   0       6546.81       6589.92       106.37 o
   9   5   0      18537.52      18699.25       321.26 o
  10   5   0         47.71         53.12        10.13 o
  11   5   0       3584.85       3604.03        59.71 o
  12   5   0       3874.11       3937.76       107.56 o
  13   5   0        666.03        668.29        21.88 o
  14   5   0        575.77        577.02        25.35 o
  15   5   0        263.72        247.39        22.96 o
  16   5   0         76.64         94.06        13.43 o
  17   5   0       7269.28       7144.25       153.08 o
  18   5   0          5.60          0.05        14.07 o
  19   5   0       3491.38       3464.31        82.28 o
  20   5   0       1310.40       1347.99        53.33 o
  21   5   0       1507.97       1440.13        66.39 o
   0   6   0      14475.28      14434.83       140.20 o
   1   6   0       1697.32       1765.64        39.40 o
   2   6   0       3663.39       3492.51        39.84 o
   3   6   0       4182.20       4174.53        54.17 o
   4   6   0         72.13         82.70        15.07 o
   5   6   0       4443.15       4550.70        51.52 o
   6   6   0      11474.86      11341.32        80.23 o
   7   6   0       1493.56       1556.36        31.97 o
   8   6   0      12363.28      12394.83       130.73 o
   9   6   0       5379.64       5358.90        60.22 o
  10   6   0         67.55         80.19        10.78 o
  11   6   0          6.00         43.11        21.45 o
  12   6   0       5688.86       5726.33        65.41 o
  13   6   0        629.17        645.07        30.33 o
  14   6   0       3609.35       3664.09        72.76 o
  15   6   0         74.55         88.85        15.76 o
  16   6   0        937.14        978.46        32.71 o
  17   6   0       4354.67       4356.36        81.06 o
  18   6   0        180.69        173.38        21.93 o
  19   6   0        421.58        490.95        36.43 o
  20   6   0       5356.26       5457.09       187.85 o
  21   6   0        329.20        362.65        35.44 o
   0   7   0       8704.71       8411.60       211.41 o
   1   7   0       3939.38       3932.85       103.17 o
   2   7   0        645.04        687.37        47.22 o
   3   7   0      12170.77      12005.04       119.52 o
   4   7   0       1019.04       1020.51        33.79 o
   5   7   0       1618.27       1666.88        31.74 o
   6   7   0       1795.36       1875.48        34.46 o
   7   7   0        338.78        391.00        18.08 o
   8   7   0       1484.31       1439.49        31.96 o
   9   7   0       1842.44       1812.30        37.06 o
  10   7   0        930.36        915.72        26.90 o
  11   7   0       8047.34       7937.70       103.21 o
  12   7   0       1650.81       1618.01        38.69 o
  13   7   0        642.90        684.24        27.98 o
  14   7   0       5861.95       5914.12        94.80 o
  15   7   0       6002.28       6146.46       103.71 o
  16   7   0         21.13         37.32        15.89 o
  17   7   0       1992.41       2012.96        56.15 o
  18   7   0        542.89        586.40        35.94 o
  19   7   0         81.60         67.58        15.07 o
  20   7   0        493.10        456.84        33.31 o
   0   8   0      10953.54      10706.21       256.09 o
   1   8   0       2681.15       2731.11       154.39 o
   2   8   0       1734.78       1961.42        79.27 o
   3   8   0       4485.27       4329.62        51.68 o
   4   8   0       1132.12       1165.71        35.80 o
   5   8   0       1148.43       1246.31        40.07 o
   6   8   0       3759.15       3995.39        70.59 o
   7   8   0        227.54        237.05        14.68 o
   8   8   0       4744.34       4659.46        72.91 o
   9   8   0       2005.74       2001.10        42.41 o
  10   8   0          0.79          6.23         8.67 o
  11   8   0       3928.92       3845.97        58.87 o
  12   8   0       1853.60       1834.53        41.98 o
  13   8   0        144.45        142.59        15.47 o
  14   8   0       4037.68       4016.59        64.88 o
  15   8   0        940.40        945.19        37.77 o
  16   8   0       1570.77       1553.22        48.70 o
  17   8   0        707.45        680.43        37.43 o
  18   8   0       2388.17       2405.03        70.32 o
  19   8   0        255.09        244.91        24.85 o
   0   9   0       1787.68       1917.73       118.51 o
   1   9   0        509.67        596.70        51.16 o
   2   9   0       3338.39       3278.86        88.21 o
   3   9   0       6716.97       6639.09       155.39 o
   4   9   0          0.60          9.48        21.49 o
   5   9   0       6256.36       6469.26       108.03 o
   6   9   0       6687.64       6799.01        93.39 o
   7   9   0        222.38        256.99        21.64 o
   8   9   0       4028.24       4294.40        61.80 o
   9   9   0       6287.78       6498.65       110.95 o
  10   9   0        492.47        520.62        23.29 o
  11   9   0       2068.93       2128.22        55.82 o
  12   9   0       1034.01       1045.05        53.44 o
  13   9   0         43.60         36.95        12.97 o
  14   9   0        181.57        188.08        25.38 o
  15   9   0        148.68        161.42        31.66 o
  16   9   0       1785.07       1734.74        89.97 o
  17   9   0       2658.40       2804.66       108.67 o
  18   9   0         10.51         16.12        14.87 o
   0  10   0       3567.81       3700.38       169.78 o
   1  10   0         57.72         95.61        27.02 o
   2  10   0       1982.08       1822.48       103.08 o
   3  10   0       4999.15       4916.27       141.86 o
   4  10   0         27.07        140.81        35.10 o
   5  10   0       4756.19       4428.06       146.01 o
   6  10   0       4256.48       4242.14       119.03 o
   7  10   0        456.64        474.88        34.54 o
   8  10   0       3894.86       3957.39       102.66 o
   9  10   0       2210.66       2264.70        74.06 o
  10  10   0         71.84         76.41        23.46 o
  11  10   0       3339.33       3553.59        93.53 o
  12  10   0       2099.62       2126.45        73.62 o
  13  10   0        321.44        349.86        33.68 o
  14  10   0       2790.82       2712.61       231.15 o
  15  10   0       1218.22       1112.79       267.15 o
  16  10   0         64.65         68.62        33.89 o
   0  11   0      17758.09      17139.00       402.94 o
   1  11   0       2491.34       2453.68        96.35 o
   2  11   0        432.34        522.67       110.38 o
   3  11   0       3142.01       3135.82       140.47 o
   4  11   0       4378.47       4126.32       149.91 o
   5  11   0        245.07        265.39        40.25 o
   6  11   0        493.75        539.54        38.80 o
   7  11   0          8.73          6.56        15.16 o
   8  11   0       1808.61       1799.28        68.29 o
   9  11   0       1075.21       1095.06        54.27 o
  10  11   0       1090.95       1094.62        53.74 o
  11  11   0       1806.59       1849.31        81.22 o
  12  11   0       3466.50       3466.16        97.17 o
  13  11   0         33.66         -2.03        70.15 o
  14  11   0       3733.99       3440.57       230.30 o
  15  11   0        743.26        591.59       173.05 o
   0  12   0        437.04        515.17        79.99 o
   1  12   0        359.01        361.01        49.62 o
   2  12   0        890.03        813.96       108.23 o
   3  12   0       2943.99       2874.40       100.90 o
   4  12   0         97.90        111.99        28.15 o
   5  12   0       3595.42       3746.15        89.39 o
   6  12   0       1973.68       1960.50       101.60 o
   7  12   0        125.70        111.51        20.47 o
   8  12   0        203.00        202.72        26.83 o
   9  12   0       2315.43       2255.34        79.50 o
  10  12   0         22.74        -33.45        78.42 o
  11  12   0       1987.74       1876.70        96.63 o
  12  12   0        386.54        365.75        68.04 o
  13  12   0        444.93        255.97       243.26 o
   0  13   0        797.58        819.50       101.80 o
   1  13   0         92.18         97.47        30.63 o
   2  13   0       2114.06       2026.77       109.33 o
   3  13   0       1158.62       1252.64        87.60 o
   4  13   0        325.25        411.75        76.93 o
   5  13   0        593.60        689.05        67.09 o
   6  13   0       6841.92       7094.99       354.67 o
   7  13   0          4.43         41.05        44.38 o
   8  13   0       3462.33       3230.34       111.73 o
   9  13   0        884.24        831.83        57.74 o
  10  13   0        670.78        640.42        63.69 o
   0  14   0        814.91        867.22       106.99 o
   1  14   0       2446.54       2499.94       125.00 o
   2  14   0        605.23        686.48        95.56 o
   3  14   0       3342.24       3448.55       202.87 o
   4  14   0         94.34        107.48        46.95 o
   5  14   0        417.91        437.54        74.82 o
   6  14   0        874.11        919.78       104.01 o
   2   0   1        553.21        562.15        13.90 o
   4   0   1      56659.29      56639.64       177.93 o
   6   0   1       1157.97       1118.84        43.12 o
   8   0   1      19024.16      19023.46       126.42 o
  10   0   1      13365.85      13547.43       231.86 o
  12   0   1       1419.30       1348.84        50.29 o
  14   0   1        630.43        609.66        38.24 o
  16   0   1       3076.18       3094.31       153.32 o
  18   0   1       9482.63       9206.63       231.10 o
  20   0   1        836.38        853.68        96.61 o
  22   0   1       5430.04       5234.61       243.85 o
   1   1   1      23958.59      24900.47       212.23 o
   2   1   1       6193.15       5962.55        42.54 o
   3   1   1       1184.87       1094.60        21.52 o
   4   1   1        656.76        633.09        10.23 o
   5   1   1      11938.86      11791.54       104.36 o
   6   1   1       1272.59       1347.79        16.68 o
   7   1   1      19637.34      19539.50        98.11 o
   8   1   1        344.81        381.63        11.06 o
   9   1   1       7570.12       7661.24        53.61 o
  10   1   1        720.19        765.14        14.25 o
  11   1   1       3197.81       3098.60        30.14 o
  12   1   1        841.65        815.79        16.97 o
  13   1   1      12296.88      12177.56        83.74 o
  14   1   1        406.56        418.28        24.35 o
  15   1   1       5991.74       6057.71       111.76 o
  16   1   1        245.92        284.65        22.05 o
  17   1   1         41.87         49.11        11.41 o
  18   1   1        360.77        344.40        24.36 o
  19   1   1       4584.78       4541.16        84.72 o
  20   1   1        246.44        255.91        42.18 o
  21   1   1       3157.17       3089.63       191.37 o
  22   1   1         96.24        158.99        37.01 o
   1   2   1       2953.60       2901.24        38.41 o
   2   2   1      73881.74      75122.56       247.99 o
   3   2   1        443.10        453.26         8.92 o
   4   2   1      18473.28      18813.80       112.97 o
   5   2   1       3280.06       3541.39        40.12 o
   6   2   1       1328.81       1327.22        14.25 o
   7   2   1       1881.36       1966.58        22.32 o
   8   2   1        277.02        295.07         9.63 o
   9   2   1        490.36        519.20        13.26 o
  10   2   1      18790.57      18829.65       176.31 o
  11   2   1        294.39        316.30        17.30 o
  12   2   1      16870.87      16713.76       188.66 o
  13   2   1         32.42         41.91         5.98 o
  14   2   1       2049.75       2089.16        29.35 o
  15   2   1        487.27        460.68        17.13 o
  16   2   1      10509.74      10466.43        99.98 o
  17   2   1        141.70        200.08        20.62 o
  18   2   1       1986.48       1933.85        54.71 o
  19   2   1        119.37        120.72        16.80 o
  20   2   1        203.68        225.62        38.80 o
  21   2   1         16.66          3.50        32.88 o
  22   2   1        653.23        683.67        64.78 o
   1   3   1      21743.88      21840.73        89.67 o
   2   3   1        895.82        884.95        16.14 o
   3   3   1       9130.11       9244.43        49.17 o
   4   3   1       1760.12       1874.74        21.62 o
   5   3   1      18277.78      18517.92        73.22 o
   6   3   1        810.89        840.97        13.98 o
   7   3   1      36412.21      36655.15       223.33 o
   8   3   1       1548.36       1565.45        19.90 o
   9   3   1       1032.36        975.64        18.30 o
  10   3   1       2565.86       2558.66        40.09 o
  11   3   1        999.64       1002.19        21.98 o
  12   3   1        565.26        576.78        18.28 o
  13   3   1       7541.43       7520.04        68.15 o
  14   3   1        613.60        599.02        19.77 o
  15   3   1       7743.17       7755.82        81.21 o
  16   3   1        343.10        346.46        18.58 o
  17   3   1         40.39         36.67         8.72 o
  18   3   1        453.65        468.85        28.79 o
  19   3   1       4116.31       4158.04        83.45 o
  20   3   1        679.08        651.54        60.04 o
  21   3   1       4043.01       4032.48       146.30 o
  22   3   1        713.37        545.93        81.66 o
   1   4   1       1624.91       1705.57        29.16 o
   2   4   1       9344.11       9709.51        99.96 o
   3   4   1        291.24        278.14        10.31 o
   4   4   1      11572.17      11219.31        85.27 o
   5   4   1       1564.14       1595.54        22.04 o
   6   4   1      10423.88      10638.32        70.75 o
   7   4   1       5623.27       5627.89        40.73 o
   8   4   1      11280.45      11116.03        68.13 o
   9   4   1        364.66        357.44        12.55 o
  10   4   1      19191.24      18981.78        95.11 o
  11   4   1        983.94        971.43        20.10 o
  12   4   1        166.03        186.53        12.66 o
  13   4   1        718.33        715.90        24.25 o
  14   4   1         88.57         91.71        11.36 o
  15   4   1       1191.38       1220.04        35.02 o
  16   4   1       2672.37       2743.49        52.35 o
  17   4   1        481.29        485.40        27.61 o
  18   4   1       7570.05       7552.74       133.20 o
  19   4   1       1414.45       1443.49        56.24 o
  20   4   1        128.88        194.46        72.74 o
  21   4   1        824.81        793.12        67.06 o
  22   4   1       3103.07       3041.63       181.90 o
   1   5   1      14725.50      14982.06        95.39 o
   2   5   1       5523.49       5514.04        67.53 o
   3   5   1        254.39        243.82        10.66 o
   4   5   1       1589.58       1594.94        25.02 o
   5   5   1       7274.01       7261.56        52.74 o
   6   5   1        133.60        132.45         9.72 o
   7   5   1       5820.29       5751.83        66.47 o
   8   5   1        327.91        314.51        13.39 o
   9   5   1       4002.34       3990.06        44.94 o
  10   5   1       1613.65       1645.69        29.56 o
  11   5   1        833.34        830.09        21.33 o
  12   5   1       2673.81       2650.29        33.44 o
  13   5   1      11862.80      11805.54        83.28 o
  14   5   1        129.75        140.45        12.85 o
  15   5   1       3428.79       3462.60        65.77 o
  16   5   1       2256.21       2270.34        51.38 o
  17   5   1        622.12        632.37        31.51 o
  18   5   1        324.43        328.86        36.32 o
  19   5   1       1418.42       1330.85        58.57 o
  20   5   1        127.41         89.74        26.10 o
  21   5   1       2406.36       2254.58       115.56 o
   1   6   1       4521.54       4597.83        72.71 o
   2   6   1      15583.88      16121.27       147.09 o
   3   6   1       1924.90       1948.78        71.34 o
   4   6   1      10331.85      10329.42       123.10 o
   5   6   1       3528.46       3672.32        46.94 o
   6   6   1        156.85        150.08        14.50 o
   7   6   1       1153.85       1142.74        26.16 o
   8   6   1        934.39        966.64        25.00 o
   9   6   1       2302.18       2274.33        38.85 o
  10   6   1       7451.66       7293.58        70.67 o
  11   6   1         18.28          1.27         7.10 o
  12   6   1       6716.12       6545.83        66.06 o
  13   6   1       3245.53       3198.77        50.09 o
  14   6   1        353.15        370.26        19.69 o
  15   6   1        260.05        259.20        17.77 o
  16   6   1       7721.10       7643.37        95.35 o
  17   6   1         79.91         68.41        13.18 o
  18   6   1       1798.27       1833.58        67.75 o
  19   6   1        117.74         68.34        24.30 o
  20   6   1         67.01         80.64        30.20 o
   1   7   1       8522.88       8873.19       163.90 o
   2   7   1       1118.18       1230.39        64.34 o
   3   7   1       1869.02       1878.11        88.80 o
   4   7   1       5023.63       4914.57        75.41 o
   5   7   1       4776.44       4808.18        60.55 o
   6   7   1       2281.27       2232.14        71.47 o
   7   7   1      18083.74      18312.31       224.10 o
   8   7   1       1799.59       1770.68        34.69 o
   9   7   1       1960.25       1955.33        47.43 o
  10   7   1       5699.62       5711.05        72.86 o
  11   7   1       2779.32       2742.43        45.12 o
  12   7   1         43.97         43.86        10.10 o
  13   7   1       2603.53       2541.46        55.38 o
  14   7   1         75.12         70.05        10.85 o
  15   7   1       3042.70       3062.11        56.68 o
  16   7   1         90.19         70.06        11.74 o
  17   7   1        772.99        799.27        44.45 o
  18   7   1       2534.03       2403.43        77.86 o
  19   7   1       3711.00       3615.84       257.25 o
  20   7   1        171.76        190.47        34.49 o
   1   8   1       2371.23       2366.65        92.49 o
   2   8   1       2557.11       2878.33       100.86 o
   3   8   1       1762.21       1775.37        80.55 o
   4   8   1      12517.33      13106.76       165.61 o
   5   8   1       3872.96       3882.56       120.01 o
   6   8   1       1555.34       1657.26        38.69 o
   7   8   1       5792.65       5704.77        73.90 o
   8   8   1       2817.65       2764.05        53.54 o
   9   8   1        168.04        179.39        16.32 o
  10   8   1       6142.20       6269.55        73.36 o
  11   8   1        334.05        375.00        21.04 o
  12   8   1       2212.34       2231.67        47.18 o
  13   8   1       2035.33       2024.71        49.09 o
  14   8   1        713.56        726.80        30.75 o
  15   8   1       2825.86       2903.62        70.78 o
  16   8   1       1171.69       1211.18        41.33 o
  17   8   1         52.08          3.17        16.00 o
  18   8   1       2131.46       1982.18        88.05 o
  19   8   1       1960.32       1934.60       136.50 o
   1   9   1       6604.91       6548.71       158.28 o
   2   9   1      10552.62      10324.11       567.73 o
   3   9   1        362.26        403.15        53.89 o
   4   9   1       1482.91       1548.56        79.56 o
   5   9   1       2259.91       2291.88        65.20 o
   6   9   1         16.51         10.18        12.26 o
   7   9   1       1876.66       1871.76        63.63 o
   8   9   1         24.13         33.83        15.20 o
   9   9   1       1701.56       1712.93        48.34 o
  10   9   1       3143.33       3068.39        66.52 o
  11   9   1        323.93        324.94        24.15 o
  12   9   1       4366.21       4440.97        70.75 o
  13   9   1       5160.65       5249.27        79.39 o
  14   9   1        792.23        813.09        38.91 o
  15   9   1       1238.10       1243.12        57.38 o
  16   9   1       3323.99       3547.14        97.66 o
  17   9   1        368.38        385.93        41.19 o
   1  10   1       4077.61       4013.98       131.09 o
   2  10   1       2776.38       2772.62       109.75 o
   3  10   1        100.29        112.73        31.84 o
   4  10   1       2872.69       2986.25        77.85 o
   5  10   1        639.09        664.59        38.07 o
   6  10   1        149.17        134.11        20.04 o
   7  10   1       5445.79       5577.58       109.13 o
   8  10   1        779.17        810.05        43.86 o
   9  10   1       1235.49       1188.91        52.99 o
  10  10   1       2045.02       2106.25        70.81 o
  11  10   1        692.64        687.75        42.42 o
  12  10   1       1205.19       1295.67        58.22 o
  13  10   1       1784.55       1753.70        67.62 o
  14  10   1         56.91         89.29        26.00 o
  15  10   1       1386.44       1347.10       122.49 o
  16  10   1       2349.59       2222.38       153.76 o
   1  11   1       1778.95       1770.37        97.86 o
   2  11   1        352.00        378.98        46.30 o
   3  11   1        952.15        932.45        69.50 o
   4  11   1       7983.59       7966.87       184.97 o
   5  11   1       1697.46       1749.69        63.13 o
   6  11   1       1853.53       1936.03        88.53 o
   7  11   1       4125.71       4434.48       101.34 o
   8  11   1       3910.98       4002.78        97.29 o
   9  11   1        274.49        210.36        36.42 o
  10  11   1       2587.06       2618.58       111.80 o
  11  11   1        678.75        652.94        58.00 o
  12  11   1        154.83        143.20        31.60 o
  13  11   1        905.72        915.62       136.93 o
  14  11   1        177.64        172.42        54.69 o
   1  12   1       4114.57       4070.78       146.02 o
   2  12   1       1956.82       1989.64       102.91 o
   3  12   1          5.68         20.60        26.00 o
   4  12   1       1573.83       1648.35        94.01 o
   5  12   1       1849.32       1804.37        97.82 o
   6  12   1       1206.53       1229.01        81.62 o
   7  12   1       2549.72       2615.44       117.73 o
   8  12   1        857.10        856.05        68.47 o
   9  12   1       1504.96       1396.19        87.28 o
  10  12   1       2502.71       2528.79       114.51 o
  11  12   1        299.48        318.47        43.84 o
  12  12   1        458.69        517.82        61.54 o
   1  13   1       1530.24       1547.67        94.86 o
   2  13   1       6497.44       6407.97       190.00 o
   3  13   1         51.36         38.82        27.22 o
   4  13   1       1579.99       1579.76        95.68 o
   5  13   1        465.02        466.56        80.16 o
   6  13   1        115.54        157.69        36.05 o
   7  13   1        608.60        613.73        60.55 o
   8  13   1         15.23         10.40        25.38 o
   9  13   1        361.37        438.08        53.14 o
   0   0   2      63659.98      62484.17       311.35 o
   2   0   2       9379.44       9743.31        82.96 o
   4   0   2       2669.25       2636.97        40.03 o
   6   0   2      10001.61      10034.36       103.97 o
   8   0   2      23507.88      23598.71       100.74 o
  10   0   2       2954.88       2990.99        48.65 o
  12   0   2       9736.74      10105.74       185.97 o
  14   0   2      17149.15      17594.37       583.19 o
  16   0   2       1421.41       1396.13        74.50 o
  18   0   2       4594.38       4485.69       206.53 o
  20   0   2       2117.84       1997.48       146.57 o
   0   1   2        169.03        156.77        12.86 o
   1   1   2       9478.49       9814.27       110.23 o
   2   1   2        607.45        596.44        20.62 o
   3   1   2      40088.19      40513.58       166.00 o
   4   1   2        149.44        147.25         8.73 o
   5   1   2      14144.11      14029.42        63.16 o
   6   1   2        384.16        394.09        13.51 o
   7   1   2       1404.88       1456.26        23.58 o
   8   1   2       1318.59       1262.41        22.28 o
   9   1   2      12309.50      12352.53        72.92 o
  10   1   2       1579.26       1553.64        26.90 o
  11   1   2      10194.66      10340.90       102.87 o
  12   1   2       1008.08        978.20        24.77 o
  13   1   2        917.65        933.67        25.44 o
  14   1   2       1504.07       1495.64        33.36 o
  15   1   2       2745.08       2749.01        46.91 o
  16   1   2       1070.17       1051.43        34.39 o
  17   1   2       6744.24       6734.89        88.59 o
  18   1   2         42.24         56.66        39.25 o
  19   1   2       2266.08       2185.41       105.49 o
  20   1   2        658.47        630.20        60.71 o
  21   1   2        247.31        256.30        41.98 o
   0   2   2       9416.07       9540.31        90.08 o
   1   2   2       5060.88       5520.27        54.00 o
   2   2   2       7572.74       7440.44        59.41 o
   3   2   2       2150.71       2278.52        27.45 o
   4   2   2        180.02        170.92         8.68 o
   5   2   2       1055.97       1088.42        18.91 o
   6   2   2      26012.22      25458.54       164.57 o
   7   2   2        862.89        991.84        22.16 o
   8   2   2      14480.13      14281.27       121.93 o
   9   2   2        693.60        722.81        19.59 o
  10   2   2       1385.92       1403.44        27.63 o
  11   2   2       1028.55       1051.60        24.57 o
  12   2   2       6646.11       6625.61        70.22 o
  13   2   2         91.60         95.36         5.77 o
  14   2   2       5538.01       5611.51        65.90 o
  15   2   2        522.31        545.90        22.11 o
  16   2   2       2546.93       2590.49        49.21 o
  17   2   2        281.96        285.32        22.06 o
  18   2   2       1066.85       1021.29        70.60 o
  19   2   2        562.50        550.50        54.61 o
  20   2   2       7215.28       7027.09       191.17 o
  21   2   2        229.49        287.98        44.62 o
   0   3   2       9489.71       9767.58       140.27 o
   1   3   2       7551.55       7289.25        82.35 o
   2   3   2       1231.12       1288.87        19.89 o
   3   3   2      16536.84      16146.16       103.79 o
   4   3   2       2617.21       2652.14        30.24 o
   5   3   2       9346.99       9670.06        54.76 o
   6   3   2       1978.27       2044.66        26.35 o
   7   3   2       1315.72       1356.39        26.88 o
   8   3   2        130.53        137.05        11.70 o
   9   3   2      11180.67      11135.58        97.68 o
  10   3   2        779.20        765.07        27.89 o
  11   3   2      12144.02      12344.21       124.96 o
  12   3   2        214.85        212.23        13.41 o
  13   3   2        465.64        472.64        20.58 o
  14   3   2        880.20        890.09        26.04 o
  15   3   2       4043.05       4000.65        50.78 o
  16   3   2        359.66        331.50        18.66 o
  17   3   2       5133.26       5081.44        83.60 o
  18   3   2        273.29        246.39        25.99 o
  19   3   2       1593.46       1544.65        87.74 o
  20   3   2        111.79         51.33        21.87 o
  21   3   2        403.58        346.78        45.56 o
   0   4   2      33565.96      34456.62       225.72 o
   1   4   2       1306.54       1355.76        20.88 o
   2   4   2      11401.04      11777.41        67.68 o
   3   4   2       1581.58       1649.31        30.02 o
   4   4   2       7339.50       7727.68        67.64 o
   5   4   2       1557.52       1619.45        26.39 o
   6   4   2      12562.42      12945.10       143.72 o
   7   4   2        368.56        380.33        14.52 o
   8   4   2       4722.31       4690.55        48.73 o
   9   4   2        479.34        517.50        17.97 o
  10   4   2       2838.69       2878.37        54.29 o
  11   4   2       2869.54       2801.11        55.17 o
  12   4   2       5558.98       5349.46        76.10 o
  13   4   2        311.48        266.49        16.44 o
  14   4   2      13972.00      13506.24       128.76 o
  15   4   2        990.64       1011.82        32.66 o
  16   4   2        306.97        307.09        23.87 o
  17   4   2        292.59        289.53        26.17 o
  18   4   2       1529.49       1536.24        60.90 o
  19   4   2        103.88         70.95        22.57 o
  20   4   2       2579.83       2443.99       111.01 o
  21   4   2        339.33        368.50        46.58 o
   0   5   2       2595.75       2744.01        59.28 o
   1   5   2       2273.66       2470.93        43.98 o
   2   5   2       1872.23       1817.08        49.35 o
   3   5   2      17508.68      17095.50       230.45 o
   4   5   2        641.94        643.30        25.38 o
   5   5   2      13230.42      12987.40        96.93 o
   6   5   2       6732.94       6683.09        63.31 o
   7   5   2        147.97        143.11        10.21 o
   8   5   2       2036.45       1973.14        37.20 o
   9   5   2      11812.40      11700.77        90.53 o
  10   5   2       1030.47       1003.76        26.85 o
  11   5   2       8881.67       8841.92       105.91 o
  12   5   2        733.85        726.30        33.96 o
  13   5   2        474.33        494.00        25.67 o
  14   5   2        170.91        186.24        17.74 o
  15   5   2       1485.58       1459.50        49.10 o
  16   5   2        406.88        406.18        31.03 o
  17   5   2       6616.41       6552.57       121.53 o
  18   5   2        197.84        201.86        24.07 o
  19   5   2       1404.70       1482.12        83.40 o
  20   5   2       1536.58       1512.95        91.90 o
  21   5   2        901.08        931.01        97.06 o
   0   6   2       6906.11       6910.42       188.66 o
   1   6   2       1408.36       1309.95        60.31 o
   2   6   2       6975.73       6766.61        74.79 o
   3   6   2       1566.93       1487.58        31.60 o
   4   6   2         77.31         67.86        14.90 o
   5   6   2       3329.76       3285.14        45.96 o
   6   6   2      15892.88      15591.65       118.55 o
   7   6   2        454.45        426.70        16.95 o
   8   6   2       9190.17       9306.81        95.38 o
   9   6   2       5024.48       4862.86        62.13 o
  10   6   2        576.45        568.34        20.39 o
  11   6   2       1790.77       1802.27        38.48 o
  12   6   2       4544.87       4592.73        69.48 o
  13   6   2        109.75        117.66        14.80 o
  14   6   2       2076.74       2082.43        55.02 o
  15   6   2        711.19        738.90        49.14 o
  16   6   2       1451.99       1393.06        55.89 o
  17   6   2       3291.48       3097.54        84.39 o
  18   6   2        155.62        173.12        30.57 o
  19   6   2        340.53        325.76        40.26 o
  20   6   2       4217.78       4092.31       139.62 o
   0   7   2      10948.67      10682.06       255.30 o
   1   7   2       3259.78       3365.61       101.59 o
   2   7   2       1268.44       1241.08        45.76 o
   3   7   2       7896.24       7752.18        97.17 o
   4   7   2       3544.91       3367.08        60.42 o
   5   7   2       2482.15       2439.84        72.38 o
   6   7   2       1725.70       1667.62        40.47 o
   7   7   2        100.82        128.67        21.82 o
   8   7   2        581.71        634.78        24.19 o
   9   7   2       2732.47       2703.10        51.00 o
  10   7   2        981.05        908.10        29.66 o
  11   7   2       6415.15       6222.32       131.89 o
  12   7   2       1086.79       1086.89        39.41 o
  13   7   2        443.64        425.47        23.30 o
  14   7   2       4436.70       4313.26       108.75 o
  15   7   2       3691.53       3744.96        77.19 o
  16   7   2         87.79         59.33        14.71 o
  17   7   2       2811.98       2710.59        79.32 o
  18   7   2        993.98        978.19        63.99 o
  19   7   2        413.39        397.88        45.20 o
   0   8   2      18607.55      18480.64       359.38 o
   1   8   2       2716.92       2819.50       100.70 o
   2   8   2       1209.54       1273.96        69.36 o
   3   8   2       3863.74       3952.15        68.92 o
   4   8   2       2146.37       2164.67        52.74 o
   5   8   2       3239.72       3212.09        80.74 o
   6   8   2       3375.58       3314.69        97.63 o
   7   8   2        626.45        618.55        33.04 o
   8   8   2       3270.44       3305.94        75.24 o
   9   8   2       2260.28       2344.15        56.11 o
  10   8   2        151.20        178.97        17.49 o
  11   8   2       3211.06       3084.74        66.57 o
  12   8   2       1761.90       1769.93        51.93 o
  13   8   2        104.47         83.54        16.36 o
  14   8   2       5571.76       5582.76        84.44 o
  15   8   2        483.85        531.09        30.69 o
  16   8   2        386.82        411.44        37.98 o
  17   8   2       1032.12       1009.61        49.56 o
  18   8   2       1713.95       1667.99        81.91 o
   0   9   2       1375.46       1336.27       105.56 o
   1   9   2        277.43        377.13        60.17 o
   2   9   2       2554.26       2543.99       145.15 o
   3   9   2       4621.73       4809.29        93.62 o
   4   9   2        462.80        433.20        26.85 o
   5   9   2       6925.62       6971.64       103.21 o
   6   9   2       6561.20       6759.34       119.78 o
   7   9   2        105.36        138.02        17.98 o
   8   9   2       5079.53       5165.40       107.20 o
   9   9   2       5501.39       5739.56       201.97 o
  10   9   2        304.04        323.14        34.71 o
  11   9   2       2356.59       2400.54        59.96 o
  12   9   2       1486.11       1464.04        58.40 o
  13   9   2        236.55        237.18        26.31 o
  14   9   2        647.59        633.64        40.54 o
  15   9   2        870.52        894.40        41.34 o
  16   9   2        907.36        965.37        70.32 o
  17   9   2       2357.49       2296.54       135.77 o
   0  10   2       4575.07       4372.85       195.88 o
   1  10   2       1282.18       1295.03        76.99 o
   2  10   2       2205.33       2174.62        99.51 o
   3  10   2       6422.90       6527.59       154.51 o
   4  10   2        406.24        442.09        38.73 o
   5  10   2       1570.21       1742.09        94.32 o
   6  10   2       4761.60       4949.10       149.27 o
   7  10   2        580.56        589.77        54.10 o
   8  10   2       3571.05       3722.21       129.03 o
   9  10   2       1407.04       1509.98       108.49 o
  10  10   2        633.11        740.68        60.55 o
  11  10   2       2879.25       2810.78       221.58 o
  12  10   2       1711.52       1739.19        88.61 o
  13  10   2        456.65        496.87        53.89 o
  14  10   2       1201.39       1124.68        70.95 o
  15  10   2       1602.29       1430.82       120.31 o
   0  11   2       7750.38       7826.84       272.38 o
   1  11   2        927.97        957.67        87.22 o
   2  11   2        857.08        831.14       127.87 o
   3  11   2       2671.79       2764.12       115.50 o
   4  11   2       1435.21       1513.85        99.01 o
   5  11   2        294.64        242.16        41.63 o
   6  11   2       1363.05       1353.11        83.30 o
   7  11   2         19.19         -1.46        20.75 o
   8  11   2       2061.82       1959.52       100.12 o
   9  11   2        698.64        695.88        61.12 o
  10  11   2        777.75        844.02        66.77 o
  11  11   2       2793.08       2989.23       122.21 o
  12  11   2       2571.87       2445.55       110.03 o
  13  11   2        119.09        137.30        31.03 o
  14  11   2       4653.93       4630.47       149.37 o
   0  12   2       1137.48       1202.59       114.55 o
   1  12   2        279.73        319.39        44.86 o
   2  12   2        758.67        778.97        99.32 o
   3  12   2       3622.23       3582.32       138.42 o
   4  12   2        708.85        727.95        64.55 o
   5  12   2       3071.00       3019.45       127.97 o
   6  12   2       1383.53       1425.64        88.40 o
   7  12   2        118.60         82.66        24.92 o
   8  12   2        223.01        256.11        41.68 o
   9  12   2       3141.50       3064.87       128.45 o
  10  12   2        601.60        644.55        61.60 o
  11  12   2       1616.99       1615.86        94.56 o
   0  13   2       1415.73       1318.40       124.50 o
   1  13   2        134.22        128.41        31.44 o
   2  13   2       1807.24       1883.18       105.05 o
   3  13   2        728.76        735.41       126.69 o
   4  13   2         44.04         30.78        26.33 o
   5  13   2       1071.92       1078.99        80.39 o
   6  13   2       4153.73       4218.65       185.28 o
   7  13   2         65.78         77.59        29.82 o
   8  13   2       2523.07       2468.99       119.53 o
   2   0   3       3001.04       2869.67        56.62 o
   4   0   3      20403.17      20252.65       600.82 o
   6   0   3       5450.40       5479.89       184.60 o
   8   0   3       9837.59       9780.03       187.86 o
  10   0   3      14280.74      14234.45       177.80 o
  12   0   3       3646.67       3722.61        98.27 o
  14   0   3       2089.82       2067.32        37.54 o
  16   0   3       4118.44       4050.63       187.19 o
  18   0   3       5425.27       5468.93       232.05 o
  20   0   3        617.17        501.90        76.97 o
   1   1   3      24137.74      24210.40       167.85 o
   2   1   3       1435.05       1441.30        25.10 o
   3   1   3        729.16        748.26        17.81 o
   4   1   3        392.76        388.06        13.47 o
   5   1   3       9905.04       9712.86       118.78 o
   6   1   3        784.90        751.37        44.30 o
   7   1   3      15582.79      15908.75       119.31 o
   8   1   3       1297.06       1325.54        30.64 o
   9   1   3       3097.54       3088.82        40.23 o
  10   1   3        437.97        390.45        25.95 o
  11   1   3       1900.21       1944.51        59.72 o
  12   1   3       3136.08       2913.62       116.12 o
  13   1   3       8812.74       8905.24       107.97 o
  14   1   3        666.12        686.17        25.15 o
  15   1   3       3986.35       3915.34        94.00 o
  16   1   3        978.88        912.29        63.04 o
  17   1   3         26.76         -3.64        23.13 o
  18   1   3       1274.23       1239.77        78.86 o
  19   1   3       2980.63       2929.59       123.42 o
  20   1   3         69.62         66.46        29.77 o
   1   2   3       1406.45       1534.16        30.68 o
   2   2   3      20644.22      21073.54       132.90 o
   3   2   3        987.44       1096.24        26.37 o
   4   2   3      23302.24      24142.45       134.30 o
   5   2   3        348.52        395.06        14.24 o
   6   2   3       1001.43       1030.37        23.69 o
   7   2   3       1284.25       1304.13        26.60 o
   8   2   3       2340.22       2441.29        36.92 o
   9   2   3        268.34        241.44        15.32 o
  10   2   3      11437.75      11568.91       134.92 o
  11   2   3        402.84        410.75        11.44 o
  12   2   3       9582.26       9557.36        97.04 o
  13   2   3        824.15        852.16        34.15 o
  14   2   3        327.51        331.37        21.86 o
  15   2   3        124.64        129.11        20.67 o
  16   2   3      10377.28      10193.14       154.36 o
  17   2   3        272.87        252.21        28.92 o
  18   2   3       3283.78       3288.35       126.09 o
  19   2   3        201.69        199.64        50.91 o
  20   2   3        103.62         63.11        52.66 o
   1   3   3      17691.39      18433.79       117.59 o
   2   3   3       3397.61       3492.23        78.53 o
   3   3   3       1557.09       1600.47        34.98 o
   4   3   3       4464.85       4595.65        49.89 o
   5   3   3       7750.67       7787.30       100.71 o
   6   3   3       1605.53       1661.97        38.39 o
   7   3   3      16626.57      16600.67       157.86 o
   8   3   3       3160.77       3157.98        59.72 o
   9   3   3       7077.23       7183.75       105.66 o
  10   3   3       1175.05       1136.16        27.98 o
  11   3   3       3048.56       3109.28        46.61 o
  12   3   3        301.30        296.85        19.10 o
  13   3   3       8921.03       8758.12       112.30 o
  14   3   3        111.83        115.45        12.64 o
  15   3   3       3505.01       3534.69        88.41 o
  16   3   3        153.61        119.05        19.33 o
  17   3   3        372.63        395.69        32.68 o
  18   3   3        838.24        817.17        46.89 o
  19   3   3       2793.46       2714.24        86.41 o
  20   3   3        148.54        146.92        42.44 o
   1   4   3       1706.85       1659.28        38.73 o
   2   4   3       5901.75       6088.60        66.66 o
   3   4   3        168.06        139.17        15.78 o
   4   4   3      14658.26      14400.57        97.23 o
   5   4   3       1160.79       1198.21        31.36 o
   6   4   3       3113.28       3241.38        47.58 o
   7   4   3        876.40        864.51        27.81 o
   8   4   3       8124.41       8040.80        84.10 o
   9   4   3       1159.09       1156.64        33.60 o
  10   4   3       9638.26       9778.44       124.65 o
  11   4   3        386.77        387.91        20.34 o
  12   4   3       1082.50       1086.61        36.65 o
  13   4   3       2025.93       1940.08        61.69 o
  14   4   3         24.46         27.95        10.07 o
  15   4   3        854.94        862.38        44.48 o
  16   4   3       3485.67       3493.88        90.58 o
  17   4   3        240.48        248.59        28.06 o
  18   4   3       4510.29       4346.45       106.38 o
  19   4   3        877.48        825.98        47.98 o
  20   4   3        254.41        224.76        36.26 o
   1   5   3       9614.75       9979.15       119.87 o
   2   5   3       7129.52       7138.65       130.78 o
   3   5   3       1893.75       1971.16        34.99 o
   4   5   3       3493.48       3552.73        52.82 o
   5   5   3       3666.58       3653.76        55.31 o
   6   5   3        337.90        374.22        19.95 o
   7   5   3       9910.83       9991.76        86.57 o
   8   5   3       1242.00       1271.09        43.03 o
   9   5   3       2386.96       2393.66        58.20 o
  10   5   3       1026.01       1066.45        35.19 o
  11   5   3        777.55        814.34        34.80 o
  12   5   3       1240.25       1233.17        46.59 o
  13   5   3       8420.02       8418.23       157.02 o
  14   5   3        128.78        125.05        15.32 o
  15   5   3       3016.00       2949.13       113.96 o
  16   5   3       1074.28       1048.66        50.22 o
  17   5   3        311.60        299.84        29.28 o
  18   5   3        450.57        408.75        34.04 o
  19   5   3       2159.69       2136.63        76.69 o
  20   5   3         58.84         65.09        20.37 o
   1   6   3       2284.83       2426.19        82.52 o
   2   6   3      14129.66      14766.49       245.76 o
   3   6   3       3525.09       3466.59        59.51 o
   4   6   3       7698.05       7856.65       167.85 o
   5   6   3       1202.62       1164.35        39.92 o
   6   6   3        655.72        593.31        30.38 o
   7   6   3       3243.81       3221.22        60.20 o
   8   6   3       2200.90       2227.23        75.20 o
   9   6   3       1974.06       1872.17        62.28 o
  10   6   3       5744.24       5489.18       125.02 o
  11   6   3         66.85         78.98        15.89 o
  12   6   3       4779.91       4831.43        96.66 o
  13   6   3       2083.32       2083.85        64.01 o
  14   6   3        370.17        431.39        30.81 o
  15   6   3        260.99        249.14        31.48 o
  16   6   3       4736.10       4766.97       106.37 o
  17   6   3        115.98        134.25        21.40 o
  18   6   3       1932.96       1858.89        70.08 o
  19   6   3        344.96        316.55        40.75 o
   1   7   3       7905.42       7923.20       185.42 o
   2   7   3        944.98        949.81        33.64 o
   3   7   3       1474.73       1442.56        41.15 o
   4   7   3       4880.53       4892.96        81.05 o
   5   7   3       4528.47       4467.23        81.92 o
   6   7   3       1519.63       1449.74        49.32 o
   7   7   3       9977.70       9436.56       188.62 o
   8   7   3       3103.82       2865.07        97.59 o
   9   7   3       2182.86       2100.72        82.77 o
  10   7   3       1765.60       1697.80        74.73 o
  11   7   3        907.62        870.25        54.26 o
  12   7   3        497.87        513.62        34.38 o
  13   7   3       4188.45       4129.17        94.13 o
  14   7   3          0.48         -0.38        11.11 o
  15   7   3       2613.00       2627.74        97.20 o
  16   7   3        621.99        690.99        52.07 o
  17   7   3         68.23        108.47        23.63 o
  18   7   3       1368.24       1391.76        75.01 o
   1   8   3       5096.75       4785.86        66.72 o
   2   8   3       4247.21       4211.77        67.41 o
   3   8   3       1074.05       1044.36        37.78 o
   4   8   3      10872.93      10678.68       174.72 o
   5   8   3       1517.64       1490.50        50.72 o
   6   8   3       1105.52       1070.96        44.54 o
   7   8   3       2907.13       2844.77       118.19 o
   8   8   3       2491.99       2482.60        96.07 o
   9   8   3       1608.30       1606.63        77.52 o
  10   8   3       6081.97       6053.29       149.54 o
  11   8   3        593.88        594.51        48.92 o
  12   8   3        931.44        846.86        58.87 o
  13   8   3       3573.48       3721.15       117.15 o
  14   8   3        215.13        246.92        26.04 o
  15   8   3        954.13        893.16        58.62 o
  16   8   3       1211.97       1166.82        67.93 o
  17   8   3        149.75        150.19        27.64 o
   1   9   3       3331.70       3199.94       249.80 o
   2   9   3       2724.98       2649.76       147.41 o
   3   9   3         36.00         40.58        23.26 o
   4   9   3       3777.78       3723.23       123.62 o
   5   9   3       1874.68       1793.60        86.83 o
   6   9   3         69.77         67.08        23.35 o
   7   9   3       2339.74       2297.13        97.84 o
   8   9   3        452.13        426.52        45.63 o
   9   9   3       1245.76       1187.87        71.58 o
  10   9   3       2587.50       2483.40       144.46 o
  11   9   3        623.64        642.80        53.44 o
  12   9   3       2295.27       2207.15        95.84 o
  13   9   3       2766.11       2871.74       108.30 o
  14   9   3        116.45         89.80        25.15 o
  15   9   3       1313.50       1283.76       104.57 o
  16   9   3       3627.29       3601.69       174.95 o
   1  10   3       3754.25       3756.35       170.36 o
   2  10   3       4345.61       4452.06       200.25 o
   3  10   3        306.99        325.28        57.91 o
   4  10   3       1932.25       1884.67        93.67 o
   5  10   3       1574.43       1653.97       108.90 o
   6  10   3        282.88        335.11        84.64 o
   7  10   3       3951.07       3862.06       134.89 o
   8  10   3       1042.11       1029.98        71.22 o
   9  10   3       1106.98       1048.95        71.79 o
  10  10   3       1217.34       1265.37        77.58 o
  11  10   3        948.64        963.55        68.45 o
  12  10   3       2378.82       2268.99       124.75 o
  13  10   3       1264.12       1258.19        76.60 o
  14  10   3        310.30        335.18        33.34 o
   1  11   3       1505.21       1545.14        91.03 o
   2  11   3        993.27        880.29        69.18 o
   3  11   3        288.93        276.07        41.42 o
   4  11   3       4090.11       4011.27       143.56 o
   5  11   3        646.76        710.97        62.75 o
   6  11   3       1530.33       1600.62        91.89 o
   7  11   3       3774.46       3642.90       137.65 o
   8  11   3       1362.66       1515.94        89.81 o
   9  11   3        334.35        308.92        66.63 o
  10  11   3       3100.80       3183.35       127.91 o
  11  11   3        272.30        239.75        38.60 o
  12  11   3        556.93        530.92        54.36 o
   1  12   3       3722.29       3702.04       206.67 o
   2  12   3       1510.57       1500.60        92.10 o
   3  12   3          7.91        -14.75        26.48 o
   4  12   3       1604.90       1650.40        97.00 o
   5  12   3       1423.29       1491.04        93.21 o
   6  12   3       1253.78       1212.92       128.16 o
   7  12   3       2775.80       2852.09       126.86 o
   8  12   3       1699.59       1563.23        95.81 o
   9  12   3        655.05        617.45        61.19 o
  10  12   3       1944.78       1832.33       102.24 o
   1  13   3        878.55        893.76        74.92 o
   2  13   3       3298.46       3187.21       173.82 o
   3  13   3         90.12        120.50        44.04 o
   4  13   3       2283.54       2534.66       123.07 o
   5  13   3        810.18        896.90       110.51 o
   0   0   4      23366.92      22480.25       262.40 o
   2   0   4      11498.91      11206.97       130.58 o
   4   0   4       2496.75       2443.35        60.23 o
   6   0   4      19582.18      19592.70       322.09 o
   8   0   4       6440.08       6299.15       168.85 o
  10   0   4        611.84        599.77        57.35 o
  12   0   4       2661.82       2635.82       121.47 o
  16   0   4       2274.07       2367.39       146.03 o
  18   0   4       3523.61       3457.19       189.43 o
   0   1   4       2970.37       2965.12        69.18 o
   1   1   4       4880.96       4826.09        61.71 o
   2   1   4        308.20        347.95        21.09 o
   3   1   4      14408.13      14244.76       124.84 o
   4   1   4       3636.36       3518.40        78.11 o
   5   1   4       6789.72       6669.97        85.09 o
   6   1   4       2375.67       2365.24        50.79 o
   7   1   4        100.69        110.56        12.77 o
   8   1   4       1887.62       1763.40        48.34 o
   9   1   4       9956.92      10196.46       108.55 o
  10   1   4       2970.11       2791.64       118.90 o
  11   1   4      11696.96      11921.62       248.64 o
  12   1   4        238.04        258.10        39.84 o
  13   1   4        188.18        204.49        37.73 o
  14   1   4       1183.54       1139.39        63.22 o
  15   1   4       2849.74       2874.13        84.29 o
  16   1   4       1099.06        957.67        66.31 o
  17   1   4       4819.78       4790.35       150.92 o
  18   1   4        126.46        110.52        42.69 o
  19   1   4       1656.43       1619.63        94.09 o
   0   2   4      11570.63      11625.47       131.65 o
   1   2   4        152.65        136.92        11.81 o
   2   2   4       4972.06       5004.75        60.73 o
   3   2   4       1639.10       1603.54        38.44 o
   4   2   4        675.21        648.80        23.67 o
   5   2   4        267.14        250.02        14.79 o
   6   2   4      13351.38      13195.06       112.89 o
   7   2   4        534.39        533.68        17.57 o
   8   2   4       8526.11       8622.13       112.14 o
   9   2   4        753.80        790.56        33.94 o
  10   2   4        142.90        151.52        15.17 o
  11   2   4        807.40        794.31        29.54 o
  12   2   4       5366.94       5504.65        71.61 o
  13   2   4        106.04         82.31        26.75 o
  14   2   4       4691.14       4614.35       125.08 o
  15   2   4        752.26        693.12        51.04 o
  16   2   4        769.81        834.56        93.55 o
  17   2   4        425.58        405.99        35.15 o
  18   2   4        566.25        515.58        39.99 o
  19   2   4         38.09         45.69        23.88 o
   0   3   4       4096.11       4110.12       145.75 o
   1   3   4       2547.41       2638.60        47.31 o
   2   3   4        492.82        516.05        24.67 o
   3   3   4      12358.51      12286.83       113.38 o
   4   3   4       1514.44       1600.81        40.37 o
   5   3   4       7289.98       7420.95       128.87 o
   6   3   4       1906.61       1911.05        41.98 o
   7   3   4        562.32        559.18        31.36 o
   8   3   4        111.86        125.74        11.42 o
   9   3   4       6492.34       6229.55       101.79 o
  10   3   4       2254.52       2262.19        46.99 o
  11   3   4       6108.31       6214.38        95.48 o
  12   3   4        395.02        426.77        23.95 o
  13   3   4        684.97        581.94        61.16 o
  14   3   4       2103.34       2101.05       115.03 o
  15   3   4       2874.68       2867.32       101.95 o
  16   3   4        264.20        201.73        30.78 o
  17   3   4       5041.07       5097.54       142.21 o
  18   3   4        611.53        564.15        63.70 o
  19   3   4       1185.53       1122.85        71.26 o
   0   4   4      17072.44      17724.86       189.87 o
   1   4   4        975.05        982.62        37.95 o
   2   4   4       5708.63       5987.29        79.18 o
   3   4   4        877.77        883.24        35.04 o
   4   4   4       1784.93       1766.95        47.74 o
   5   4   4       1827.18       1788.76        48.15 o
   6   4   4       9779.25      10108.84       132.32 o
   7   4   4        168.99        164.84        13.85 o
   8   4   4       7260.50       7309.77        94.08 o
   9   4   4       2031.03       2077.97        49.58 o
  10   4   4        594.36        611.15        38.89 o
  11   4   4        668.82        640.30        39.73 o
  12   4   4       3934.28       4021.43       190.30 o
  13   4   4        185.22        195.72        37.22 o
  14   4   4       7678.82       7896.82       222.83 o
  15   4   4        705.13        662.59        67.25 o
  16   4   4        884.39        922.23        71.46 o
  17   4   4        216.35        203.58        30.79 o
  18   4   4       1550.28       1487.30        79.92 o
  19   4   4        875.67        857.65        61.89 o
   0   5   4       1106.23       1121.14        79.46 o
   1   5   4       4244.09       4412.59       109.54 o
   2   5   4       1770.93       1853.24        72.10 o
   3   5   4      14099.52      14489.01       175.93 o
   4   5   4        955.99        973.21        55.32 o
   5   5   4       5241.44       5369.79        79.86 o
   6   5   4       5328.37       5279.56        72.59 o
   7   5   4        131.44        150.62        13.86 o
   8   5   4       1423.42       1387.41        45.99 o
   9   5   4       6234.38       6056.70       113.47 o
  10   5   4        446.01        468.08        36.50 o
  11   5   4       8579.77       8626.70       375.43 o
  12   5   4        377.44        388.91        34.20 o
  13   5   4        206.81        215.74        25.85 o
  14   5   4       1085.99       1063.56        86.30 o
  15   5   4       1812.66       1771.64       111.22 o
  16   5   4        415.62        456.70        60.77 o
  17   5   4       2972.40       3016.44       147.67 o
  18   5   4        210.44        214.92        33.21 o
  19   5   4       1371.70       1221.43        73.96 o
   0   6   4       4358.53       4506.71       166.44 o
   1   6   4       5869.53       5969.95       134.79 o
   2   6   4       4296.12       4244.06       113.75 o
   3   6   4       3754.00       3816.80       108.58 o
   4   6   4        670.10        654.56        46.70 o
   5   6   4        801.18        791.88        33.42 o
   6   6   4       9454.09       9019.99       133.85 o
   7   6   4        699.50        648.05        38.18 o
   8   6   4       5093.57       5232.79       125.53 o
   9   6   4       1057.63       1216.11        61.56 o
  10   6   4        116.46        100.21        22.43 o
  11   6   4       3310.25       3513.89       103.39 o
  12   6   4       2682.58       2704.37       192.03 o
  13   6   4         20.58         25.55        13.53 o
  14   6   4       3608.42       3603.05       160.24 o
  15   6   4       1327.59       1321.58        99.77 o
  16   6   4        742.92        705.83        74.66 o
  17   6   4        910.57        784.18        78.75 o
  18   6   4        687.88        594.30        69.54 o
   0   7   4       2910.00       2896.87       141.56 o
   1   7   4       1374.05       1377.69        69.87 o
   2   7   4       1126.14       1119.68        63.80 o
   3   7   4       5183.21       5299.71       135.00 o
   4   7   4        408.30        387.36        39.71 o
   5   7   4       2903.02       3094.28       207.51 o
   6   7   4       1749.93       1733.39        78.57 o
   7   7   4        351.02        360.34        37.51 o
   8   7   4       1489.80       1455.82       118.70 o
   9   7   4       4526.40       4773.27       127.58 o
  10   7   4        135.04        149.39        26.89 o
  11   7   4       2965.71       2930.60       139.07 o
  12   7   4        933.36        886.31        55.77 o
  13   7   4         87.89         75.51        19.75 o
  14   7   4       2335.72       2301.00       133.32 o
  15   7   4       1101.95       1149.56        95.60 o
  16   7   4        337.45        319.37        52.88 o
  17   7   4       2894.76       2708.80       148.93 o
   0   8   4       9298.98       9734.92       275.96 o
   1   8   4        454.60        501.54        48.19 o
   2   8   4       1074.60       1101.85        67.63 o
   3   8   4       2662.02       2585.41       101.82 o
   4   8   4       1055.75        997.31        64.71 o
   5   8   4       3361.32       3299.55       187.06 o
   6   8   4       3215.70       3304.63       114.10 o
   7   8   4        166.81        213.55        88.22 o
   8   8   4       2569.16       2468.42        98.90 o
   9   8   4       2276.04       2270.38        94.64 o
  10   8   4        474.58        481.38        37.05 o
  11   8   4       1356.77       1338.35        72.69 o
  12   8   4       1840.02       1864.21        86.03 o
  13   8   4        142.24        129.17        26.60 o
  14   8   4       4247.42       4573.85       195.10 o
  15   8   4        289.00        269.50        51.07 o
  16   8   4        164.46        142.43        37.52 o
   0   9   4       3348.43       3358.18       171.32 o
   1   9   4       1225.08       1358.14        78.99 o
   2   9   4       1208.24       1273.01        75.75 o
   3   9   4       5089.40       5098.59       149.04 o
   4   9   4         92.93        111.62        30.26 o
   5   9   4       2689.02       2593.41       106.93 o
   6   9   4       2950.04       2867.57       112.23 o
   7   9   4        130.20        175.23        32.87 o
   8   9   4       2185.37       2148.99        97.77 o
   9   9   4       2254.65       2218.82        99.01 o
  10   9   4          0.06         28.05        20.25 o
  11   9   4       2594.97       2552.59       107.00 o
  12   9   4       1043.69       1085.72       144.13 o
  13   9   4        319.78        296.55        39.11 o
  14   9   4       1098.21       1142.95       103.92 o
   0  10   4       2723.24       2787.56       166.71 o
   1  10   4       1345.74       1246.66        79.46 o
   2  10   4       1474.74       1401.14        84.34 o
   3  10   4       3286.27       3288.12       141.80 o
   4  10   4        490.25        504.94        69.98 o
   5  10   4       1116.98       1215.61        79.13 o
   6  10   4       3588.94       3669.58       134.53 o
   7  10   4          9.94         14.75        21.52 o
   8  10   4       3822.55       3685.57       134.36 o
   9  10   4       1884.18       1814.97        94.60 o
  10  10   4        574.67        736.01        61.72 o
  11  10   4       4026.08       3919.07       137.81 o
  12  10   4       1448.59       1320.20        81.24 o
  13  10   4         73.27         57.36        29.12 o
   0  11   4       2778.56       2901.43       178.21 o
   1  11   4        160.49        135.59        31.61 o
   2  11   4       1643.47       1714.33       102.45 o
   3  11   4       2179.84       2144.77       108.13 o
   4  11   4        416.18        464.00        54.45 o
   5  11   4       1053.23        983.98        74.62 o
   6  11   4       4038.10       3929.19       145.92 o
   7  11   4        176.31        207.10        37.68 o
   8  11   4        918.99        958.36        77.67 o
   9  11   4       1039.42       1053.57        76.83 o
  10  11   4         23.63         29.86        31.30 o
  11  11   4        718.72        728.94       109.57 o
   0  12   4       2837.66       3127.80       192.31 o
   1  12   4        520.94        559.46        60.80 o
   2  12   4        187.09        158.57        38.55 o
   3  12   4       2690.24       2814.75       129.20 o
   4  12   4       1396.48       1507.48        96.02 o
   5  12   4       1410.31       1482.00        95.80 o
   6  12   4        339.80        324.29        45.87 o
   7  12   4         19.61         -2.43        35.62 o
   2   0   5      15557.13      15084.19       171.47 o
   4   0   5       8333.79       7865.74       135.31 o
   6   0   5        281.31        261.35        26.66 o
   8   0   5       1698.66       1685.09        97.38 o
  10   0   5       9502.95       9474.09       239.32 o
  12   0   5       2078.46       2055.01       117.40 o
   1   1   5       7218.50       6991.31        98.27 o
   2   1   5       2338.61       2244.32        56.13 o
   3   1   5       1615.56       1585.11        47.47 o
   4   1   5        407.82        404.89        39.50 o
   5   1   5       4586.55       4425.53        78.66 o
   6   1   5       1569.30       1471.29        53.63 o
   7   1   5      11612.35      11199.74       240.80 o
   8   1   5       2053.14       1989.03        59.56 o
   9   1   5       2782.33       2775.06        73.53 o
  10   1   5         18.68         22.94        24.42 o
  11   1   5       1274.10       1260.71        90.73 o
  12   1   5       1554.91       1654.24       104.18 o
  13   1   5       6894.65       6820.46       216.63 o
  14   1   5        183.63        155.88        38.71 o
  15   1   5       3576.23       3870.81       170.27 o
   1   2   5        266.77        292.95        20.50 o
   2   2   5       7928.60       7932.03        97.46 o
   3   2   5         39.80         64.43        17.46 o
   4   2   5      16767.09      16690.86       185.98 o
   5   2   5        291.73        296.08        43.38 o
   6   2   5       1650.70       1623.27        57.56 o
   7   2   5        669.74        654.41        48.78 o
   8   2   5       5199.17       5098.35        98.56 o
   9   2   5        126.58        126.96        34.41 o
  10   2   5       6331.01       6354.71       103.67 o
  11   2   5        452.72        455.10        56.27 o
  12   2   5       3140.71       3187.91       144.45 o
  13   2   5        325.21        233.59        42.53 o
  14   2   5          3.28        -13.74        20.39 o
  15   2   5         86.84         79.81        28.26 o
  16   2   5       4879.74       4916.56       194.66 o
  17   2   5         69.45         61.13        31.40 o
   1   3   5      14557.58      14310.87       139.27 o
   2   3   5       1131.09       1134.72        39.07 o
   3   3   5        229.28        200.72        20.97 o
   4   3   5       2647.51       2668.85        56.95 o
   5   3   5       3580.74       3577.37        63.34 o
   6   3   5       1218.85       1259.20        36.42 o
   7   3   5       7254.03       7357.38        96.79 o
   8   3   5       2894.88       2831.22        94.37 o
   9   3   5       4505.83       4444.69        95.34 o
  10   3   5        635.66        638.34        35.68 o
  11   3   5        814.64        830.40        52.06 o
  12   3   5        463.59        371.67        53.29 o
  13   3   5       7840.78       7809.89       233.07 o
  14   3   5        199.84        210.66        43.64 o
  15   3   5       2527.34       2569.07       139.19 o
  16   3   5        382.21        359.16        54.09 o
  17   3   5         23.55         44.44        28.01 o
  18   3   5       1162.40       1181.78       100.24 o
   1   4   5       2360.05       2317.87        85.48 o
   2   4   5       3367.17       3289.91        90.02 o
   3   4   5       1006.61        952.62        37.44 o
   4   4   5       8667.38       8496.17       107.85 o
   5   4   5        964.60        935.87        35.43 o
   6   4   5       2026.03       2033.72        66.87 o
   7   4   5        547.21        553.84        37.51 o
   8   4   5       2763.89       2777.86        80.59 o
   9   4   5        458.29        453.76        33.70 o
  10   4   5       7230.25       6952.63       124.11 o
  11   4   5        148.40        141.45        22.38 o
  12   4   5       2877.74       2912.08       142.28 o
  13   4   5       1953.77       1918.96       118.88 o
  14   4   5        689.56        693.64        73.54 o
  15   4   5        191.01        233.21        47.00 o
  16   4   5       3259.94       3091.79       156.30 o
  17   4   5        135.94         86.46        32.52 o
  18   4   5       1608.88       1647.66       118.42 o
   1   5   5       4550.96       4557.70       149.41 o
   2   5   5       2172.88       2212.06        64.64 o
   3   5   5        981.28       1106.10        58.40 o
   4   5   5        363.03        350.69        34.28 o
   5   5   5       4381.68       4377.97        84.76 o
   6   5   5        363.02        398.66        36.68 o
   7   5   5       8232.23       8300.45       158.23 o
   8   5   5        116.74        129.11        23.69 o
   9   5   5        328.49        323.71        50.67 o
  10   5   5       1412.45       1411.75        60.28 o
  11   5   5       1563.04       1545.21        62.19 o
  12   5   5       1988.93       2094.59       125.15 o
  13   5   5       1640.53       1736.93       115.37 o
  14   5   5        232.45        260.81        48.18 o
  15   5   5       2508.85       2369.63       137.37 o
  16   5   5       1455.71       1507.82       112.23 o
  17   5   5        123.07         87.03        31.68 o
   1   6   5       1515.43       1607.18        76.06 o
   2   6   5       7071.36       7219.60       172.67 o
   3   6   5       1251.03       1248.91        64.86 o
   4   6   5       4596.27       4703.98       124.19 o
   5   6   5       1554.17       1424.62        75.00 o
   6   6   5        664.40        666.10        77.87 o
   7   6   5       2802.72       2995.37       100.36 o
   8   6   5        616.54        645.83        48.01 o
   9   6   5         30.10         27.99        16.35 o
  10   6   5       5346.98       5586.48       137.19 o
  11   6   5        311.90        376.17        37.65 o
  12   6   5       2873.04       2971.83       100.48 o
  13   6   5         20.85        -12.64        27.83 o
  14   6   5        198.59        163.85        39.90 o
  15   6   5        680.10        743.85        81.63 o
  16   6   5       3700.78       3799.33       179.90 o
   1   7   5       6975.20       7344.42       218.91 o
   2   7   5        430.09        419.59        42.44 o
   3   7   5        149.47        153.13        29.77 o
   4   7   5       3443.98       3512.75       122.52 o
   5   7   5       3223.71       3214.81        89.80 o
   6   7   5        701.53        692.44        52.91 o
   7   7   5       4076.93       4247.83       162.88 o
   8   7   5        820.27        868.75        58.37 o
   9   7   5       2124.15       2185.78       157.28 o
  10   7   5       2140.28       2189.98        91.54 o
  11   7   5        294.92        250.18        33.13 o
  12   7   5        674.11        724.03        53.48 o
  13   7   5       5208.12       4841.21       202.89 o
  14   7   5         62.33         32.41        24.59 o
  15   7   5       1335.68       1341.35       109.98 o
   1   8   5       4047.05       4187.01       176.09 o
   2   8   5       1620.79       1683.48       108.58 o
   3   8   5        596.43        558.30        50.94 o
   4   8   5       5719.73       5587.45       155.02 o
   5   8   5        838.58        843.91        73.54 o
   6   8   5       1665.57       1691.42        86.34 o
   7   8   5        952.78        966.15        64.41 o
   8   8   5       2958.03       3127.61       114.41 o
   9   8   5       2095.94       2199.31        96.35 o
  10   8   5       3453.04       3590.05       133.06 o
  11   8   5        327.98        309.11        54.00 o
  12   8   5        454.28        473.45        46.09 o
  13   8   5       3611.62       3578.64       181.56 o
  14   8   5         37.38         12.33        20.90 o
   1   9   5       2080.57       2198.39       103.03 o
   2   9   5       2172.35       2221.55       103.94 o
   3   9   5        153.09        222.73        37.86 o
   4   9   5       2960.18       2957.38       119.57 o
   5   9   5       1479.24       1498.35        85.27 o
   6   9   5         65.16         60.55        21.78 o
   7   9   5       2960.63       2978.16       119.58 o
   8   9   5       1325.31       1342.39        65.53 o
   9   9   5        157.62        151.92        30.63 o
  10   9   5       1044.78       1169.22        75.04 o
  11   9   5        435.24        486.02        49.25 o
  12   9   5        914.03        968.91        68.36 o
   1  10   5        916.81       1013.33        75.53 o
   2  10   5       3052.69       3125.01       128.90 o
   3  10   5        935.38        984.81        74.33 o
   4  10   5        971.99       1006.65        74.50 o
   5  10   5        812.07        890.25        70.50 o
   6  10   5        170.23        167.59        34.34 o
   7  10   5       4374.86       4309.81       151.00 o
   8  10   5        447.46        421.73        48.77 o
   9  10   5        432.57        419.44        40.49 o
  10  10   5       1547.02       1613.45       129.50 o
   1  11   5       1748.80       1878.47       105.71 o
   2  11   5       3169.11       3301.82       138.54 o
   3  11   5         88.90         90.94        29.34 o
   4  11   5       1570.56       1550.05        96.58 o
   5  11   5       1079.81        999.53        77.46 o
   6  11   5        260.20        193.61        51.94 o
   7  11   5       1497.30       1426.35       131.15 o
   0   0   6       8646.80       8479.92       205.25 o
   2   0   6       5645.16       5318.63       114.87 o
   4   0   6        401.72        413.38        33.21 o
   6   0   6      13643.01      13156.08       286.24 o
   8   0   6       5444.71       5447.43       191.28 o
  10   0   6         36.72         33.10        24.63 o
   0   1   6        431.01        407.69        48.55 o
   1   1   6       2978.25       3046.69       138.15 o
   2   1   6        257.42        226.68        25.73 o
   3   1   6       9363.74       9138.37       151.12 o
   4   1   6        581.00        655.02        41.52 o
   5   1   6       4193.49       4105.97       100.25 o
   6   1   6       1603.71       1647.70        63.26 o
   7   1   6         38.93         29.03        24.49 o
   8   1   6        163.84        162.69        21.87 o
   9   1   6       5237.87       5344.09       191.99 o
  10   1   6        974.89        875.96        81.24 o
  11   1   6       5846.94       5931.40       209.77 o
  12   1   6         47.88         50.37        29.35 o
  13   1   6        392.77        436.30        61.70 o
  14   1   6        240.67        228.79        48.74 o
   0   2   6      11455.06      11153.82       241.89 o
   1   2   6        566.50        619.27        41.50 o
   2   2   6       2246.53       2294.01        77.64 o
   3   2   6        148.77        174.00        24.09 o
   4   2   6       2355.64       2228.52        76.04 o
   5   2   6         38.32         33.57        16.10 o
   6   2   6       3855.06       3755.10        96.82 o
   7   2   6         93.78         86.63        18.53 o
   8   2   6       4791.79       4716.92       105.60 o
   9   2   6        161.44        165.06        21.79 o
  10   2   6        504.82        414.36        56.40 o
  11   2   6        598.24        652.64        71.78 o
  12   2   6       5031.94       4948.67       195.65 o
  13   2   6         68.33         56.72        32.77 o
  14   2   6       4050.22       4017.08       182.23 o
  15   2   6        386.26        429.19        62.89 o
  16   2   6        193.60        234.24        50.81 o
   0   3   6       2701.05       2765.96       123.31 o
   1   3   6        406.68        393.08        34.68 o
   2   3   6         87.51        104.48        43.51 o
   3   3   6       7101.26       7101.26       138.54 o
   4   3   6       1401.94       1349.76        61.31 o
   5   3   6       6524.43       6314.43       129.84 o
   6   3   6         71.88         76.79        18.85 o
   7   3   6        642.91        643.96        41.78 o
   8   3   6        508.05        530.62        37.93 o
   9   3   6       5429.56       5461.76       115.60 o
  10   3   6        753.70        715.51        74.59 o
  11   3   6       2461.61       2375.60       136.93 o
  12   3   6        339.91        281.63        49.58 o
  13   3   6        328.46        417.97        60.89 o
  14   3   6        678.42        742.99        80.48 o
  15   3   6        802.50        669.09        77.96 o
  16   3   6         56.61         54.15        30.20 o
   0   4   6       9615.59       9244.82       229.93 o
   1   4   6        102.91        137.45        23.64 o
   2   4   6       2732.96       2688.04        88.61 o
   3   4   6        817.64        730.14        46.74 o
   4   4   6        760.48        714.46        46.34 o
   5   4   6       1332.10       1361.04        63.10 o
   6   4   6       5971.67       6005.94       214.50 o
   7   4   6         48.16         87.09        37.50 o
   8   4   6       5686.88       5752.00       173.37 o
   9   4   6        785.47        800.51        46.84 o
  10   4   6        635.79        535.06        66.27 o
  11   4   6         64.40         97.43        33.66 o
  12   4   6       2250.97       2209.89       134.69 o
  13   4   6         32.01         13.78        22.38 o
  14   4   6       4197.57       4335.04       192.45 o
  15   4   6        136.13        143.56        43.86 o
   0   5   6        670.69        593.47        61.82 o
   1   5   6       3511.53       3548.77       106.14 o
   2   5   6        806.13        820.24        51.56 o
   3   5   6       7721.22       7548.74       152.76 o
   4   5   6        395.77        422.86        38.17 o
   5   5   6       2092.97       2109.87        80.92 o
   6   5   6       1921.06       1867.24        76.03 o
   7   5   6          2.08          1.99        14.05 o
   8   5   6       1412.83       1438.86        65.95 o
   9   5   6       2224.76       2127.43        79.37 o
  10   5   6        517.76        512.02        66.45 o
  11   5   6       6236.58       6555.61       231.97 o
  12   5   6        520.88        470.19        65.90 o
  13   5   6        576.97        591.15        74.61 o
  14   5   6        500.93        437.00        64.52 o
  15   5   6       2937.90       2817.52       161.11 o
   0   6   6       4646.37       4709.90       178.76 o
   1   6   6       1503.03       1549.07        87.77 o
   2   6   6       1823.60       1750.77        77.76 o
   3   6   6       1965.32       1856.32        79.68 o
   4   6   6        275.13        267.81        32.70 o
   5   6   6        125.03        144.68        26.34 o
   6   6   6       5550.34       5677.04       137.99 o
   7   6   6        124.84        105.96        27.56 o
   8   6   6       3612.03       3496.66       129.65 o
   9   6   6        315.91        288.00        32.40 o
  10   6   6        458.52        505.24        66.83 o
  11   6   6       2216.36       2337.13       142.39 o
  12   6   6       1788.51       1905.96       131.75 o
  13   6   6        123.44        159.20        44.60 o
   0   7   6       3551.60       3209.83       154.20 o
   1   7   6        189.58        194.68        29.44 o
   2   7   6        262.65        276.86        34.29 o
   3   7   6       2765.71       2672.04       100.15 o
   4   7   6        420.55        447.52        42.95 o
   5   7   6       3057.95       3038.20       118.14 o
   6   7   6       1024.60       1036.91        80.07 o
   7   7   6        198.86        197.83        29.63 o
   8   7   6       1236.65       1195.44        67.23 o
   9   7   6       3681.17       3753.35       116.90 o
  10   7   6        239.11        318.70        56.47 o
  11   7   6       1100.60       1123.41       103.89 o
  12   7   6        629.68        566.09        72.98 o
   0   8   6       6114.49       6599.29       252.31 o
   1   8   6          6.58        -10.99        17.77 o
   2   8   6       1349.10       1335.54        78.07 o
   3   8   6       1283.59       1269.85        76.29 o
   4   8   6       1945.59       2013.94        96.29 o
   5   8   6       3160.33       3097.07       118.22 o
   6   8   6       1620.53       1767.74       144.10 o
   7   8   6        252.59        199.53        32.95 o
   8   8   6       1039.06       1055.28       133.79 o
   9   8   6       1838.20       1787.28       207.89 o
  10   8   6        414.38        446.02        69.27 o
   0   9   6       3145.01       3522.07       193.51 o
   1   9   6       1058.95       1154.67       112.84 o
   2   9   6        810.01        801.72        66.33 o
   3   9   6       3382.45       3630.01       152.65 o
   4   9   6        538.43        610.33        58.13 o
   5   9   6        941.20        945.61        69.72 o
   6   9   6       1154.12       1104.68        74.92 o
   7   9   6         25.90         29.41        29.37 o
   8   9   6       1495.11       1639.51       128.71 o
   9   9   6       1522.38       1496.97       120.92 o
   0  10   6       1167.00       1284.43       123.69 o
   1  10   6        920.50       1093.99        81.53 o
   2  10   6       1124.10       1254.14       118.25 o
   3  10   6       2810.56       2773.54       179.13 o
   4  10   6        137.03        167.74        50.51 o
   5  10   6        382.82        412.69        72.32 o
   6  10   6       3540.86       3605.63       201.42 o
   2   0   7       6034.10       5912.38       197.29 o
   4   0   7       3556.86       3377.29       154.81 o
   6   0   7       1260.09       1328.06       101.14 o
   1   1   7       5488.03       5436.41       129.27 o
   2   1   7       1031.97       1117.60        59.53 o
   3   1   7        495.65        518.57        41.18 o
   4   1   7        351.86        407.94        58.17 o
   5   1   7       4526.79       4488.09       115.70 o
   6   1   7        147.17        183.44        26.09 o
   7   1   7       5731.05       5647.92       209.78 o
   8   1   7        768.07        650.59        74.51 o
   9   1   7        469.22        554.72        69.01 o
  10   1   7        243.58        250.45        52.22 o
  11   1   7        505.32        629.32        76.90 o
  12   1   7        302.86        343.30        58.98 o
   1   2   7          0.42         -7.74        15.30 o
   2   2   7       4659.05       4608.05       120.15 o
   3   2   7        743.53        677.91        74.94 o
   4   2   7       6960.53       6915.07       284.84 o
   5   2   7        444.70        394.43        36.03 o
   6   2   7       1886.04       1990.75        77.57 o
   7   2   7        309.21        356.83        34.27 o
   8   2   7       2559.32       2689.23       147.43 o
   9   2   7         17.93         66.07        37.00 o
  10   2   7       5031.13       5143.56       208.38 o
  11   2   7          4.70         46.49        33.23 o
  12   2   7       2213.45       2236.66       142.32 o
  13   2   7         12.43        -11.59        28.92 o
   1   3   7       5896.44       5895.21       137.86 o
   2   3   7        123.21        109.11        21.88 o
   3   3   7        293.05        237.53        29.65 o
   4   3   7        648.64        618.92        45.69 o
   5   3   7       2541.43       2545.10        89.91 o
   6   3   7        328.10        338.33        34.71 o
   7   3   7       5712.08       5656.75       132.04 o
   8   3   7        719.80        709.18        77.93 o
   9   3   7       1699.32       1720.47       120.99 o
  10   3   7        530.72        597.27        73.84 o
  11   3   7        498.94        498.05        68.90 o
  12   3   7        145.59        167.26        42.48 o
   1   4   7        828.90        864.28        55.41 o
   2   4   7       4682.41       4583.78       125.25 o
   3   4   7        157.72        172.81        28.00 o
   4   4   7       4104.42       4020.33       116.69 o
   5   4   7        127.81        130.73        23.77 o
   6   4   7        872.84        926.21        56.15 o
   7   4   7        172.34        142.48        24.41 o
   8   4   7       1064.29       1044.77        95.93 o
   9   4   7        530.17        575.58        73.37 o
  10   4   7       3879.34       4067.81       189.38 o
  11   4   7         43.53         24.70        23.44 o
   1   5   7       2144.21       2076.50        86.88 o
   2   5   7       1476.20       1436.43        72.57 o
   3   5   7        802.92        786.09        54.11 o
   4   5   7        627.50        605.53        48.06 o
   5   5   7       1732.97       1772.69        79.90 o
   6   5   7        312.42        323.53        35.62 o
   7   5   7       4694.47       4686.02       128.08 o
   8   5   7        267.51        204.99        45.06 o
   9   5   7        536.13        510.25        71.74 o
  10   5   7        393.72        367.15        61.40 o
   1   6   7        157.19        166.82        30.30 o
   2   6   7       3066.88       2975.28       192.95 o
   3   6   7        868.96        980.09        62.47 o
   4   6   7       3947.65       3961.36       205.57 o
   5   6   7        132.64        148.55        27.50 o
   6   6   7        468.76        528.76        46.29 o
   7   6   7       2712.88       2757.40       101.82 o
   8   6   7       1080.49       1115.13       102.94 o
   9   6   7         88.48        102.34        37.15 o
   1   7   7       4075.06       4138.63       131.40 o
   2   7   7       1923.28       1957.57        91.06 o
   3   7   7        100.00        101.22        23.62 o
   4   7   7       1026.07       1043.74        66.40 o
   5   7   7       1437.67       1369.07        75.97 o
   6   7   7        322.66        369.82        79.29 o
   7   7   7       2237.87       2140.93        93.85 o
   1   8   7       1633.18       1596.74        85.33 o
   2   8   7       2048.14       2215.96       100.38 o
   3   8   7         54.72         54.50        20.53 o
   4   8   7       2555.26       2538.08       148.89 o
   5   8   7        918.00        837.62        85.34 o
   6   8   7        713.10        642.98        73.05 o
   1   9   7        789.90        800.91        90.74 o
   2   9   7       1096.65       1154.35       106.87 o
   0   1   8        239.85        229.59        46.31 o
   1   1   8       1104.44       1155.01        74.05 o
   2   1   8        192.22        205.69        40.39 o
   3   1   8       5449.32       5576.39       155.51 o
   4   1   8        113.40        118.50        39.98 o
   5   1   8       2566.24       2686.60       152.62 o
   6   1   8        361.71        464.53        68.36 o
   7   1   8        160.47        135.85        41.37 o
   8   1   8        205.92        199.68        47.35 o
   0   2   8       5797.89       6120.81       212.50 o
   1   2   8        370.66        407.10        41.71 o
   2   2   8       1107.25       1116.19        65.03 o
   3   2   8        251.08        226.26        31.05 o
   4   2   8       1189.49       1243.61        81.74 o
   5   2   8          8.14         -0.11        16.03 o
   6   2   8       3070.97       3227.01       168.97 o
   7   2   8        131.05        161.88        45.92 o
   8   2   8       2597.02       2696.29       158.58 o
   0   3   8        471.32        474.50        63.41 o
   1   3   8        824.15        820.53        57.22 o
   2   3   8         89.22         69.56        19.75 o
   3   3   8       3181.45       3120.13       165.44 o
   4   3   8         65.30         65.04        37.79 o
   5   3   8       2676.24       2704.28       100.27 o
   6   3   8        140.99        115.60        37.23 o
   7   3   8        223.70        196.72        45.45 o
   0   4   8       5615.85       5585.55       209.60 o
   1   4   8         45.33        101.94        26.15 o
   2   4   8       1272.00       1238.23        70.81 o
   3   4   8        184.06        181.93        28.23 o
   4   4   8        860.47        906.54        60.16 o
   5   4   8        921.55        875.77        59.38 o
   6   4   8       3624.67       3516.87       179.81 o
   0   5   8       1595.82       1388.19       108.97 o
   1   5   8       1220.55       1237.77        72.45 o
   2   5   8        112.95        162.26        42.09 o
   3   5   8       4063.76       4132.65       130.80 o
   4   5   8        278.75        293.04        37.24 o
   5   5   8       2185.79       2224.32       127.15 o
   0   6   8       3772.92       3931.07       185.89 o
   1   6   8         89.22         86.94        25.62 o
   2   6   8        967.41        929.70        65.13 o
   3   6   8       1073.51       1001.65        91.89 o
   4   6   8        508.39        491.63        65.08 o
                                                
